# Supplementary material for: Intelligent wireless theranostic contact lens for electrical sensing and regulation of intraocular pressure
Source: Nat Commun. 2022 May 17;13:2556. doi: 10.1038/s41467-022-29860-x (PMC9114010; doi:10.1038/s41467-022-29860-x)
Supplement: Supplementary file 3 — Source Data [file 41467_2022_29860_MOESM3_ESM.xlsx]

## Sheet: Figure 3
Figure 3b and Figure 3c
Device-I																																																Device-II
	5.9 mmHg	7.2 mmHg	8.1 mmHg	9.0 mmHg	10.5 mmHg	11.4 mmHg	12.1 mmHg	13.3 mmHg	14.4 mmHg	14.9 mmHg	16.4 mmHg	17.1 mmHg	18.3 mmHg	18.6 mmHg	19.1 mmHg	20.0 mmHg	21 mmHg	22.3 mmHg	23.1 mmHg	24.4 mmHg	25.1 mmHg	26.4 mmHg	27.2 mmHg	28.0 mmHg	29.1 mmHg	30.1 mmHg	31.5 mmHg	32.7 mmHg	33.2 mmHg	33.0 mmHg	34.5 mmHg	35.7 mmHg	36.1 mmHg	37.4 mmHg	38.4 mmHg	39.6 mmHg	40.0 mmHg	41.5 mmHg	42.9 mmHg	43.2 mmHg	44.3 mmHg	45.6 mmHg	45.9 mmHg	46.2 mmHg	47.4 mmHg	48.7 mmHg			5.0 mmHg
Frequency (GHz)	S11 (dB)	S11 (dB)	S11 (dB)	S11 (dB)	S11 (dB)	S11 (dB)	S11 (dB)	S11 (dB)	S11 (dB)	S11 (dB)	S11 (dB)	S11 (dB)	S11 (dB)	S11 (dB)	S11 (dB)	S11 (dB)	S11 (dB)	S11 (dB)	S11 (dB)	S11 (dB)	S11 (dB)	S11 (dB)	S11 (dB)	S11 (dB)	S11 (dB)	S11 (dB)	S11 (dB)	S11 (dB)	S11 (dB)	S11 (dB)	S11 (dB)	S11 (dB)	S11 (dB)	S11 (dB)	S11 (dB)	S11 (dB)	S11 (dB)	S11 (dB)	S11 (dB)	S11 (dB)	S11 (dB)	S11 (dB)	S11 (dB)	S11 (dB)	S11 (dB)	S11 (dB)		Frequency (GHz)	S11 (dB)
3.7	-4.89348	-5.05302	-5.21574	-5.39471	-5.6379	-5.85464	-5.97236	-6.19908	-6.37524	-6.50259	-6.70933	-6.88773	-7.02201	-7.07337	-7.16724	-7.29805	-7.38059	-7.52386	-7.60585	-7.71515	-7.82815	-7.94653	-8.04711	-8.12615	-8.28727	-8.35404	-8.48159	-8.55863	-8.66283	-8.59186	-8.69587	-8.79909	-8.81365	-8.94551	-9.08288	-9.17811	-9.29219	-9.36023	-9.43537	-9.47525	-9.56112	-9.63184	-9.64131	-9.70081	-9.76196	-9.90912		3.6	-3.50229
3.7025	-4.98984	-5.13715	-5.30249	-5.4856	-5.74395	-5.96805	-6.08468	-6.30994	-6.49298	-6.61676	-6.82883	-7.00552	-7.14634	-7.20923	-7.28844	-7.43036	-7.52668	-7.67397	-7.7528	-7.86484	-7.98499	-8.10871	-8.21046	-8.2844	-8.43948	-8.51791	-8.65393	-8.73263	-8.83242	-8.78269	-8.87687	-8.97014	-8.98254	-9.11531	-9.25632	-9.3682	-9.47635	-9.55937	-9.63665	-9.66876	-9.75891	-9.83197	-9.83485	-9.898	-9.96846	-10.125		3.602	-3.50632
3.705	-5.08184	-5.23553	-5.41186	-5.58859	-5.84626	-6.07395	-6.20771	-6.43017	-6.62483	-6.7458	-6.95889	-7.1527	-7.29243	-7.36634	-7.43783	-7.5764	-7.67462	-7.82438	-7.90116	-8.03499	-8.14273	-8.27877	-8.38739	-8.45065	-8.62113	-8.69444	-8.84176	-8.92051	-9.02254	-8.97523	-9.07282	-9.16174	-9.16997	-9.31811	-9.44484	-9.57983	-9.67365	-9.76704	-9.85018	-9.87633	-9.95971	-10.0644	-10.0636	-10.1148	-10.1851	-10.3459		3.604	-3.50063
3.7075	-5.1703	-5.32776	-5.51912	-5.69044	-5.95349	-6.18881	-6.31783	-6.54671	-6.74565	-6.87459	-7.09275	-7.28736	-7.42112	-7.48833	-7.57478	-7.72909	-7.82681	-7.96786	-8.06139	-8.17495	-8.29523	-8.428	-8.53864	-8.62565	-8.78438	-8.86969	-9.0215	-9.06857	-9.20581	-9.13757	-9.25113	-9.34229	-9.36006	-9.50152	-9.63509	-9.7716	-9.86795	-9.96048	-10.0465	-10.0782	-10.1601	-10.2555	-10.2629	-10.3296	-10.3947	-10.5361		3.606	-3.50102
3.71	-5.27454	-5.4335	-5.61647	-5.80888	-6.07788	-6.30025	-6.44098	-6.68338	-6.87766	-6.99958	-7.22296	-7.43148	-7.57116	-7.65245	-7.73648	-7.87801	-7.9697	-8.11471	-8.21257	-8.3331	-8.46648	-8.59596	-8.71622	-8.77995	-8.94592	-9.04084	-9.19375	-9.26862	-9.38568	-9.31508	-9.43878	-9.53656	-9.55649	-9.69963	-9.83005	-9.96065	-10.0744	-10.1595	-10.2354	-10.2756	-10.3711	-10.4664	-10.4703	-10.5282	-10.6137	-10.7499		3.608	-3.51028
3.7125	-5.3694	-5.53973	-5.72204	-5.9234	-6.19362	-6.43675	-6.56593	-6.80732	-7.01174	-7.1441	-7.37919	-7.56776	-7.71378	-7.79408	-7.87822	-8.02976	-8.13059	-8.2882	-8.38221	-8.50816	-8.62701	-8.76879	-8.87782	-8.97731	-9.13882	-9.22252	-9.38352	-9.45653	-9.5673	-9.50545	-9.6329	-9.73333	-9.73581	-9.91177	-10.0495	-10.174	-10.2913	-10.3608	-10.4531	-10.4938	-10.5819	-10.6888	-10.6938	-10.7493	-10.8239	-10.9714		3.61	-3.50675
3.715	-5.47642	-5.65234	-5.83584	-6.03013	-6.31496	-6.55731	-6.6989	-6.94647	-7.14216	-7.28485	-7.51863	-7.72134	-7.87627	-7.95443	-8.03281	-8.20465	-8.29508	-8.46143	-8.55694	-8.67599	-8.8151	-8.93946	-9.06553	-9.16426	-9.32277	-9.4139	-9.57353	-9.65156	-9.76935	-9.70721	-9.82958	-9.93228	-9.93988	-10.1058	-10.2304	-10.3942	-10.5088	-10.5823	-10.6768	-10.7315	-10.8156	-10.8927	-10.9268	-10.9809	-11.0679	-11.2128		3.612	-3.51349
3.7175	-5.58473	-5.74362	-5.94166	-6.14168	-6.4365	-6.67612	-6.83805	-7.07341	-7.28353	-7.4273	-7.65676	-7.85585	-8.03865	-8.10409	-8.19995	-8.35261	-8.46106	-8.61287	-8.71827	-8.84888	-8.98386	-9.12082	-9.24925	-9.33201	-9.50425	-9.59012	-9.77935	-9.84363	-9.97371	-9.90463	-10.0421	-10.1382	-10.1579	-10.3192	-10.4681	-10.6099	-10.7166	-10.8129	-10.9003	-10.9558	-11.0431	-11.1329	-11.1656	-11.2144	-11.2875	-11.4632		3.614	-3.51946
3.72	-5.67702	-5.85835	-6.06377	-6.261	-6.56223	-6.80105	-6.96088	-7.20589	-7.42421	-7.57522	-7.81868	-8.01869	-8.19488	-8.26965	-8.36485	-8.52644	-8.63497	-8.79167	-8.89013	-9.02134	-9.16563	-9.3042	-9.4419	-9.53435	-9.69447	-9.81477	-9.97422	-10.0654	-10.1977	-10.123	-10.2615	-10.3564	-10.3641	-10.5462	-10.6885	-10.8324	-10.9367	-11.0536	-11.1425	-11.1913	-11.2742	-11.3774	-11.3942	-11.4543	-11.5535	-11.6914		3.616	-3.52732
3.7225	-5.80068	-5.9733	-6.17379	-6.38451	-6.69331	-6.94158	-7.10192	-7.35908	-7.57819	-7.72841	-7.97894	-8.19725	-8.35876	-8.44579	-8.53979	-8.70595	-8.82087	-8.99132	-9.08492	-9.21861	-9.36433	-9.50669	-9.6514	-9.73656	-9.91068	-10.0242	-10.1952	-10.283	-10.4204	-10.3432	-10.4875	-10.5971	-10.6131	-10.7878	-10.9443	-11.0734	-11.1923	-11.3031	-11.3883	-11.4382	-11.534	-11.6562	-11.6699	-11.7268	-11.8128	-11.9719		3.618	-3.5372
3.725	-5.9146	-6.10259	-6.31889	-6.52832	-6.8372	-7.09468	-7.25735	-7.52227	-7.74477	-7.90528	-8.15413	-8.37221	-8.55456	-8.64117	-8.72737	-8.88915	-9.00894	-9.18001	-9.29222	-9.43387	-9.57924	-9.73133	-9.8619	-9.9509	-10.1458	-10.26	-10.4286	-10.5217	-10.6622	-10.589	-10.7209	-10.8465	-10.8685	-11.0402	-11.1852	-11.3448	-11.4641	-11.5676	-11.6779	-11.7224	-11.8149	-11.9356	-11.9448	-11.9955	-12.0868	-12.2583		3.62	-3.54328
3.7275	-6.05551	-6.2441	-6.45238	-6.67137	-6.98147	-7.25866	-7.42413	-7.70606	-7.92071	-8.08508	-8.3487	-8.566	-8.74754	-8.82958	-8.92604	-9.11556	-9.22552	-9.40312	-9.51216	-9.64967	-9.81361	-9.96131	-10.0914	-10.2104	-10.3994	-10.5096	-10.6869	-10.7705	-10.9159	-10.8501	-10.9865	-11.118	-11.1035	-11.3166	-11.4617	-11.6305	-11.7553	-11.875	-11.9612	-12.0181	-12.125	-12.2071	-12.2301	-12.3102	-12.3996	-12.5812		3.622	-3.55952
3.73	-6.19673	-6.39234	-6.60884	-6.84167	-7.1686	-7.43663	-7.60785	-7.89265	-8.10481	-8.27902	-8.55228	-8.77007	-8.9632	-9.05086	-9.15314	-9.33389	-9.44572	-9.64334	-9.74658	-9.89495	-10.0495	-10.2122	-10.3478	-10.4708	-10.6478	-10.7798	-10.9529	-11.0502	-11.201	-11.1168	-11.2662	-11.3944	-11.4092	-11.5959	-11.7581	-11.9229	-12.0309	-12.1582	-12.2657	-12.306	-12.4195	-12.5419	-12.5419	-12.6286	-12.708	-12.9009		3.624	-3.58231
3.7325	-6.35348	-6.55003	-6.7666	-7.00731	-7.33999	-7.62101	-7.80066	-8.07196	-8.30801	-8.48019	-8.75898	-8.99017	-9.17595	-9.27747	-9.36819	-9.56088	-9.69179	-9.87096	-9.98751	-10.13	-10.3008	-10.4574	-10.6123	-10.7185	-10.9194	-11.0413	-11.2368	-11.3178	-11.4869	-11.4017	-11.5596	-11.6874	-11.6843	-11.8897	-12.057	-12.2229	-12.3538	-12.4813	-12.5791	-12.6501	-12.7433	-12.8548	-12.8558	-12.9562	-13.0458	-13.2344		3.626	-3.61847
3.735	-6.50644	-6.70538	-6.93782	-7.18622	-7.51735	-7.80284	-7.9844	-8.2695	-8.51582	-8.68357	-8.97053	-9.21132	-9.41495	-9.50354	-9.59885	-9.79104	-9.92636	-10.1321	-10.2431	-10.3892	-10.5706	-10.7293	-10.894	-10.9899	-11.2158	-11.317	-11.5074	-11.618	-11.776	-11.7112	-11.8489	-11.9823	-11.9868	-12.2102	-12.3814	-12.5631	-12.6773	-12.8346	-12.8974	-12.9771	-13.0899	-13.1955	-13.2136	-13.2918	-13.4057	-13.5655		3.628	-3.65515
3.7375	-6.66795	-6.87296	-7.1092	-7.36474	-7.70357	-7.9908	-8.18203	-8.48584	-8.73361	-8.91999	-9.20459	-9.44793	-9.65431	-9.74873	-9.84588	-10.0536	-10.1823	-10.3699	-10.5098	-10.6692	-10.8468	-11.0114	-11.1816	-11.2871	-11.5109	-11.6236	-11.8214	-11.9325	-12.0987	-11.9978	-12.1773	-12.3145	-12.3173	-12.5464	-12.7144	-12.8985	-13.0332	-13.1641	-13.2803	-13.331	-13.469	-13.5678	-13.5647	-13.6595	-13.7721	-13.964		3.63	-3.69019
3.74	-6.83024	-7.03141	-7.27463	-7.52936	-7.88658	-8.18842	-8.38717	-8.68231	-8.94111	-9.11699	-9.42073	-9.68058	-9.88317	-9.9938	-10.0825	-10.2971	-10.4355	-10.6403	-10.7557	-10.9199	-11.1041	-11.2815	-11.4559	-11.5766	-11.7848	-11.9231	-12.1322	-12.2198	-12.3858	-12.3371	-12.5018	-12.6273	-12.6389	-12.8522	-13.0376	-13.2251	-13.3665	-13.4942	-13.6432	-13.6751	-13.7944	-13.896	-13.9463	-14.0062	-14.1282	-14.2904		3.632	-3.72951
3.7425	-6.9868	-7.2082	-7.44401	-7.71359	-8.07387	-8.38248	-8.57844	-8.88542	-9.16957	-9.34779	-9.65403	-9.91495	-10.1166	-10.2327	-10.3451	-10.5577	-10.6912	-10.896	-11.0285	-11.2095	-11.3828	-11.5668	-11.7462	-11.8705	-12.0838	-12.2118	-12.439	-12.5533	-12.7171	-12.6366	-12.8256	-12.9607	-12.9649	-13.1919	-13.3839	-13.5564	-13.7008	-13.8635	-13.9813	-14.0365	-14.1226	-14.2772	-14.3081	-14.3753	-14.5001	-14.6729		3.634	-3.7661
3.745	-7.17054	-7.386	-7.64225	-7.91176	-8.26901	-8.60486	-8.79264	-9.11914	-9.39277	-9.57122	-9.90427	-10.1782	-10.3872	-10.4964	-10.6042	-10.8169	-10.9606	-11.1768	-11.3145	-11.4868	-11.6738	-11.865	-12.0444	-12.1757	-12.4078	-12.5535	-12.7653	-12.8799	-13.0501	-12.9578	-13.1449	-13.2878	-13.3103	-13.5369	-13.7273	-13.9372	-14.0795	-14.246	-14.3416	-14.4114	-14.5226	-14.6623	-14.697	-14.7506	-14.8786	-15.0723		3.636	-3.81234
3.7475	-7.34307	-7.57811	-7.8348	-8.10732	-8.48576	-8.82829	-9.03828	-9.35335	-9.61084	-9.83981	-10.1588	-10.4294	-10.6822	-10.7661	-10.8875	-11.1095	-11.2701	-11.4743	-11.6323	-11.8003	-11.9907	-12.1868	-12.372	-12.5064	-12.7428	-12.888	-13.1121	-13.2279	-13.4299	-13.3145	-13.5124	-13.674	-13.6863	-13.9037	-14.1366	-14.3312	-14.4911	-14.6232	-14.7375	-14.8103	-14.9487	-15.0591	-15.0776	-15.1818	-15.2824	-15.4984		3.638	-3.85813
3.75	-7.5417	-7.77524	-8.05161	-8.32616	-8.72056	-9.06156	-9.27458	-9.6168	-9.88569	-10.1041	-10.4525	-10.7319	-10.9697	-11.0571	-11.1805	-11.4125	-11.5702	-11.7995	-11.9467	-12.1377	-12.3271	-12.5229	-12.7255	-12.856	-13.1118	-13.2623	-13.4972	-13.6282	-13.8279	-13.7153	-13.907	-14.0551	-14.0743	-14.3171	-14.5332	-14.7523	-14.9029	-15.0388	-15.1825	-15.2275	-15.39	-15.4788	-15.5144	-15.6204	-15.7282	-15.925		3.64	-3.90715
3.7525	-7.73972	-7.99396	-8.25967	-8.55767	-8.96991	-9.30765	-9.52232	-9.86934	-10.153	-10.3878	-10.738	-11.0252	-11.2599	-11.3685	-11.4829	-11.7304	-11.893	-12.1291	-12.2817	-12.4691	-12.6754	-12.8857	-13.0943	-13.2327	-13.4915	-13.6298	-13.8736	-14.0242	-14.2222	-14.1248	-14.3082	-14.4732	-14.4875	-14.7383	-14.9502	-15.1779	-15.3421	-15.4865	-15.6431	-15.6526	-15.8212	-15.9524	-16.0032	-16.0713	-16.1669	-16.3965		3.642	-3.93032
3.755	-7.94697	-8.21199	-8.49722	-8.79004	-9.20216	-9.55913	-9.79989	-10.1447	-10.4351	-10.6742	-11.0355	-11.3315	-11.576	-11.6782	-11.8187	-12.0597	-12.2186	-12.474	-12.6241	-12.8373	-13.0346	-13.2546	-13.4891	-13.6029	-13.8864	-14.0289	-14.298	-14.4148	-14.6327	-14.5304	-14.7366	-14.8953	-14.9159	-15.1636	-15.4143	-15.6324	-15.7778	-15.93	-16.094	-16.1421	-16.286	-16.4077	-16.4264	-16.5097	-16.6497	-16.8536		3.644	-3.95271
3.7575	-8.17295	-8.4369	-8.71635	-9.02787	-9.46285	-9.82696	-10.0642	-10.4281	-10.7099	-10.9635	-11.3444	-11.6534	-11.903	-12.0255	-12.1512	-12.4089	-12.5813	-12.8211	-12.996	-13.1927	-13.4101	-13.6399	-13.847	-14.0024	-14.2853	-14.448	-14.6861	-14.8361	-15.0421	-14.9613	-15.1859	-15.3488	-15.3507	-15.6047	-15.8642	-16.1034	-16.2692	-16.3944	-16.5548	-16.6405	-16.7232	-16.8984	-16.9282	-17.019	-17.1238	-17.3382		3.646	-3.98015
3.76	-8.38911	-8.6571	-8.95822	-9.26301	-9.70844	-10.089	-10.3444	-10.7151	-11.0026	-11.285	-11.6537	-11.9733	-12.2369	-12.3736	-12.5022	-12.7655	-12.9385	-13.197	-13.3732	-13.5785	-13.8138	-14.0292	-14.2578	-14.4168	-14.706	-14.875	-15.1619	-15.2801	-15.5264	-15.4062	-15.631	-15.7967	-15.818	-16.1032	-16.3469	-16.594	-16.7393	-16.9212	-17.0399	-17.1254	-17.2511	-17.39	-17.4189	-17.5121	-17.6471	-17.8348		3.648	-4.01151
3.7625	-8.61041	-8.88749	-9.19017	-9.53041	-9.98091	-10.373	-10.6196	-11.0178	-11.3155	-11.586	-11.9864	-12.2983	-12.584	-12.7174	-12.8552	-13.1255	-13.3166	-13.585	-13.764	-13.9798	-14.2161	-14.4471	-14.6919	-14.8917	-15.1574	-15.32	-15.6022	-15.7597	-15.9895	-15.891	-16.1219	-16.2875	-16.3152	-16.6262	-16.85	-17.0726	-17.2678	-17.4161	-17.6043	-17.6472	-17.7619	-17.9085	-17.9417	-18.0194	-18.1578	-18.3311		3.65	-4.04014
3.765	-8.84498	-9.11646	-9.44424	-9.78249	-10.2508	-10.6534	-10.9235	-11.3205	-11.6275	-11.9176	-12.3376	-12.6624	-12.9477	-13.0795	-13.2213	-13.5098	-13.7068	-13.9982	-14.1631	-14.3976	-14.6451	-14.9088	-15.12	-15.3118	-15.6251	-15.7844	-16.0993	-16.2492	-16.4914	-16.3673	-16.6287	-16.7838	-16.8274	-17.1221	-17.3891	-17.6252	-17.8052	-17.9825	-18.1165	-18.1883	-18.3141	-18.4536	-18.4981	-18.559	-18.6608	-18.8574		3.652	-4.0719
3.7675	-9.08163	-9.36423	-9.7057	-10.0551	-10.5399	-10.9586	-11.2264	-11.6472	-11.9729	-12.2603	-12.707	-13.0205	-13.3407	-13.4793	-13.6248	-13.9223	-14.131	-14.4297	-14.6182	-14.8394	-15.0918	-15.366	-15.622	-15.8012	-16.1151	-16.3125	-16.6344	-16.7897	-17.0227	-16.9146	-17.1654	-17.3411	-17.3981	-17.6658	-17.9361	-18.2071	-18.3757	-18.5388	-18.7159	-18.7609	-18.8859	-19.0335	-19.056	-19.1373	-19.2674	-19.4385		3.654	-4.0975
3.77	-9.32895	-9.62516	-9.96533	-10.3278	-10.8335	-11.2792	-11.5435	-11.9813	-12.3182	-12.6291	-13.0737	-13.4275	-13.7645	-13.9048	-14.0398	-14.364	-14.5763	-14.8764	-15.0703	-15.3168	-15.609	-15.8768	-16.1241	-16.317	-16.6655	-16.8459	-17.1759	-17.3627	-17.6364	-17.4973	-17.7633	-17.9669	-17.9947	-18.2986	-18.5556	-18.8064	-19.0023	-19.1283	-19.2806	-19.3852	-19.4777	-19.667	-19.6727	-19.7393	-19.8489	-20.0487		3.656	-4.13401
3.7725	-9.64877	-9.95878	-10.3281	-10.6923	-11.2363	-11.6886	-11.961	-12.419	-12.7757	-13.0832	-13.581	-13.9371	-14.2777	-14.4229	-14.5836	-14.9105	-15.1411	-15.4639	-15.6558	-15.9404	-16.2182	-16.5203	-16.7715	-16.9726	-17.329	-17.5266	-17.862	-18.0401	-18.3204	-18.1807	-18.4632	-18.6684	-18.6934	-18.9952	-19.3076	-19.584	-19.6935	-19.8154	-20.0055	-20.0528	-20.2039	-20.3122	-20.3531	-20.4007	-20.478	-20.6014		3.658	-4.15153
3.775	-9.97705	-10.3113	-10.6848	-11.08	-11.6263	-12.0946	-12.4077	-12.8848	-13.2654	-13.5925	-14.0923	-14.4791	-14.8382	-15.0036	-15.1577	-15.4914	-15.7436	-16.0835	-16.3136	-16.5786	-16.8611	-17.1632	-17.4872	-17.6763	-18.0071	-18.2214	-18.5879	-18.7919	-19.075	-18.8819	-19.2184	-19.4118	-19.455	-19.7436	-20.0293	-20.3245	-20.4325	-20.5525	-20.6853	-20.7171	-20.8568	-20.9554	-20.9649	-21.0237	-21.0855	-21.1695		3.66	-4.18335
3.7775	-10.3155	-10.6684	-11.0417	-11.451	-12.0451	-12.5089	-12.8532	-13.3516	-13.7532	-14.101	-14.613	-15.0523	-15.4143	-15.5767	-15.7523	-16.0917	-16.3602	-16.7183	-16.9645	-17.2507	-17.5332	-17.8592	-18.1713	-18.3848	-18.7976	-18.9678	-19.3252	-19.5483	-19.824	-19.7051	-19.9476	-20.2057	-20.2357	-20.5328	-20.7937	-21.0204	-21.1292	-21.2348	-21.3615	-21.4298	-21.4573	-21.5145	-21.5941	-21.5456	-21.5846	-21.5934		3.662	-4.22361
3.78	-10.6644	-11.0269	-11.4186	-11.8548	-12.4637	-12.9717	-13.3117	-13.8405	-14.2665	-14.6359	-15.1776	-15.6086	-16.0286	-16.1769	-16.3632	-16.7318	-17.0205	-17.3939	-17.622	-17.9568	-18.2516	-18.5938	-18.9298	-19.1503	-19.5299	-19.7658	-20.1367	-20.3232	-20.6062	-20.4644	-20.7465	-20.9478	-21.0293	-21.2723	-21.4868	-21.6881	-21.8221	-21.8562	-21.9901	-21.955	-22.0183	-22.056	-22.0268	-22.0039	-22.0839	-21.9544		3.664	-4.25294
3.7825	-11.0141	-11.3969	-11.8067	-12.2682	-12.8979	-13.4464	-13.7897	-14.3485	-14.8076	-15.1686	-15.7511	-16.2233	-16.6365	-16.786	-17.0454	-17.4237	-17.6793	-18.098	-18.3713	-18.6539	-19.0091	-19.3705	-19.7004	-19.9422	-20.3193	-20.585	-20.9415	-21.0864	-21.4576	-21.2643	-21.5246	-21.6907	-21.8238	-21.9979	-22.1769	-22.3507	-22.4005	-22.4884	-22.48	-22.5091	-22.4461	-22.4289	-22.4438	-22.3534	-22.3911	-22.157		3.666	-4.2844
3.785	-11.362	-11.7642	-12.2253	-12.6624	-13.3435	-13.9375	-14.2922	-14.9026	-15.3451	-15.7594	-16.3776	-16.8462	-17.2815	-17.5045	-17.7104	-18.1315	-18.3877	-18.8448	-19.1207	-19.4082	-19.7553	-20.1643	-20.5228	-20.7848	-21.1229	-21.3501	-21.6991	-21.9283	-22.2155	-22.0869	-22.3454	-22.4128	-22.53	-22.6634	-22.8404	-22.9526	-22.9333	-22.9257	-22.8619	-22.895	-22.7804	-22.6494	-22.7445	-22.6319	-22.5366	-22.2873		3.668	-4.32031
3.7875	-11.7326	-12.1545	-12.6214	-13.1064	-13.7854	-14.4002	-14.7797	-15.4285	-15.8929	-16.3352	-16.9708	-17.4863	-17.9639	-18.1788	-18.4154	-18.8672	-19.1686	-19.6074	-19.8779	-20.2166	-20.5761	-20.9667	-21.3294	-21.6121	-21.9817	-22.1985	-22.518	-22.712	-22.9189	-22.8205	-23.0715	-23.1619	-23.2575	-23.2536	-23.4233	-23.4329	-23.3652	-23.2739	-23.1231	-23.0691	-22.9727	-22.8377	-22.8833	-22.752	-22.6364	-22.2016		3.67	-4.34874
3.79	-12.0924	-12.5326	-13.0065	-13.5332	-14.2527	-14.8958	-15.302	-15.9649	-16.4885	-16.9324	-17.6354	-18.1652	-18.6814	-18.8757	-19.1166	-19.5868	-19.9334	-20.3673	-20.6407	-21.0522	-21.3902	-21.7804	-22.148	-22.4046	-22.8455	-23.0154	-23.3292	-23.4626	-23.7284	-23.5912	-23.7496	-23.8255	-23.8417	-23.8767	-23.8823	-23.7544	-23.6289	-23.5364	-23.3759	-23.2719	-23.0798	-22.9224	-22.9123	-22.7299	-22.6188	-22.2324		3.672	-4.36969
3.7925	-12.424	-12.8851	-13.3932	-13.9453	-14.7021	-15.3753	-15.7812	-16.494	-17.0689	-17.5245	-18.2676	-18.8337	-19.3988	-19.6451	-19.8657	-20.385	-20.7533	-21.248	-21.5616	-21.9407	-22.3496	-22.7321	-23.0841	-23.3347	-23.7255	-23.8686	-24.1364	-24.2212	-24.3734	-24.3335	-24.4558	-24.4255	-24.5269	-24.3476	-24.2012	-24.0947	-23.8678	-23.6889	-23.4657	-23.3452	-23.068	-22.9097	-22.8738	-22.6687	-22.5512	-22.0733		3.674	-4.40994
3.795	-12.7704	-13.2454	-13.7758	-14.349	-15.1592	-15.8205	-16.309	-17.0628	-17.6499	-18.1904	-18.9444	-19.5693	-20.1654	-20.4427	-20.6518	-21.2356	-21.6686	-22.0914	-22.4627	-22.8705	-23.2633	-23.6324	-23.9816	-24.2531	-24.5736	-24.6756	-24.8103	-25.0081	-25.002	-25.021	-25.0205	-24.8682	-25.05	-24.7245	-24.4198	-24.2224	-23.8875	-23.7459	-23.4065	-23.3038	-23.0305	-22.8076	-22.7345	-22.5654	-22.3507	-21.8605		3.676	-4.44817
3.7975	-13.1266	-13.6287	-14.1607	-14.7736	-15.607	-16.3459	-16.8281	-17.6423	-18.2207	-18.8368	-19.6659	-20.3321	-20.9806	-21.2589	-21.5362	-22.1611	-22.5076	-23.1056	-23.4482	-23.829	-24.2581	-24.6686	-25.0218	-25.1801	-25.4965	-25.4687	-25.6037	-25.6127	-25.4726	-25.6074	-25.4484	-25.3683	-25.4288	-24.9388	-24.5848	-24.3066	-23.9432	-23.6354	-23.2676	-23.2106	-22.8927	-22.6394	-22.6035	-22.3909	-22.194	-21.6786		3.678	-4.48709
3.8	-13.4774	-13.9846	-14.5462	-15.1501	-16.068	-16.8541	-17.3739	-18.2172	-18.8821	-19.483	-20.4269	-21.1616	-21.9027	-22.1389	-22.4529	-23.0867	-23.5497	-24.1374	-24.5344	-24.9687	-25.3268	-25.6979	-26.0257	-26.1679	-26.2949	-26.2245	-26.1743	-26.1532	-25.8924	-26.0863	-25.7836	-25.5517	-25.6113	-24.9897	-24.6184	-24.1902	-23.7848	-23.5051	-23.1449	-23.0369	-22.6786	-22.3896	-22.3802	-22.1872	-21.9211	-21.421		3.68	-4.52955
3.8025	-13.8079	-14.3259	-14.9297	-15.5886	-16.5521	-17.3899	-17.9153	-18.8132	-19.5568	-20.25	-21.1839	-21.967	-22.7522	-23.0864	-23.4056	-24.1067	-24.5504	-25.2464	-25.6915	-26.0744	-26.4292	-26.719	-26.9682	-26.9837	-27.009	-26.7795	-26.608	-26.5285	-26.1255	-26.3784	-25.9937	-25.7281	-25.6554	-25.0433	-24.4609	-24.0365	-23.6565	-23.3498	-22.9351	-22.7542	-22.4614	-22.1671	-22.1109	-21.8788	-21.6649	-21.1264		3.682	-4.57256
3.805	-14.2922	-14.8432	-15.4905	-16.1738	-17.2085	-18.1217	-18.6872	-19.7278	-20.5614	-21.2877	-22.4661	-23.4003	-24.3048	-24.7473	-25.1098	-25.9272	-26.5161	-27.1881	-27.6476	-28.0189	-28.424	-28.5477	-28.5445	-28.4108	-28.0462	-27.6493	-27.0816	-26.7691	-26.29	-26.6536	-25.9966	-25.6647	-25.6084	-24.87	-24.2176	-23.719	-23.3353	-23.0296	-22.5731	-22.4609	-22.0672	-21.7676	-21.7444	-21.4674	-21.244	-20.7531		3.684	-4.62021
3.8075	-14.7663	-15.3464	-16.0378	-16.8044	-17.9112	-18.9044	-19.5836	-20.6987	-21.6609	-22.5006	-23.9821	-25.0293	-26.2336	-26.6658	-27.2265	-28.1777	-28.9314	-29.7564	-29.9846	-30.3385	-30.303	-30.2115	-29.6781	-29.2746	-28.547	-27.9404	-27.1003	-26.6618	-26.0606	-26.3273	-25.6887	-25.2624	-25.2449	-24.4038	-23.7857	-23.1898	-22.7226	-22.4324	-22.0029	-21.886	-21.5638	-21.2563	-21.2236	-21.0053	-20.7678	-20.2887		3.686	-4.66434
3.81	-15.2892	-15.9237	-16.6477	-17.4208	-18.6486	-19.7544	-20.5113	-21.7971	-22.9002	-23.9183	-25.5675	-26.9862	-28.4717	-29.1342	-29.745	-31.0536	-31.9413	-32.5417	-32.4948	-32.4656	-31.6769	-30.8333	-29.9029	-29.2309	-28.003	-27.4564	-26.4288	-26.0159	-25.3357	-25.6828	-24.9921	-24.5069	-24.4857	-23.6872	-23.0345	-22.4979	-22.1345	-21.801	-21.4161	-21.278	-20.9237	-20.6846	-20.6764	-20.4604	-20.2664	-19.7996		3.688	-4.7061
3.8125	-15.8257	-16.4663	-17.2618	-18.0995	-19.4288	-20.6435	-21.5232	-22.9931	-24.2742	-25.5375	-27.5853	-29.5218	-31.5203	-32.5166	-33.3776	-35.0136	-35.6207	-35.3231	-34.4241	-33.3287	-31.581	-30.2724	-29.1293	-28.4012	-27.1859	-26.4879	-25.4597	-25.1173	-24.3933	-24.7215	-24.0826	-23.7092	-23.569	-22.8937	-22.3046	-21.8066	-21.3926	-21.0914	-20.7906	-20.6597	-20.3266	-20.1242	-20.0627	-19.8509	-19.6679	-19.2548		3.69	-4.76412
3.815	-16.3534	-17.0581	-17.9166	-18.8259	-20.2406	-21.6062	-22.6204	-24.3174	-25.7444	-27.336	-30.0988	-32.7263	-36.008	-37.245	-38.7429	-39.8144	-38.5193	-35.4443	-33.7927	-32.0305	-30.3419	-29.0929	-27.8495	-27.0342	-26.0567	-25.3632	-24.5079	-24.0787	-23.5032	-23.8063	-23.2189	-22.7961	-22.7676	-22.0611	-21.5827	-21.0774	-20.7502	-20.4907	-20.1289	-19.9998	-19.7599	-19.5151	-19.496	-19.3108	-19.1229	-18.6993		3.692	-4.80186
3.8175	-16.8928	-17.6537	-18.5442	-19.5117	-21.1174	-22.5707	-23.6406	-25.5865	-27.4448	-29.4799	-33.1371	-37.7488	-45.4002	-47.9076	-46.6626	-39.6258	-36.1678	-33.0679	-31.6995	-30.194	-28.7147	-27.4907	-26.4193	-25.8803	-24.9178	-24.2734	-23.5106	-23.1626	-22.5902	-22.8882	-22.3571	-21.9739	-21.9471	-21.3433	-20.8491	-20.4102	-20.0841	-19.8624	-19.5323	-19.4654	-19.1894	-18.9747	-18.9552	-18.7823	-18.6096	-18.2274		3.694	-4.85564
3.82	-17.4728	-18.2546	-19.1933	-20.2452	-21.9824	-23.6342	-24.8106	-27.1725	-29.3107	-31.6364	-36.8079	-45.5375	-47.0031	-42.6957	-39.7071	-35.0718	-33.034	-30.6467	-29.4842	-28.3001	-27.0909	-26.126	-25.197	-24.6148	-23.7992	-23.3129	-22.5918	-22.2933	-21.7836	-22.0292	-21.5557	-21.2192	-21.1783	-20.5788	-20.1826	-19.761	-19.4647	-19.2967	-18.9558	-18.8661	-18.6536	-18.4336	-18.3773	-18.1896	-18.1014	-17.7245		3.696	-4.91851
3.8225	-18.0546	-18.8493	-19.8625	-21.0082	-22.8653	-24.6397	-26.0069	-28.6117	-31.2033	-33.9437	-40.5708	-41.7272	-37.6182	-35.8022	-34.1852	-31.5252	-30.1603	-28.4276	-27.6345	-26.7012	-25.6756	-24.7989	-24.0604	-23.5685	-22.8265	-22.415	-21.8076	-21.4647	-20.9557	-21.2652	-20.7843	-20.5243	-20.4135	-19.9336	-19.5209	-19.1444	-18.8789	-18.6969	-18.4359	-18.3062	-18.1032	-17.9416	-17.9019	-17.7131	-17.628	-17.2921		3.698	-4.97819
3.825	-18.6046	-19.4688	-20.5504	-21.7318	-23.6921	-25.6816	-27.1631	-30.2148	-32.8555	-35.5741	-37.8564	-35.8689	-33.1006	-32.0977	-30.9504	-29.1938	-28.1881	-26.8003	-26.0988	-25.2909	-24.4757	-23.713	-23.027	-22.6347	-21.9616	-21.5113	-20.9376	-20.7374	-20.31	-20.5284	-20.0949	-19.8105	-19.7562	-19.3443	-18.9847	-18.6262	-18.3677	-18.1684	-17.9239	-17.8334	-17.643	-17.4706	-17.4146	-17.2601	-17.1417	-16.8568		3.7	-5.03865
3.8275	-19.1805	-20.1266	-21.1702	-22.5148	-24.5477	-26.7408	-28.2764	-31.1591	-33.6428	-34.9087	-34.1268	-32.3104	-30.2731	-29.4531	-28.7168	-27.3928	-26.5073	-25.3899	-24.7888	-24.1155	-23.3959	-22.7978	-22.1422	-21.7643	-21.181	-20.8011	-20.3229	-20.0437	-19.6333	-19.8883	-19.4801	-19.2546	-19.1794	-18.7824	-18.4279	-18.0578	-17.8712	-17.684	-17.4288	-17.3651	-17.183	-17.0077	-16.9806	-16.8183	-16.7425	-16.445		3.702	-5.09685
3.83	-19.7774	-20.7658	-21.8569	-23.282	-25.4179	-27.6065	-29.3105	-31.7197	-33.0872	-33.0253	-31.438	-29.7849	-28.1472	-27.6626	-26.9996	-25.8895	-25.1759	-24.2051	-23.6786	-23.1084	-22.448	-21.8651	-21.3583	-21.0203	-20.4621	-20.1552	-19.6686	-19.4168	-19.0597	-19.2663	-18.885	-18.6601	-18.6054	-18.2729	-17.9126	-17.6106	-17.402	-17.2339	-17.015	-16.9767	-16.7565	-16.5977	-16.5743	-16.4302	-16.3103	-16.0401		3.704	-5.17094
3.8325	-20.3989	-21.3946	-22.6175	-23.9548	-26.2238	-28.4481	-29.7513	-31.3988	-31.7776	-30.9806	-29.3535	-27.7882	-26.5126	-26.1259	-25.549	-24.5791	-24.0475	-23.1535	-22.7251	-22.1673	-21.6297	-21.1173	-20.6547	-20.3078	-19.8199	-19.4926	-19.0835	-18.8504	-18.54	-18.708	-18.3702	-18.1254	-18.0834	-17.7371	-17.44	-17.1455	-16.9423	-16.7862	-16.5805	-16.5284	-16.3811	-16.2099	-16.1675	-16.0448	-15.9384	-15.6802		3.706	-5.22824
3.835	-21.0268	-22.1125	-23.3067	-24.8035	-26.9764	-28.8396	-29.8354	-30.5949	-30.0495	-29.2014	-27.6245	-26.3949	-25.2898	-24.9149	-24.3494	-23.5138	-22.957	-22.1816	-21.8426	-21.3793	-20.838	-20.3856	-19.9743	-19.6551	-19.1898	-18.9452	-18.5581	-18.3221	-18.0005	-18.1784	-17.8354	-17.6368	-17.6124	-17.2696	-16.9943	-16.7085	-16.5104	-16.3891	-16.181	-16.1117	-15.9635	-15.806	-15.7825	-15.6827	-15.5524	-15.3176		3.708	-5.30252
3.8375	-21.5139	-22.4782	-23.7087	-25.0021	-26.8051	-28.177	-28.6018	-28.7254	-27.9433	-27.1415	-25.9127	-24.8421	-23.916	-23.5598	-23.2211	-22.518	-22.0063	-21.3637	-21.0034	-20.5916	-20.1483	-19.7338	-19.3228	-19.0399	-18.6204	-18.3516	-18.0067	-17.8254	-17.5209	-17.6665	-17.373	-17.1781	-17.1538	-16.8391	-16.5675	-16.3049	-16.1185	-15.988	-15.8251	-15.7602	-15.6242	-15.4591	-15.4485	-15.313	-15.229	-15.007		3.71	-5.37257
3.84	-21.8626	-22.7733	-23.8437	-24.9445	-26.3154	-27.0991	-27.113	-26.8968	-26.2469	-25.5165	-24.3713	-23.5836	-22.7672	-22.4987	-22.1554	-21.5643	-21.1671	-20.6049	-20.243	-19.9158	-19.4928	-19.1163	-18.713	-18.4667	-18.0992	-17.8229	-17.525	-17.3371	-17.0413	-17.1659	-16.9106	-16.7312	-16.7011	-16.4456	-16.1837	-15.9392	-15.746	-15.6218	-15.4701	-15.3858	-15.2632	-15.1054	-15.1114	-14.99	-14.9081	-14.6796		3.712	-5.45226
3.8425	-22.0403	-22.8811	-23.7475	-24.653	-25.5521	-25.8874	-25.8258	-25.4666	-24.7436	-24.1603	-23.2376	-22.4921	-21.787	-21.5581	-21.2817	-20.7122	-20.3685	-19.9101	-19.5747	-19.2772	-18.8485	-18.511	-18.1615	-17.9462	-17.5678	-17.3777	-17.0534	-16.8835	-16.6269	-16.7449	-16.5062	-16.329	-16.3151	-16.0182	-15.7761	-15.5494	-15.3841	-15.2652	-15.1007	-15.0673	-14.9328	-14.8071	-14.7486	-14.6748	-14.5758	-14.3652		3.714	-5.5323
3.845	-22.0631	-22.7972	-23.5361	-24.1423	-24.6468	-24.735	-24.5486	-24.0186	-23.5291	-22.9819	-22.1226	-21.5421	-20.9232	-20.6986	-20.4524	-19.9812	-19.6435	-19.1933	-18.8876	-18.6415	-18.2651	-17.9569	-17.6264	-17.3931	-17.0666	-16.8563	-16.5962	-16.4169	-16.1965	-16.309	-16.0704	-15.9254	-15.8718	-15.6091	-15.4206	-15.2026	-15.0589	-14.9219	-14.7548	-14.7085	-14.5909	-14.4712	-14.4485	-14.35	-14.2593	-14.0819		3.716	-5.6131
3.8475	-21.9603	-22.4678	-23.0494	-23.4502	-23.7879	-23.6806	-23.4086	-22.8776	-22.3681	-21.9168	-21.1506	-20.6065	-20.0971	-19.8843	-19.6837	-19.2713	-18.9629	-18.5575	-18.2935	-18.0338	-17.687	-17.407	-17.1372	-16.9068	-16.6	-16.4169	-16.1476	-15.9971	-15.7743	-15.8928	-15.6698	-15.5248	-15.4889	-15.2668	-15.0517	-14.8144	-14.7022	-14.5798	-14.4491	-14.3904	-14.262	-14.1734	-14.1437	-14.0532	-13.9603	-13.7837		3.718	-5.70251
3.85	-21.8123	-22.1741	-22.5352	-22.7651	-22.7885	-22.5769	-22.3575	-21.8554	-21.4056	-21.0154	-20.3269	-19.8333	-19.3609	-19.2085	-19.0014	-18.6322	-18.319	-17.9258	-17.7343	-17.4777	-17.1844	-16.9251	-16.6346	-16.4695	-16.1596	-15.9912	-15.7417	-15.5728	-15.3746	-15.4679	-15.2506	-15.1434	-15.1228	-14.8742	-14.6937	-14.4963	-14.3606	-14.26	-14.1185	-14.0756	-13.9546	-13.8569	-13.8227	-13.7466	-13.6801	-13.4974		3.72	-5.79084
3.8525	-21.4592	-21.736	-21.976	-22.0506	-21.9202	-21.6818	-21.377	-20.9848	-20.5203	-20.1416	-19.5352	-19.089	-18.6699	-18.5324	-18.3542	-18.0023	-17.7267	-17.3949	-17.1883	-16.9797	-16.6926	-16.4249	-16.1838	-16.0073	-15.7416	-15.5912	-15.3438	-15.1868	-15.0149	-15.098	-14.8891	-14.7838	-14.7513	-14.5504	-14.3629	-14.1527	-14.0251	-13.9178	-13.8209	-13.7757	-13.6634	-13.5655	-13.5349	-13.4566	-13.3889	-13.2205		3.722	-5.87149
3.855	-21.1634	-21.2544	-21.3312	-21.3057	-21.1295	-20.8065	-20.5602	-20.1413	-19.7298	-19.4078	-18.8252	-18.3999	-18.071	-17.9223	-17.7503	-17.4022	-17.193	-16.8787	-16.6884	-16.4692	-16.2168	-15.9769	-15.7601	-15.5864	-15.3327	-15.1621	-14.9525	-14.8364	-14.6414	-14.7247	-14.5511	-14.422	-14.4191	-14.2217	-14.0202	-13.8344	-13.7368	-13.6173	-13.5178	-13.4685	-13.3959	-13.2604	-13.2607	-13.1855	-13.1033	-12.9632		3.724	-5.96789
3.8575	-20.6851	-20.7157	-20.67	-20.585	-20.3805	-20.0351	-19.7902	-19.3879	-19.0248	-18.6774	-18.1991	-17.8158	-17.4632	-17.3309	-17.1933	-16.8916	-16.6809	-16.4084	-16.1961	-16.0037	-15.7849	-15.5676	-15.3232	-15.1953	-14.9191	-14.8041	-14.5958	-14.4596	-14.2953	-14.3745	-14.1803	-14.1129	-14.0524	-13.8745	-13.7092	-13.5175	-13.4235	-13.3269	-13.2313	-13.1927	-13.1093	-12.9888	-12.9861	-12.8896	-12.8357	-12.7034		3.726	-6.07666
3.86	-20.2262	-20.1198	-20.0433	-19.8578	-19.618	-19.3165	-19.0835	-18.6681	-18.3355	-18.029	-17.5541	-17.2427	-16.9094	-16.7975	-16.6326	-16.3918	-16.1806	-15.9222	-15.7383	-15.5804	-15.3643	-15.1443	-14.9396	-14.7923	-14.5528	-14.4298	-14.2266	-14.1047	-13.9561	-14.0236	-13.8979	-13.7654	-13.7399	-13.5419	-13.4018	-13.2256	-13.1383	-13.0338	-12.9623	-12.9106	-12.8227	-12.7188	-12.708	-12.6338	-12.5812	-12.4521		3.728	-6.19807
3.8625	-19.7037	-19.5908	-19.4331	-19.273	-18.972	-18.6581	-18.4419	-18.0447	-17.7364	-17.4728	-17.0177	-16.7253	-16.4087	-16.3062	-16.1812	-15.9346	-15.7321	-15.4829	-15.3344	-15.1513	-14.9678	-14.749	-14.5588	-14.453	-14.2103	-14.1027	-13.9225	-13.7994	-13.6334	-13.7185	-13.5506	-13.461	-13.4305	-13.2664	-13.1179	-12.9591	-12.8666	-12.7714	-12.6713	-12.6438	-12.5642	-12.4817	-12.4545	-12.394	-12.32	-12.1964		3.73	-6.30927
3.865	-19.1728	-19.0117	-18.8525	-18.6515	-18.3442	-18.0636	-17.8149	-17.4735	-17.1697	-16.9208	-16.5266	-16.2247	-15.945	-15.8497	-15.7278	-15.4727	-15.2938	-15.0852	-14.9466	-14.782	-14.5876	-14.4003	-14.222	-14.0959	-13.9058	-13.7797	-13.5999	-13.4806	-13.3314	-13.4143	-13.2671	-13.1767	-13.1541	-13.0048	-12.8349	-12.6827	-12.5925	-12.5297	-12.4186	-12.4075	-12.3081	-12.2354	-12.2002	-12.1511	-12.0928	-11.9635		3.732	-6.43134
3.8675	-18.6237	-18.4355	-18.2541	-18.0502	-17.7389	-17.4276	-17.2393	-16.9164	-16.6293	-16.3862	-16.0242	-15.7344	-15.4948	-15.3953	-15.3051	-15.0652	-14.927	-14.6658	-14.5705	-14.3909	-14.2077	-14.0539	-13.8864	-13.7561	-13.5615	-13.4617	-13.2834	-13.1782	-13.0295	-13.1119	-12.9801	-12.8742	-12.8494	-12.7094	-12.563	-12.4257	-12.3324	-12.2557	-12.1716	-12.148	-12.0714	-11.9928	-11.9675	-11.911	-11.8436	-11.727		3.734	-6.55682
3.87	-18.0849	-17.9159	-17.7009	-17.5014	-17.2013	-16.888	-16.738	-16.3969	-16.1619	-15.9408	-15.613	-15.3394	-15.0968	-15.0368	-14.9407	-14.7078	-14.5457	-14.3454	-14.2266	-14.0773	-13.9149	-13.735	-13.6056	-13.4686	-13.2786	-13.17	-12.9912	-12.9058	-12.7706	-12.8585	-12.7233	-12.6467	-12.6227	-12.4664	-12.3218	-12.2031	-12.1058	-12.0341	-11.9652	-11.9261	-11.8682	-11.7819	-11.7689	-11.7013	-11.6416	-11.5442		3.736	-6.6841
3.8725	-17.6012	-17.4348	-17.2115	-17.0278	-16.7179	-16.4261	-16.281	-15.9363	-15.7032	-15.5141	-15.1992	-14.9529	-14.7368	-14.6442	-14.5326	-14.3621	-14.2135	-14.0161	-13.9061	-13.7655	-13.6152	-13.4481	-13.287	-13.175	-13.0038	-12.91	-12.7532	-12.6598	-12.5145	-12.586	-12.4748	-12.3853	-12.3729	-12.231	-12.087	-11.9676	-11.8818	-11.8113	-11.7444	-11.7235	-11.655	-11.5633	-11.5649	-11.4871	-11.4418	-11.3483		3.738	-6.82165
3.875	-17.145	-16.9586	-16.7615	-16.5566	-16.2598	-15.9971	-15.8185	-15.5265	-15.3227	-15.1113	-14.8376	-14.5968	-14.3912	-14.3364	-14.2261	-14.0481	-13.902	-13.7082	-13.6271	-13.4859	-13.3014	-13.1761	-13.0259	-12.9605	-12.7578	-12.6651	-12.4987	-12.4196	-12.3105	-12.3645	-12.2439	-12.1732	-12.1559	-12.0118	-11.88	-11.7691	-11.6848	-11.6227	-11.5419	-11.5358	-11.4564	-11.3789	-11.3613	-11.319	-11.2526	-11.1549		3.74	-6.94711
3.8775	-16.7524	-16.5457	-16.334	-16.1458	-15.8404	-15.6247	-15.4333	-15.152	-14.9424	-14.7594	-14.4879	-14.26	-14.0468	-14.0106	-13.912	-13.7514	-13.6029	-13.4542	-13.3287	-13.217	-13.0643	-12.9234	-12.7821	-12.6777	-12.5164	-12.437	-12.2816	-12.2	-12.0805	-12.1578	-12.0255	-11.9471	-11.9235	-11.8115	-11.6785	-11.5598	-11.4945	-11.4465	-11.3615	-11.3364	-11.2741	-11.186	-11.1845	-11.1259	-11.0794	-10.9755		3.742	-7.08492
3.88	-16.3091	-16.1015	-15.8892	-15.7128	-15.44	-15.1946	-15.0373	-14.785	-14.5718	-14.4239	-14.1441	-13.9581	-13.7606	-13.7113	-13.6138	-13.456	-13.3188	-13.1593	-13.0508	-12.9493	-12.786	-12.6711	-12.5295	-12.4641	-12.2846	-12.1974	-12.0466	-11.9785	-11.8624	-11.9297	-11.8206	-11.7554	-11.715	-11.5986	-11.4847	-11.382	-11.2986	-11.2439	-11.1705	-11.1587	-11.0713	-11.0127	-11.0044	-10.9486	-10.897	-10.8029		3.744	-7.23609
3.8825	-15.9014	-15.7006	-15.4916	-15.2831	-15.042	-14.8122	-14.6557	-14.4178	-14.2336	-14.0756	-13.8264	-13.6255	-13.4391	-13.3645	-13.3255	-13.1544	-13.0303	-12.8813	-12.7869	-12.6763	-12.531	-12.4052	-12.3021	-12.1963	-12.0529	-11.9826	-11.8223	-11.7437	-11.6466	-11.715	-11.5986	-11.5242	-11.4993	-11.4117	-11.2912	-11.1763	-11.1067	-11.0592	-10.9773	-10.9588	-10.9061	-10.8391	-10.8345	-10.7607	-10.7249	-10.6279		3.746	-7.38437
3.885	-15.5086	-15.2881	-15.0713	-14.9096	-14.6592	-14.4489	-14.3072	-14.0739	-13.89	-13.7574	-13.5173	-13.3242	-13.1518	-13.0991	-13.0365	-12.8671	-12.7573	-12.6229	-12.5206	-12.419	-12.3007	-12.1664	-12.0421	-11.9698	-11.8295	-11.7502	-11.6061	-11.5384	-11.4354	-11.5027	-11.3893	-11.3259	-11.3019	-11.1981	-11.0801	-10.9968	-10.9115	-10.8667	-10.7968	-10.7767	-10.7235	-10.6496	-10.64	-10.6008	-10.5666	-10.4605		3.748	-7.52979
3.8875	-15.1211	-14.9008	-14.7025	-14.5496	-14.2978	-14.1192	-13.9669	-13.7415	-13.6021	-13.4405	-13.2138	-13.0398	-12.8862	-12.8305	-12.756	-12.6247	-12.5055	-12.3649	-12.2816	-12.1723	-12.053	-11.9413	-11.8224	-11.7559	-11.6075	-11.5404	-11.4085	-11.3405	-11.2447	-11.3024	-11.1974	-11.1333	-11.106	-11.0032	-10.9201	-10.8074	-10.7464	-10.6819	-10.6168	-10.5958	-10.5544	-10.4892	-10.4893	-10.4285	-10.3815	-10.2956		3.75	-7.70447
3.89	-14.7313	-14.5292	-14.3293	-14.1764	-13.9455	-13.7634	-13.618	-13.4042	-13.2647	-13.1367	-12.9123	-12.7502	-12.6037	-12.5575	-12.5001	-12.3524	-12.2548	-12.1215	-12.0297	-11.9479	-11.8174	-11.7061	-11.6082	-11.5165	-11.3996	-11.328	-11.1916	-11.1297	-11.0397	-11.0884	-10.9998	-10.952	-10.9096	-10.8247	-10.7061	-10.6295	-10.5496	-10.5095	-10.4511	-10.4478	-10.3791	-10.3113	-10.3138	-10.2767	-10.227	-10.1387		3.752	-7.87184
3.8925	-14.371	-14.1791	-13.9975	-13.8465	-13.5992	-13.4106	-13.2962	-13.1166	-12.9561	-12.8321	-12.6371	-12.4874	-12.3346	-12.2793	-12.2345	-12.0855	-12.0052	-11.8869	-11.7984	-11.7084	-11.5952	-11.4912	-11.3984	-11.3189	-11.1924	-11.127	-10.9965	-10.926	-10.8505	-10.897	-10.8047	-10.7497	-10.7304	-10.6318	-10.5353	-10.4477	-10.3919	-10.3432	-10.2811	-10.2541	-10.2125	-10.1522	-10.1373	-10.1037	-10.0648	-9.9775		3.754	-8.0305
3.895	-14.0194	-13.8269	-13.6499	-13.507	-13.284	-13.1171	-13.0024	-12.8111	-12.6651	-12.5534	-12.3498	-12.219	-12.076	-12.0393	-11.9807	-11.8584	-11.755	-11.6529	-11.5642	-11.4774	-11.3769	-11.26	-11.1818	-11.1046	-10.9885	-10.9046	-10.8022	-10.7299	-10.6605	-10.7182	-10.6216	-10.5686	-10.5387	-10.4428	-10.3565	-10.2759	-10.2085	-10.1743	-10.1025	-10.0932	-10.0509	-9.98159	-9.98349	-9.93901	-9.90319	-9.82065		3.756	-8.21156
3.8975	-13.654	-13.4954	-13.3098	-13.1729	-12.9765	-12.8191	-12.7035	-12.5171	-12.3703	-12.2744	-12.0753	-11.9522	-11.8165	-11.7754	-11.7311	-11.6039	-11.5255	-11.4198	-11.3377	-11.2589	-11.1549	-11.0471	-10.9644	-10.9065	-10.7724	-10.722	-10.6064	-10.5469	-10.4756	-10.5137	-10.4279	-10.3765	-10.3515	-10.2704	-10.1797	-10.1019	-10.0391	-9.98604	-9.92674	-9.93045	-9.8855	-9.83375	-9.82822	-9.78379	-9.74022	-9.65917		3.758	-8.38521
3.9	-13.319	-13.1597	-13.0006	-12.8506	-12.686	-12.5117	-12.4162	-12.2261	-12.1085	-12.0006	-11.8378	-11.7065	-11.5721	-11.5377	-11.4913	-11.3745	-11.2879	-11.1933	-11.1328	-11.0501	-10.9395	-10.8386	-10.7663	-10.6955	-10.5778	-10.5326	-10.4137	-10.3591	-10.2865	-10.3329	-10.2438	-10.2007	-10.1907	-10.0959	-10.0112	-9.927	-9.8766	-9.84232	-9.79247	-9.77719	-9.71523	-9.6664	-9.65896	-9.6204	-9.58564	-9.51586		3.76	-8.58002
3.9025	-13.0531	-12.9119	-12.7469	-12.6061	-12.4202	-12.2722	-12.1686	-11.985	-11.8835	-11.8047	-11.6255	-11.5157	-11.3912	-11.3484	-11.3036	-11.1928	-11.1227	-11.0105	-10.9473	-10.8705	-10.7738	-10.6822	-10.6028	-10.5409	-10.4337	-10.3803	-10.2692	-10.2078	-10.1317	-10.1814	-10.1026	-10.0435	-10.041	-9.95559	-9.8651	-9.78307	-9.75013	-9.70116	-9.64359	-9.63926	-9.59129	-9.54153	-9.53261	-9.50215	-9.45728	-9.4006		3.762	-8.76335
3.905	-12.7958	-12.6542	-12.4892	-12.3694	-12.1873	-12.0374	-11.9517	-11.7914	-11.6868	-11.5962	-11.4311	-11.3182	-11.1953	-11.1604	-11.1118	-11.0067	-10.9433	-10.8385	-10.7761	-10.6995	-10.6121	-10.5072	-10.427	-10.3879	-10.2773	-10.2253	-10.119	-10.0607	-9.99421	-10.0437	-9.95837	-9.91499	-9.88877	-9.83216	-9.73809	-9.66398	-9.62744	-9.57533	-9.51601	-9.51954	-9.47415	-9.41262	-9.41885	-9.379	-9.34467	-9.275		3.764	-8.9604
3.9075	-12.5551	-12.4101	-12.2855	-12.1463	-11.9603	-11.8267	-11.7387	-11.5866	-11.4821	-11.3954	-11.2532	-11.134	-11.008	-10.9838	-10.9403	-10.8417	-10.7672	-10.6848	-10.6041	-10.5529	-10.4501	-10.3538	-10.2785	-10.2274	-10.1316	-10.0765	-9.97242	-9.93915	-9.8522	-9.90092	-9.82955	-9.77403	-9.76082	-9.69171	-9.60593	-9.53498	-9.49191	-9.45361	-9.39266	-9.38982	-9.34397	-9.2908	-9.29157	-9.25008	-9.22582	-9.1542		3.766	-9.16404
3.91	-12.3227	-12.1813	-12.0345	-11.9182	-11.7625	-11.6257	-11.5247	-11.3733	-11.2835	-11.1901	-11.0586	-10.9415	-10.8231	-10.8034	-10.7556	-10.6658	-10.6019	-10.5111	-10.4516	-10.3765	-10.2798	-10.2088	-10.1365	-10.0869	-9.98987	-9.92987	-9.82598	-9.79386	-9.72223	-9.76253	-9.68139	-9.64367	-9.62635	-9.5521	-9.47651	-9.40122	-9.35819	-9.324	-9.28162	-9.27868	-9.22302	-9.17487	-9.15825	-9.13794	-9.10726	-9.04342		3.768	-9.38224
3.9125	-12.0825	-11.9368	-11.8108	-11.6881	-11.5129	-11.3865	-11.3133	-11.1723	-11.0778	-10.9921	-10.8507	-10.7544	-10.6579	-10.6155	-10.5709	-10.4895	-10.4207	-10.334	-10.289	-10.2097	-10.1329	-10.054	-9.98017	-9.91751	-9.82814	-9.78797	-9.67455	-9.62578	-9.57876	-9.62006	-9.5342	-9.49007	-9.4915	-9.42048	-9.33524	-9.27309	-9.22896	-9.19759	-9.15227	-9.13843	-9.0964	-9.04953	-9.04682	-9.01009	-8.98378	-8.92391		3.77	-9.6046
3.915	-11.8336	-11.6871	-11.5626	-11.4495	-11.2888	-11.1657	-11.0932	-10.9533	-10.8641	-10.7918	-10.6549	-10.5567	-10.4598	-10.43	-10.3826	-10.3153	-10.2457	-10.1672	-10.0984	-10.0456	-9.96573	-9.89327	-9.81863	-9.76368	-9.66771	-9.63632	-9.53108	-9.4887	-9.42341	-9.46864	-9.39223	-9.35763	-9.34517	-9.2685	-9.19256	-9.13059	-9.10981	-9.06428	-9.01084	-8.99599	-8.95502	-8.91853	-8.91989	-8.87602	-8.86437	-8.7833		3.772	-9.88633
3.9175	-11.5741	-11.4432	-11.3119	-11.2104	-11.0609	-10.9563	-10.8781	-10.7509	-10.663	-10.5959	-10.4589	-10.355	-10.2734	-10.245	-10.2016	-10.1388	-10.0749	-9.99797	-9.93351	-9.86767	-9.79799	-9.72172	-9.65792	-9.60875	-9.52809	-9.48359	-9.39879	-9.34467	-9.28688	-9.32262	-9.24873	-9.20875	-9.19652	-9.13443	-9.06963	-9.00091	-8.95088	-8.93075	-8.88296	-8.86909	-8.84087	-8.79374	-8.78643	-8.75989	-8.72938	-8.66645		3.774	-10.1623
3.92	-11.3596	-11.233	-11.1009	-11.0091	-10.8644	-10.7627	-10.6903	-10.5739	-10.4705	-10.407	-10.301	-10.1915	-10.1056	-10.0886	-10.0544	-9.97648	-9.91251	-9.83283	-9.77978	-9.71825	-9.64166	-9.57887	-9.51237	-9.46863	-9.38757	-9.34503	-9.25132	-9.20859	-9.15537	-9.18687	-9.12685	-9.08374	-9.07535	-9.01574	-8.94752	-8.87118	-8.83337	-8.81118	-8.75848	-8.76519	-8.71351	-8.68441	-8.67572	-8.63976	-8.61678	-8.55581		3.776	-10.4458
3.9225	-11.1455	-11.0294	-10.9136	-10.8092	-10.6667	-10.5691	-10.498	-10.3921	-10.3003	-10.247	-10.1094	-10.0393	-9.95456	-9.93114	-9.89181	-9.82069	-9.75827	-9.69397	-9.62701	-9.57403	-9.50725	-9.44299	-9.37158	-9.3483	-9.25229	-9.21135	-9.12401	-9.09181	-9.02923	-9.06734	-9.00289	-8.9691	-8.95068	-8.88614	-8.82745	-8.76461	-8.72647	-8.68327	-8.65036	-8.6415	-8.60509	-8.57666	-8.56341	-8.54072	-8.50603	-8.44313		3.778	-10.7515
3.925	-10.939	-10.81	-10.7126	-10.6227	-10.4797	-10.3857	-10.3225	-10.2201	-10.1317	-10.0712	-9.9533	-9.88853	-9.80397	-9.76711	-9.73851	-9.67028	-9.61703	-9.53918	-9.49503	-9.43384	-9.36344	-9.30944	-9.24042	-9.19761	-9.12599	-9.08604	-9.00062	-8.9615	-8.90922	-8.93764	-8.88305	-8.83885	-8.82827	-8.76744	-8.71052	-8.64862	-8.6208	-8.58826	-8.53505	-8.53447	-8.48602	-8.45843	-8.4466	-8.41589	-8.39987	-8.34095		3.78	-11.0367
3.9275	-10.7363	-10.6131	-10.5004	-10.4305	-10.2959	-10.2032	-10.1439	-10.028	-9.96509	-9.89649	-9.8012	-9.72233	-9.64579	-9.62421	-9.57798	-9.51677	-9.46004	-9.40125	-9.3569	-9.30384	-9.23288	-9.18305	-9.11826	-9.07563	-8.99387	-8.95418	-8.87608	-8.84126	-8.79252	-8.81418	-8.76067	-8.72672	-8.69982	-8.64806	-8.59491	-8.53261	-8.50045	-8.46808	-8.42583	-8.41805	-8.37802	-8.35724	-8.35011	-8.31746	-8.29675	-8.2446		3.782	-11.3239
3.93	-10.5546	-10.4336	-10.3238	-10.25	-10.1348	-10.0334	-9.97651	-9.8828	-9.7976	-9.73872	-9.6458	-9.56509	-9.49417	-9.47344	-9.43732	-9.38156	-9.32982	-9.2667	-9.21585	-9.16397	-9.0996	-9.04734	-8.99691	-8.94719	-8.87705	-8.8311	-8.75711	-8.72754	-8.67679	-8.69943	-8.63539	-8.61594	-8.59207	-8.53681	-8.48698	-8.41564	-8.40065	-8.36796	-8.3256	-8.31807	-8.28825	-8.24933	-8.24047	-8.22051	-8.1962	-8.13908		3.784	-11.6339
3.9325	-10.3657	-10.2555	-10.1618	-10.0646	-9.95486	-9.86198	-9.81296	-9.7148	-9.65308	-9.58968	-9.48577	-9.43224	-9.35628	-9.33288	-9.30441	-9.24054	-9.19109	-9.13607	-9.08825	-9.03094	-8.97608	-8.91971	-8.86824	-8.83914	-8.75784	-8.7199	-8.64479	-8.61222	-8.56267	-8.5922	-8.542	-8.50037	-8.48669	-8.44134	-8.38423	-8.33093	-8.29409	-8.26213	-8.222	-8.22228	-8.18617	-8.16229	-8.14069	-8.13009	-8.10238	-8.04637		3.786	-11.9545
3.935	-10.1933	-10.0972	-10.0144	-9.92434	-9.8142	-9.73449	-9.68229	-9.59226	-9.51441	-9.45969	-9.36723	-9.30938	-9.24008	-9.21724	-9.17154	-9.1245	-9.07718	-9.01202	-8.97945	-8.91903	-8.87384	-8.80379	-8.76261	-8.72536	-8.64787	-8.62453	-8.54034	-8.50535	-8.4638	-8.49424	-8.43724	-8.4057	-8.39698	-8.34924	-8.28333	-8.22727	-8.20954	-8.18006	-8.13713	-8.12789	-8.09749	-8.0663	-8.06047	-8.03435	-8.01342	-7.97136		3.788	-12.2618
3.9375	-10.0413	-9.94802	-9.84437	-9.77834	-9.67348	-9.58346	-9.53179	-9.44407	-9.39034	-9.33272	-9.25203	-9.17917	-9.11223	-9.08941	-9.0619	-9.00514	-8.95482	-8.89747	-8.86637	-8.80018	-8.76235	-8.69096	-8.64788	-8.61589	-8.54666	-8.51023	-8.43691	-8.40797	-8.3625	-8.38703	-8.34079	-8.2995	-8.29152	-8.25472	-8.18673	-8.14008	-8.11041	-8.08989	-8.04609	-8.03753	-8.00173	-7.97182	-7.95877	-7.9496	-7.93235	-7.87776		3.79	-12.5687
3.94	-9.88167	-9.79427	-9.6945	-9.63072	-9.51983	-9.44021	-9.3921	-9.31256	-9.24329	-9.20022	-9.12641	-9.04392	-8.98273	-8.96963	-8.92812	-8.87736	-8.82689	-8.77233	-8.75069	-8.69615	-8.6385	-8.57791	-8.53942	-8.50814	-8.43711	-8.40754	-8.33356	-8.30068	-8.2631	-8.28333	-8.23736	-8.20574	-8.18683	-8.14212	-8.08032	-8.04678	-8.01465	-7.984	-7.94343	-7.94223	-7.91083	-7.88469	-7.87496	-7.84398	-7.83571	-7.77573		3.792	-12.8764
3.9425	-9.71894	-9.62698	-9.53823	-9.46559	-9.37429	-9.29827	-9.24571	-9.1658	-9.11111	-9.05792	-8.97538	-8.9112	-8.85314	-8.82928	-8.80443	-8.75008	-8.70354	-8.65054	-8.62425	-8.57926	-8.52605	-8.47362	-8.42867	-8.39505	-8.32077	-8.29361	-8.23203	-8.20251	-8.14923	-8.17362	-8.12961	-8.0995	-8.08196	-8.03874	-7.98319	-7.93763	-7.91213	-7.87506	-7.84796	-7.84695	-7.81314	-7.77936	-7.77723	-7.75672	-7.72783	-7.68758		3.794	-13.1819
3.945	-9.55865	-9.47805	-9.38264	-9.31467	-9.22455	-9.14615	-9.09886	-9.02203	-8.9612	-8.92256	-8.84073	-8.77872	-8.7222	-8.69734	-8.67513	-8.62224	-8.58469	-8.52495	-8.50135	-8.45063	-8.40596	-8.35243	-8.31563	-8.27649	-8.22449	-8.18803	-8.12174	-8.09264	-8.04634	-8.07297	-8.02424	-7.9886	-7.97975	-7.9328	-7.89143	-7.83493	-7.81637	-7.77585	-7.7502	-7.75066	-7.7158	-7.68574	-7.6858	-7.65325	-7.63362	-7.59285		3.796	-13.4768
3.9475	-9.41025	-9.33677	-9.23001	-9.18024	-9.07582	-9.01301	-8.96509	-8.89361	-8.84107	-8.78852	-8.72621	-8.66436	-8.60915	-8.58976	-8.56748	-8.52188	-8.47349	-8.42004	-8.38812	-8.3418	-8.30573	-8.24393	-8.20632	-8.1758	-8.11974	-8.08148	-8.02173	-7.99492	-7.95282	-7.98001	-7.92825	-7.88735	-7.88354	-7.85032	-7.79335	-7.74832	-7.71139	-7.68952	-7.66194	-7.65796	-7.62453	-7.59421	-7.59338	-7.5748	-7.56162	-7.50792		3.798	-13.7933
3.95	-9.27415	-9.18646	-9.10583	-9.04101	-8.95804	-8.89169	-8.83762	-8.77429	-8.71601	-8.6756	-8.60234	-8.54577	-8.49009	-8.48263	-8.4588	-8.40639	-8.36046	-8.31465	-8.29366	-8.24531	-8.19682	-8.14917	-8.11582	-8.07217	-8.02276	-7.98703	-7.94561	-7.89454	-7.85858	-7.88491	-7.84227	-7.80425	-7.80369	-7.7515	-7.70622	-7.66845	-7.6308	-7.61843	-7.58343	-7.57851	-7.54126	-7.51849	-7.51555	-7.50046	-7.483	-7.43347		3.8	-14.0936
3.9525	-9.13436	-9.06843	-8.97625	-8.91751	-8.82846	-8.76728	-8.73026	-8.65095	-8.60215	-8.56214	-8.48543	-8.44156	-8.38219	-8.37768	-8.34312	-8.30984	-8.26704	-8.21308	-8.18907	-8.1493	-8.10646	-8.0577	-8.01762	-7.98782	-7.92285	-7.89565	-7.83628	-7.8117	-7.7814	-7.79613	-7.75073	-7.73308	-7.71358	-7.67034	-7.62227	-7.58631	-7.55304	-7.53024	-7.50352	-7.49567	-7.46439	-7.43904	-7.43448	-7.41769	-7.3935	-7.36005		3.802	-14.4121
3.955	-9.00802	-8.92945	-8.84231	-8.7902	-8.69617	-8.63608	-8.5992	-8.53716	-8.48477	-8.44685	-8.38157	-8.32649	-8.27345	-8.26785	-8.23719	-8.20817	-8.14824	-8.11146	-8.08574	-8.05415	-8.00131	-7.95635	-7.92379	-7.89855	-7.82791	-7.80436	-7.75382	-7.72663	-7.70282	-7.70532	-7.66134	-7.6372	-7.61828	-7.58502	-7.53805	-7.49997	-7.47987	-7.44397	-7.42165	-7.4168	-7.38313	-7.3553	-7.35538	-7.33861	-7.324	-7.27321		3.804	-14.7823
3.9575	-8.87432	-8.80521	-8.72781	-8.6664	-8.59421	-8.52878	-8.49343	-8.43471	-8.37327	-8.32998	-8.2683	-8.21854	-8.17881	-8.15692	-8.14066	-8.09164	-8.06413	-8.00885	-7.98322	-7.95487	-7.90889	-7.87068	-7.82814	-7.79842	-7.74793	-7.72355	-7.67512	-7.64191	-7.61313	-7.6199	-7.57671	-7.56091	-7.54256	-7.49883	-7.46796	-7.41613	-7.3907	-7.37182	-7.33877	-7.33435	-7.31553	-7.28662	-7.28701	-7.26755	-7.24507	-7.20619		3.806	-15.1948
3.96	-8.76518	-8.68587	-8.6165	-8.54994	-8.47015	-8.4203	-8.3838	-8.31929	-8.27161	-8.23234	-8.1807	-8.1251	-8.07871	-8.06162	-8.05236	-8.00178	-7.9677	-7.92389	-7.90117	-7.86124	-7.81898	-7.78103	-7.73477	-7.71377	-7.66361	-7.62936	-7.5972	-7.55835	-7.52968	-7.54148	-7.4911	-7.46593	-7.46009	-7.42386	-7.3878	-7.34055	-7.3104	-7.2937	-7.26368	-7.25361	-7.24068	-7.20461	-7.20655	-7.18888	-7.17727	-7.14071		3.808	-15.6408
3.9625	-8.64817	-8.57344	-8.49772	-8.4448	-8.36019	-8.30738	-8.28401	-8.21103	-8.17562	-8.1303	-8.06669	-8.02779	-7.98713	-7.9636	-7.94162	-7.91577	-7.87905	-7.83491	-7.80568	-7.77789	-7.73355	-7.69268	-7.66186	-7.62384	-7.58021	-7.55609	-7.50533	-7.48293	-7.44177	-7.46126	-7.42273	-7.39413	-7.38848	-7.34723	-7.31534	-7.26751	-7.2426	-7.2189	-7.19539	-7.18387	-7.16316	-7.13541	-7.13677	-7.11741	-7.10022	-7.0555		3.81	-16.0606
3.965	-8.52685	-8.45634	-8.38671	-8.33144	-8.25901	-8.20454	-8.18236	-8.11529	-8.06586	-8.04121	-7.98178	-7.93544	-7.90115	-7.87469	-7.85879	-7.81915	-7.79067	-7.74079	-7.72235	-7.69353	-7.65216	-7.61029	-7.57789	-7.55363	-7.50183	-7.46447	-7.43002	-7.40846	-7.36862	-7.38641	-7.34671	-7.32355	-7.31092	-7.28279	-7.24076	-7.20323	-7.16861	-7.15687	-7.12739	-7.11889	-7.0933	-7.07072	-7.07152	-7.05698	-7.03887	-6.99998		3.812	-16.4868
3.9675	-8.41343	-8.34542	-8.2678	-8.22449	-8.15628	-8.09621	-8.07013	-8.00793	-7.97425	-7.93997	-7.87375	-7.83785	-7.78656	-7.77175	-7.75443	-7.72351	-7.69154	-7.6549	-7.63746	-7.60236	-7.55897	-7.53094	-7.47796	-7.46484	-7.4159	-7.38241	-7.3382	-7.32037	-7.2887	-7.30561	-7.26282	-7.23816	-7.23347	-7.19873	-7.15851	-7.11417	-7.09405	-7.06961	-7.04408	-7.04178	-7.00987	-6.98688	-6.99065	-6.97252	-6.95541	-6.92129		3.814	-16.9507
3.97	-8.29179	-8.22661	-8.16181	-8.11313	-8.0438	-7.99066	-7.97116	-7.90668	-7.85727	-7.83426	-7.7735	-7.73022	-7.70078	-7.69046	-7.66589	-7.62934	-7.59571	-7.55632	-7.53554	-7.5055	-7.46816	-7.43512	-7.39808	-7.37237	-7.32549	-7.30459	-7.25016	-7.2278	-7.197	-7.22456	-7.18614	-7.15977	-7.14081	-7.1213	-7.08383	-7.03964	-7.02051	-6.99082	-6.96534	-6.9649	-6.93635	-6.91396	-6.90634	-6.89838	-6.88234	-6.84619		3.816	-17.3883
3.9725	-8.18479	-8.10539	-8.0404	-8.00782	-7.93154	-7.89124	-7.85239	-7.80058	-7.7616	-7.73271	-7.67121	-7.63479	-7.60672	-7.57899	-7.56315	-7.53037	-7.49974	-7.46432	-7.44147	-7.41233	-7.37814	-7.34746	-7.30545	-7.28613	-7.23986	-7.21466	-7.1789	-7.1445	-7.11708	-7.13129	-7.10172	-7.07789	-7.06701	-7.03399	-6.98961	-6.95518	-6.93417	-6.91729	-6.8894	-6.87838	-6.86211	-6.83917	-6.84329	-6.81857	-6.81666	-6.76659		3.818	-17.8565
3.975	-8.07047	-8.00204	-7.92763	-7.89233	-7.82896	-7.77145	-7.76195	-7.69729	-7.66202	-7.62549	-7.57107	-7.54158	-7.50408	-7.47864	-7.46098	-7.43681	-7.4007	-7.35866	-7.34467	-7.32339	-7.29365	-7.25488	-7.22983	-7.20165	-7.15484	-7.13285	-7.08473	-7.0674	-7.03736	-7.0597	-7.01713	-7.00064	-6.99163	-6.94686	-6.91068	-6.88427	-6.85364	-6.84078	-6.82105	-6.81385	-6.78586	-6.7621	-6.76117	-6.7448	-6.73212	-6.69535		3.82	-18.2887
3.9775	-7.9577	-7.89885	-7.82532	-7.79845	-7.72569	-7.67268	-7.64918	-7.60336	-7.56711	-7.53075	-7.48723	-7.44614	-7.41508	-7.39904	-7.38536	-7.35136	-7.31659	-7.27997	-7.26895	-7.24441	-7.20702	-7.16793	-7.14132	-7.11513	-7.0785	-7.05743	-7.00965	-6.99109	-6.96057	-6.98869	-6.94505	-6.92552	-6.90943	-6.87963	-6.84112	-6.8121	-6.78465	-6.76868	-6.74608	-6.73706	-6.71529	-6.68404	-6.69543	-6.67516	-6.67184	-6.63303		3.822	-18.7398
3.98	-7.84649	-7.79188	-7.73952	-7.69502	-7.63258	-7.57364	-7.56366	-7.50234	-7.48136	-7.44584	-7.39651	-7.35811	-7.33087	-7.30776	-7.29327	-7.27483	-7.23368	-7.20751	-7.17961	-7.16248	-7.12183	-7.10051	-7.06675	-7.04081	-6.99422	-6.97574	-6.94511	-6.91655	-6.89065	-6.91312	-6.87376	-6.84908	-6.83602	-6.80943	-6.77442	-6.74742	-6.72061	-6.70526	-6.67703	-6.66617	-6.64507	-6.62391	-6.63174	-6.60987	-6.59478	-6.56198		3.824	-19.1801
3.9825	-7.76346	-7.70152	-7.64313	-7.60583	-7.54651	-7.49607	-7.47987	-7.42499	-7.4003	-7.36685	-7.31115	-7.28194	-7.25065	-7.23314	-7.21856	-7.19601	-7.1583	-7.12508	-7.10828	-7.08276	-7.05032	-7.02517	-6.98733	-6.96946	-6.93172	-6.90343	-6.8701	-6.8533	-6.83236	-6.84015	-6.81117	-6.79009	-6.77706	-6.7463	-6.70759	-6.69328	-6.65904	-6.63917	-6.62073	-6.60755	-6.58738	-6.56418	-6.57633	-6.55127	-6.54631	-6.50247		3.826	-19.6317
3.985	-7.67163	-7.61633	-7.55237	-7.5222	-7.46062	-7.42525	-7.39775	-7.3408	-7.32194	-7.28443	-7.2354	-7.2009	-7.16667	-7.15961	-7.14518	-7.1171	-7.08481	-7.05728	-7.03757	-7.01401	-6.98235	-6.95798	-6.92824	-6.90951	-6.85843	-6.84749	-6.79663	-6.79036	-6.76286	-6.77542	-6.74373	-6.71469	-6.70907	-6.68084	-6.6518	-6.61622	-6.59204	-6.57134	-6.56169	-6.54145	-6.52887	-6.50321	-6.50793	-6.48014	-6.48161	-6.44305		3.828	-20.0753
3.9875	-7.59064	-7.53415	-7.47244	-7.44477	-7.3676	-7.33743	-7.31413	-7.26455	-7.24257	-7.2122	-7.15522	-7.13168	-7.10025	-7.08205	-7.06731	-7.04215	-7.01755	-6.98635	-6.96737	-6.95216	-6.90988	-6.89643	-6.86162	-6.83785	-6.80393	-6.7797	-6.74295	-6.72102	-6.70316	-6.71059	-6.68389	-6.6478	-6.64742	-6.62464	-6.5922	-6.55623	-6.53234	-6.51515	-6.49948	-6.48965	-6.47436	-6.44928	-6.44868	-6.43307	-6.42055	-6.39047		3.83	-20.5271
3.99	-7.51198	-7.45531	-7.39603	-7.36244	-7.29902	-7.2554	-7.24762	-7.18922	-7.16825	-7.13608	-7.09309	-7.05723	-7.03453	-7.01667	-7.00498	-6.97844	-6.95154	-6.92121	-6.90258	-6.88631	-6.85217	-6.82607	-6.79328	-6.76822	-6.7431	-6.70792	-6.67084	-6.66518	-6.64096	-6.64698	-6.62334	-6.5907	-6.59147	-6.55553	-6.53261	-6.5021	-6.48644	-6.46978	-6.45094	-6.43634	-6.41964	-6.38732	-6.39044	-6.38187	-6.37029	-6.34476		3.832	-20.9002
3.9925	-7.42589	-7.37943	-7.31923	-7.28972	-7.23304	-7.1889	-7.17218	-7.122	-7.08886	-7.06836	-7.03584	-6.99582	-6.96979	-6.9509	-6.93765	-6.91786	-6.88898	-6.85791	-6.84485	-6.82205	-6.78481	-6.76846	-6.73537	-6.71995	-6.67948	-6.65759	-6.61732	-6.60387	-6.57835	-6.59351	-6.56164	-6.54006	-6.53439	-6.50541	-6.48417	-6.45001	-6.43098	-6.41634	-6.39057	-6.37863	-6.35368	-6.33681	-6.34452	-6.32945	-6.32043	-6.29239		3.834	-21.3601
3.995	-7.34281	-7.29449	-7.24472	-7.20804	-7.16054	-7.10895	-7.09335	-7.05214	-7.02587	-6.99534	-6.96123	-6.92644	-6.89669	-6.8785	-6.8796	-6.84199	-6.82858	-6.79494	-6.7786	-6.76251	-6.72233	-6.70471	-6.67067	-6.65147	-6.62464	-6.60416	-6.56927	-6.54109	-6.52839	-6.53555	-6.50671	-6.47253	-6.47805	-6.44785	-6.42752	-6.40002	-6.37601	-6.35206	-6.33843	-6.32222	-6.31419	-6.28306	-6.28471	-6.27852	-6.25956	-6.23278		3.836	-21.6053
3.9975	-7.27395	-7.21659	-7.17111	-7.14005	-7.08184	-7.03629	-7.02289	-6.9832	-6.95985	-6.92908	-6.8949	-6.85837	-6.84049	-6.81874	-6.7966	-6.77784	-6.76423	-6.72937	-6.70796	-6.69465	-6.66842	-6.64736	-6.61566	-6.60019	-6.56393	-6.54484	-6.50164	-6.50241	-6.46526	-6.47169	-6.44004	-6.42437	-6.42338	-6.39425	-6.37199	-6.34794	-6.32142	-6.30724	-6.28848	-6.27508	-6.25748	-6.23233	-6.24053	-6.22961	-6.21781	-6.18285		3.838	-21.7454
4	-7.11709	-7.06742	-7.02168	-6.99061	-6.9419	-6.90622	-6.89061	-6.84485	-6.81886	-6.80018	-6.75651	-6.73072	-6.70091	-6.68499	-6.66566	-6.65514	-6.63233	-6.60746	-6.5868	-6.57397	-6.53929	-6.52549	-6.50238	-6.4837	-6.44274	-6.41707	-6.39223	-6.38063	-6.36257	-6.36133	-6.34269	-6.32016	-6.31398	-6.28912	-6.25637	-6.23825	-6.21232	-6.20302	-6.18419	-6.16824	-6.15581	-6.13077	-6.13346	-6.12449	-6.11714	-6.08478		3.84	-21.6954
4.0025	-6.97239	-6.92488	-6.87894	-6.8544	-6.80184	-6.76412	-6.75147	-6.71479	-6.6873	-6.66524	-6.63474	-6.59642	-6.56923	-6.55512	-6.54388	-6.52563	-6.51121	-6.48119	-6.47052	-6.4482	-6.4217	-6.40234	-6.37891	-6.36637	-6.32799	-6.30674	-6.27495	-6.26737	-6.2442	-6.24766	-6.22515	-6.19649	-6.19935	-6.1714	-6.15658	-6.12514	-6.10917	-6.09819	-6.07709	-6.05827	-6.04282	-6.02481	-6.03153	-6.02391	-6.00231	-5.98514		3.842	-21.6417
4.005	-6.84281	-6.79479	-6.74478	-6.7128	-6.66907	-6.63454	-6.6255	-6.58421	-6.56638	-6.53833	-6.50217	-6.47674	-6.46043	-6.43135	-6.4255	-6.41265	-6.40247	-6.37637	-6.34693	-6.33275	-6.30963	-6.28491	-6.26418	-6.24734	-6.22033	-6.20017	-6.17121	-6.16273	-6.14023	-6.14191	-6.12101	-6.10049	-6.09456	-6.0641	-6.04525	-6.02292	-6.00543	-5.98888	-5.97335	-5.95072	-5.93809	-5.92796	-5.93176	-5.91725	-5.90748	-5.86882		3.844	-21.5071
4.0075	-6.71238	-6.67535	-6.62474	-6.5964	-6.55629	-6.51994	-6.50667	-6.46276	-6.44559	-6.42623	-6.39599	-6.36218	-6.34572	-6.32847	-6.31582	-6.30478	-6.28271	-6.26304	-6.23604	-6.23275	-6.20579	-6.18898	-6.16	-6.13637	-6.10728	-6.10285	-6.07105	-6.06655	-6.03391	-6.04171	-6.02011	-6.00154	-6.00009	-5.9687	-5.95396	-5.93556	-5.91104	-5.90263	-5.87365	-5.86546	-5.8482	-5.8299	-5.84006	-5.83995	-5.81691	-5.78943		3.846	-21.2691
4.01	-6.6044	-6.567	-6.51957	-6.48776	-6.45582	-6.41729	-6.40246	-6.37504	-6.35129	-6.32624	-6.29663	-6.27052	-6.25133	-6.23343	-6.22687	-6.20604	-6.19177	-6.17505	-6.14151	-6.14048	-6.11388	-6.09177	-6.07447	-6.06195	-6.02303	-6.00894	-5.987	-5.97274	-5.96435	-5.97008	-5.93576	-5.91733	-5.91115	-5.88984	-5.86944	-5.84285	-5.82659	-5.81144	-5.7906	-5.78968	-5.77284	-5.75872	-5.76411	-5.75033	-5.73762	-5.7082		3.848	-20.9572
4.0125	-6.51497	-6.47979	-6.42843	-6.41472	-6.36672	-6.33664	-6.3193	-6.28166	-6.27308	-6.25279	-6.21281	-6.19253	-6.17149	-6.1524	-6.14433	-6.13313	-6.11941	-6.08915	-6.07598	-6.06607	-6.03753	-6.01767	-5.99835	-5.98564	-5.95339	-5.93996	-5.90697	-5.9036	-5.88511	-5.88969	-5.85759	-5.84012	-5.85269	-5.82343	-5.80993	-5.77492	-5.75292	-5.74584	-5.72643	-5.72528	-5.71039	-5.68415	-5.69162	-5.68132	-5.6712	-5.64223		3.85	-20.6281
4.015	-6.4541	-6.40882	-6.36785	-6.3415	-6.3021	-6.27094	-6.25701	-6.22186	-6.20514	-6.18695	-6.15421	-6.12913	-6.10635	-6.09917	-6.08142	-6.06549	-6.05487	-6.0298	-6.00772	-5.99893	-5.98674	-5.9689	-5.93414	-5.93043	-5.89447	-5.87174	-5.85538	-5.84842	-5.82727	-5.8303	-5.81039	-5.78647	-5.78712	-5.76625	-5.7608	-5.7233	-5.70314	-5.69064	-5.67178	-5.6622	-5.64694	-5.63337	-5.64032	-5.63378	-5.61681	-5.59766		3.852	-20.2574
4.0175	-6.40287	-6.3592	-6.31818	-6.29486	-6.25475	-6.22757	-6.20142	-6.17874	-6.15775	-6.14032	-6.10886	-6.08946	-6.0547	-6.04418	-6.0421	-6.01484	-6.01081	-5.9872	-5.97377	-5.95178	-5.93375	-5.92039	-5.89249	-5.88183	-5.8595	-5.83557	-5.81979	-5.81232	-5.79235	-5.79292	-5.76693	-5.7594	-5.74993	-5.72271	-5.71897	-5.68579	-5.66451	-5.6568	-5.63681	-5.62629	-5.61706	-5.5944	-5.60411	-5.59037	-5.5875	-5.55669		3.854	-19.8989
4.02	-6.37252	-6.32781	-6.29405	-6.27004	-6.22643	-6.19702	-6.17487	-6.14476	-6.12144	-6.10945	-6.077	-6.0494	-6.03104	-6.01704	-6.00437	-5.98478	-5.97938	-5.96371	-5.94445	-5.93126	-5.90655	-5.8867	-5.87066	-5.8579	-5.83172	-5.80474	-5.78428	-5.78192	-5.76919	-5.76268	-5.7418	-5.7236	-5.73005	-5.70722	-5.68926	-5.66167	-5.64951	-5.626	-5.60984	-5.60738	-5.58621	-5.58426	-5.57712	-5.57252	-5.55682	-5.52762		3.856	-19.4944
4.0225	-6.33929	-6.30763	-6.26117	-6.24497	-6.20781	-6.1782	-6.15624	-6.12641	-6.10295	-6.08437	-6.05831	-6.03763	-6.00567	-5.99274	-5.99329	-5.97398	-5.95707	-5.94193	-5.92096	-5.91552	-5.88607	-5.86694	-5.85084	-5.84301	-5.81259	-5.79516	-5.77654	-5.76961	-5.75526	-5.74332	-5.72661	-5.71954	-5.70776	-5.69544	-5.67887	-5.64444	-5.62782	-5.61681	-5.59311	-5.60099	-5.57159	-5.55774	-5.55803	-5.56515	-5.54161	-5.52065		3.858	-19.0661
4.025	-6.34337	-6.29774	-6.27201	-6.2297	-6.20397	-6.17143	-6.15247	-6.12785	-6.11132	-6.07808	-6.04149	-6.02288	-5.99324	-5.98936	-5.98397	-5.96002	-5.94804	-5.93863	-5.9159	-5.90308	-5.88665	-5.87414	-5.84533	-5.84031	-5.80971	-5.79685	-5.77163	-5.7663	-5.74034	-5.74032	-5.72077	-5.70514	-5.70957	-5.67255	-5.67434	-5.64466	-5.62725	-5.60852	-5.60416	-5.59473	-5.56703	-5.56606	-5.55382	-5.55131	-5.54673	-5.51713		3.86	-18.6186
4.0275	-6.34636	-6.30607	-6.27064	-6.24373	-6.20447	-6.16895	-6.15415	-6.13225	-6.10768	-6.08288	-6.05803	-6.02882	-6.00465	-6.0041	-5.98295	-5.97107	-5.96433	-5.94778	-5.92054	-5.90884	-5.89501	-5.88159	-5.85565	-5.83809	-5.81525	-5.79583	-5.78663	-5.77515	-5.75322	-5.74695	-5.73591	-5.71606	-5.71393	-5.69453	-5.68607	-5.66087	-5.64361	-5.62833	-5.6088	-5.60127	-5.59033	-5.57254	-5.56731	-5.56317	-5.55445	-5.52438		3.862	-18.2244
4.03	-6.36737	-6.3181	-6.28877	-6.25578	-6.21761	-6.19437	-6.16899	-6.15211	-6.12564	-6.09214	-6.07749	-6.05209	-6.02356	-6.00992	-6.00133	-5.98248	-5.9763	-5.9532	-5.9433	-5.92128	-5.91304	-5.88779	-5.86583	-5.86067	-5.83409	-5.81801	-5.79754	-5.80051	-5.77609	-5.77607	-5.74485	-5.72228	-5.72815	-5.71307	-5.70009	-5.67004	-5.65237	-5.63733	-5.61669	-5.61725	-5.60169	-5.58373	-5.58045	-5.58336	-5.56627	-5.54141		3.864	-17.8236
4.0325	-6.26282	-6.23025	-6.19381	-6.16777	-6.12731	-6.09932	-6.0782	-6.05233	-6.0329	-6.00642	-5.97642	-5.95469	-5.93409	-5.91755	-5.91237	-5.90129	-5.88248	-5.86917	-5.84761	-5.82628	-5.82265	-5.80302	-5.77715	-5.77097	-5.74923	-5.72809	-5.71174	-5.70543	-5.68179	-5.67942	-5.65873	-5.64678	-5.65456	-5.62769	-5.61837	-5.58425	-5.5625	-5.55248	-5.54416	-5.52814	-5.51668	-5.50747	-5.50544	-5.50079	-5.48941	-5.46716		3.866	-17.4117
4.035	-6.18964	-6.13976	-6.0967	-6.07318	-6.03434	-6.01059	-5.98415	-5.96437	-5.94045	-5.91904	-5.88795	-5.87313	-5.84015	-5.83019	-5.82318	-5.80263	-5.80071	-5.78129	-5.75744	-5.74918	-5.73002	-5.71363	-5.68676	-5.68659	-5.65129	-5.6484	-5.62457	-5.61989	-5.59842	-5.59593	-5.57658	-5.56102	-5.57368	-5.53841	-5.53331	-5.50634	-5.47765	-5.47449	-5.45655	-5.4416	-5.43001	-5.4272	-5.41954	-5.4052	-5.39553	-5.37779		3.868	-17.0684
4.0375	-6.10262	-6.052	-6.01493	-5.99128	-5.96522	-5.9287	-5.90504	-5.87879	-5.8696	-5.83824	-5.81257	-5.80012	-5.75713	-5.74432	-5.73879	-5.72518	-5.71517	-5.6891	-5.68213	-5.66066	-5.65323	-5.63487	-5.60446	-5.59784	-5.57556	-5.56858	-5.54873	-5.5396	-5.52499	-5.51935	-5.4896	-5.48652	-5.48297	-5.45768	-5.44652	-5.42994	-5.40599	-5.38781	-5.37872	-5.37559	-5.3506	-5.34943	-5.33578	-5.33998	-5.32312	-5.29937		3.87	-16.7217
4.04	-6.02987	-5.98279	-5.94568	-5.92595	-5.88956	-5.86077	-5.84047	-5.81318	-5.78978	-5.76606	-5.73646	-5.71776	-5.69504	-5.67573	-5.67726	-5.65987	-5.64469	-5.62838	-5.60977	-5.59112	-5.57946	-5.57222	-5.54196	-5.53578	-5.51014	-5.50301	-5.48198	-5.47052	-5.45344	-5.4503	-5.43214	-5.42103	-5.42055	-5.39981	-5.38552	-5.36496	-5.34557	-5.33158	-5.31373	-5.31346	-5.29571	-5.28497	-5.27551	-5.27666	-5.25643	-5.24207		3.872	-16.3679
4.0425	-5.9579	-5.92156	-5.88886	-5.85538	-5.82496	-5.80148	-5.77767	-5.75184	-5.73773	-5.70744	-5.67513	-5.65732	-5.62492	-5.62621	-5.61702	-5.5979	-5.59574	-5.571	-5.56273	-5.54152	-5.53143	-5.50861	-5.48409	-5.48145	-5.46098	-5.44327	-5.42659	-5.41494	-5.39966	-5.40302	-5.37142	-5.3686	-5.36401	-5.34711	-5.32955	-5.30485	-5.28201	-5.28132	-5.25893	-5.26383	-5.2439	-5.23547	-5.22469	-5.2154	-5.21823	-5.1983		3.874	-16.034
4.045	-5.91073	-5.87726	-5.84563	-5.80136	-5.77376	-5.75496	-5.72638	-5.7073	-5.68415	-5.65582	-5.63242	-5.60851	-5.58241	-5.57621	-5.57871	-5.5503	-5.54407	-5.52684	-5.51672	-5.49093	-5.47698	-5.46847	-5.44768	-5.4362	-5.41335	-5.40245	-5.38488	-5.37399	-5.35049	-5.35347	-5.33838	-5.33185	-5.32767	-5.3026	-5.28582	-5.26561	-5.25311	-5.23976	-5.22776	-5.22175	-5.21074	-5.19685	-5.18362	-5.17779	-5.17488	-5.15015		3.876	-15.747
4.0475	-5.86077	-5.83012	-5.79995	-5.77001	-5.73766	-5.71204	-5.69006	-5.66328	-5.64998	-5.6182	-5.60406	-5.5733	-5.54788	-5.54129	-5.53782	-5.50963	-5.50719	-5.48554	-5.4654	-5.45053	-5.441	-5.42564	-5.41718	-5.3997	-5.38125	-5.37348	-5.34383	-5.33995	-5.33	-5.32089	-5.29828	-5.28765	-5.29143	-5.27196	-5.25826	-5.24241	-5.22165	-5.19594	-5.18933	-5.1926	-5.1697	-5.16346	-5.15703	-5.1488	-5.14426	-5.11819		3.878	-15.4103
4.05	-5.82789	-5.79833	-5.76345	-5.7318	-5.70138	-5.66897	-5.6514	-5.64156	-5.60767	-5.59036	-5.55952	-5.54423	-5.51667	-5.51092	-5.50122	-5.48567	-5.48091	-5.45481	-5.44395	-5.42081	-5.41402	-5.40583	-5.37778	-5.36986	-5.35626	-5.34548	-5.33119	-5.31328	-5.29232	-5.297	-5.27928	-5.27052	-5.2629	-5.2448	-5.23522	-5.21296	-5.19347	-5.17725	-5.17093	-5.1695	-5.15507	-5.1403	-5.13208	-5.12702	-5.12342	-5.1015		3.88	-15.1174
4.0525	-5.79766	-5.76823	-5.73357	-5.69884	-5.66946	-5.64552	-5.63082	-5.60675	-5.58161	-5.55201	-5.53895	-5.51533	-5.49733	-5.48868	-5.48383	-5.46053	-5.45869	-5.43781	-5.4117	-5.39721	-5.39394	-5.38067	-5.35384	-5.34575	-5.33071	-5.32117	-5.30232	-5.2963	-5.28714	-5.27575	-5.26136	-5.25015	-5.24586	-5.21731	-5.21698	-5.19667	-5.17792	-5.16684	-5.15288	-5.14184	-5.1364	-5.12432	-5.11355	-5.11685	-5.1063	-5.08467		3.882	-14.808
4.055	-5.76844	-5.72936	-5.70029	-5.67607	-5.64194	-5.61595	-5.60487	-5.57615	-5.55888	-5.53199	-5.51072	-5.49489	-5.46803	-5.45686	-5.45289	-5.44042	-5.42458	-5.40755	-5.39722	-5.37963	-5.3648	-5.35986	-5.33903	-5.32969	-5.3106	-5.30368	-5.28682	-5.27537	-5.2561	-5.25493	-5.2406	-5.22793	-5.2352	-5.21558	-5.19381	-5.17311	-5.16389	-5.14388	-5.13877	-5.12575	-5.1222	-5.1168	-5.11033	-5.10026	-5.08546	-5.06853		3.884	-14.5443
4.0575	-5.74885	-5.69678	-5.66683	-5.64815	-5.61004	-5.58682	-5.57758	-5.55412	-5.53643	-5.50988	-5.48681	-5.46831	-5.44191	-5.43915	-5.43924	-5.41717	-5.41461	-5.39438	-5.38224	-5.37139	-5.34284	-5.34462	-5.32376	-5.31264	-5.29419	-5.28308	-5.2647	-5.26406	-5.24592	-5.23977	-5.22369	-5.21731	-5.21715	-5.19311	-5.18323	-5.16221	-5.1551	-5.13351	-5.12526	-5.12163	-5.10786	-5.10298	-5.09361	-5.08792	-5.08312	-5.07155		3.886	-14.2726
4.06	-5.70655	-5.67309	-5.64766	-5.61818	-5.58949	-5.56902	-5.53663	-5.52928	-5.50582	-5.4798	-5.45939	-5.4417	-5.42733	-5.42281	-5.41611	-5.39184	-5.39076	-5.36306	-5.35285	-5.34165	-5.33402	-5.32606	-5.30459	-5.30064	-5.27259	-5.27239	-5.25668	-5.24944	-5.23961	-5.23266	-5.21616	-5.19767	-5.19739	-5.19276	-5.17405	-5.15412	-5.13698	-5.12518	-5.11249	-5.11659	-5.10277	-5.08907	-5.08058	-5.07545	-5.07233	-5.05618		3.888	-14.0034
4.0625	-5.67469	-5.63249	-5.611	-5.58473	-5.55262	-5.53464	-5.51634	-5.49527	-5.47165	-5.46295	-5.43689	-5.40775	-5.39846	-5.39127	-5.39252	-5.37305	-5.36451	-5.33843	-5.33546	-5.32147	-5.30691	-5.29198	-5.28189	-5.26628	-5.25857	-5.25396	-5.23435	-5.22164	-5.20756	-5.20499	-5.19386	-5.18927	-5.18501	-5.16836	-5.16218	-5.13708	-5.1217	-5.11	-5.10101	-5.09657	-5.0867	-5.07766	-5.06502	-5.06372	-5.0577	-5.04421		3.89	-13.7338
4.065	-5.63328	-5.59771	-5.57857	-5.54886	-5.51357	-5.49391	-5.47379	-5.45501	-5.43359	-5.40948	-5.40425	-5.38637	-5.35654	-5.34804	-5.35138	-5.33313	-5.3312	-5.29871	-5.302	-5.27686	-5.27512	-5.26444	-5.24453	-5.23403	-5.22507	-5.21107	-5.20652	-5.19614	-5.1819	-5.17018	-5.15933	-5.15133	-5.14717	-5.13437	-5.12302	-5.10033	-5.08562	-5.07307	-5.0649	-5.06215	-5.04823	-5.0453	-5.03926	-5.03444	-5.02649	-5.01161		3.892	-13.478
4.0675	-5.58917	-5.55826	-5.53909	-5.50725	-5.48116	-5.45913	-5.44049	-5.42151	-5.40127	-5.3806	-5.35765	-5.34135	-5.32591	-5.31475	-5.31325	-5.29695	-5.29237	-5.26797	-5.26065	-5.24389	-5.24295	-5.22517	-5.20912	-5.20094	-5.18924	-5.17916	-5.16269	-5.14643	-5.14319	-5.14221	-5.12671	-5.12049	-5.11873	-5.09435	-5.09791	-5.07533	-5.0576	-5.04069	-5.037	-5.03095	-5.02054	-5.00841	-5.00798	-4.9956	-4.98789	-4.98035		3.894	-13.2325
4.07	-5.54945	-5.51685	-5.49875	-5.46489	-5.44307	-5.41798	-5.39599	-5.3881	-5.36028	-5.34312	-5.319	-5.30727	-5.28434	-5.27914	-5.27731	-5.25511	-5.25488	-5.23479	-5.21676	-5.21284	-5.19941	-5.18793	-5.17161	-5.16875	-5.15122	-5.14608	-5.13818	-5.12311	-5.10642	-5.11249	-5.09446	-5.08583	-5.08623	-5.0637	-5.06202	-5.04017	-5.02255	-5.00863	-5.00011	-4.99805	-4.99282	-4.97558	-4.97486	-4.97119	-4.96454	-4.95307		3.896	-12.9797
4.0725	-5.51161	-5.47972	-5.45222	-5.432	-5.39903	-5.37583	-5.35998	-5.35286	-5.31952	-5.30261	-5.27836	-5.26686	-5.24712	-5.24056	-5.23876	-5.2253	-5.21122	-5.19002	-5.18683	-5.17062	-5.15966	-5.14949	-5.13832	-5.13231	-5.11107	-5.10877	-5.09653	-5.08687	-5.07037	-5.07279	-5.06119	-5.04982	-5.05113	-5.03214	-5.02178	-5.00354	-4.98774	-4.97742	-4.9672	-4.97439	-4.95515	-4.94892	-4.9387	-4.93067	-4.92656	-4.92467		3.898	-12.746
4.075	-5.47305	-5.43323	-5.40979	-5.3867	-5.35868	-5.33081	-5.30981	-5.2959	-5.27698	-5.26739	-5.24356	-5.23368	-5.20578	-5.20332	-5.19614	-5.18157	-5.17958	-5.15319	-5.15599	-5.13122	-5.12677	-5.1124	-5.09624	-5.08961	-5.08023	-5.07304	-5.062	-5.05106	-5.03824	-5.03782	-5.02238	-5.01598	-5.01424	-5.00278	-4.98446	-4.9686	-4.94736	-4.93482	-4.93463	-4.9341	-4.92531	-4.90943	-4.90754	-4.89637	-4.89649	-4.89058		3.9	-12.5098
4.0775	-5.43719	-5.3971	-5.37176	-5.35387	-5.32212	-5.30679	-5.2825	-5.26757	-5.23783	-5.22655	-5.20068	-5.19099	-5.17171	-5.16504	-5.16756	-5.14304	-5.13831	-5.12182	-5.11276	-5.10181	-5.09062	-5.08048	-5.06228	-5.05476	-5.0411	-5.03813	-5.03185	-5.01572	-4.9971	-5.00454	-4.98779	-4.98746	-4.98519	-4.96681	-4.95324	-4.93831	-4.9224	-4.90672	-4.90028	-4.89943	-4.89122	-4.88384	-4.87434	-4.87058	-4.86569	-4.85607		3.902	-12.3158
4.08	-5.39902	-5.36585	-5.34092	-5.32055	-5.29071	-5.26789	-5.24893	-5.22953	-5.20505	-5.19084	-5.16722	-5.1578	-5.13819	-5.13647	-5.12384	-5.11006	-5.10971	-5.08771	-5.07565	-5.06598	-5.05369	-5.03842	-5.03193	-5.0208	-5.01066	-5.00914	-4.996	-4.97667	-4.96624	-4.97877	-4.95811	-4.95145	-4.95075	-4.94183	-4.92544	-4.90614	-4.88794	-4.873	-4.87572	-4.86768	-4.85922	-4.85578	-4.84683	-4.83889	-4.83037	-4.82437		3.904	-12.1325
4.0825	-5.35906	-5.32391	-5.30256	-5.2726	-5.24794	-5.23129	-5.20988	-5.19093	-5.16487	-5.14865	-5.12952	-5.11214	-5.09504	-5.09468	-5.0877	-5.0692	-5.07032	-5.04893	-5.04405	-5.02565	-5.01534	-5.01431	-4.99993	-4.99488	-4.97774	-4.96908	-4.95883	-4.94731	-4.92801	-4.93849	-4.92577	-4.91493	-4.91612	-4.90149	-4.88317	-4.86709	-4.84777	-4.84952	-4.83928	-4.84077	-4.83171	-4.82123	-4.80878	-4.81029	-4.80081	-4.7935		3.906	-11.9809
4.085	-5.31871	-5.28191	-5.26348	-5.23288	-5.21101	-5.17965	-5.16672	-5.14938	-5.12743	-5.11396	-5.09065	-5.07245	-5.05609	-5.05908	-5.05076	-5.03881	-5.0281	-5.00889	-4.99974	-4.98764	-4.97633	-4.96922	-4.95682	-4.9535	-4.93443	-4.93652	-4.92048	-4.90161	-4.89612	-4.90024	-4.88957	-4.88238	-4.87969	-4.86611	-4.8461	-4.8346	-4.81766	-4.80932	-4.8081	-4.80356	-4.79659	-4.78733	-4.77682	-4.77252	-4.77035	-4.76603		3.908	-11.7923
4.0875	-5.27734	-5.23672	-5.21335	-5.18462	-5.15909	-5.14432	-5.12329	-5.10689	-5.0799	-5.06506	-5.0457	-5.03495	-5.01393	-5.01621	-5.00545	-4.99439	-4.98445	-4.96295	-4.95927	-4.94566	-4.93641	-4.92584	-4.91671	-4.90976	-4.89355	-4.88972	-4.87894	-4.86462	-4.85675	-4.86761	-4.84883	-4.83574	-4.83781	-4.82109	-4.80449	-4.79464	-4.77292	-4.77576	-4.76863	-4.767	-4.75787	-4.74851	-4.73752	-4.73391	-4.73668	-4.72539		3.91	-11.6058
4.09	-5.22589	-5.1901	-5.16618	-5.14613	-5.11724	-5.09688	-5.07952	-5.06297	-5.03789	-5.02454	-5.00909	-4.989	-4.97408	-4.97211	-4.96537	-4.95437	-4.94351	-4.92256	-4.92036	-4.91206	-4.90082	-4.89321	-4.87489	-4.86971	-4.85815	-4.8634	-4.84152	-4.82629	-4.81805	-4.82595	-4.81327	-4.80371	-4.80195	-4.79226	-4.77291	-4.75793	-4.74015	-4.73849	-4.72565	-4.73085	-4.72282	-4.71495	-4.70894	-4.70077	-4.69375	-4.68529		3.912	-11.4389
4.0925	-5.18816	-5.15268	-5.12815	-5.09892	-5.073	-5.06094	-5.04347	-5.02194	-4.99754	-4.99141	-4.97192	-4.95684	-4.93132	-4.93474	-4.93203	-4.91731	-4.90922	-4.88713	-4.88859	-4.86952	-4.86054	-4.84945	-4.83474	-4.83949	-4.81989	-4.81656	-4.80844	-4.79256	-4.7872	-4.78081	-4.77695	-4.76824	-4.76047	-4.75395	-4.73647	-4.72093	-4.70841	-4.70405	-4.70067	-4.69779	-4.68537	-4.68319	-4.67246	-4.66932	-4.66306	-4.65727		3.914	-11.2569
4.095	-5.13613	-5.10216	-5.07414	-5.05127	-5.0314	-5.01085	-4.99873	-4.98397	-4.95465	-4.944	-4.92165	-4.91203	-4.89854	-4.88803	-4.88825	-4.87595	-4.86488	-4.84662	-4.84343	-4.82806	-4.82348	-4.81029	-4.79963	-4.79434	-4.78142	-4.7797	-4.76696	-4.74382	-4.74338	-4.74638	-4.73416	-4.7312	-4.72442	-4.71752	-4.69637	-4.68602	-4.67318	-4.66147	-4.65908	-4.65813	-4.65694	-4.63949	-4.64288	-4.63029	-4.62786	-4.62401		3.916	-11.08
4.0975	-5.09553	-5.06489	-5.04038	-5.0139	-4.98992	-4.96781	-4.95108	-4.9418	-4.91581	-4.90341	-4.88297	-4.87052	-4.85512	-4.85361	-4.84529	-4.83366	-4.82069	-4.80771	-4.80458	-4.79381	-4.78539	-4.77004	-4.76618	-4.76057	-4.74111	-4.75148	-4.73569	-4.71126	-4.71133	-4.71365	-4.70354	-4.6957	-4.69121	-4.683	-4.66185	-4.6506	-4.63593	-4.62932	-4.62179	-4.62511	-4.62517	-4.60863	-4.6074	-4.60032	-4.58871	-4.58647		3.918	-10.9134
4.1	-5.05553	-5.02758	-5.00215	-4.98674	-4.95411	-4.93827	-4.92038	-4.90745	-4.87438	-4.87046	-4.85272	-4.83456	-4.81667	-4.81708	-4.81247	-4.79908	-4.79138	-4.77156	-4.76767	-4.75726	-4.74856	-4.7322	-4.7355	-4.72873	-4.71397	-4.70975	-4.69929	-4.68874	-4.67596	-4.68055	-4.66509	-4.66276	-4.65707	-4.64771	-4.63223	-4.62111	-4.61077	-4.59559	-4.59056	-4.59164	-4.59365	-4.57874	-4.56908	-4.57794	-4.5618	-4.55783		3.92	-10.7567
4.1025	-5.03154	-4.99769	-4.97296	-4.94075	-4.92274	-4.90213	-4.89063	-4.87416	-4.84954	-4.83924	-4.81727	-4.80057	-4.78885	-4.78711	-4.78313	-4.76857	-4.76204	-4.74804	-4.74026	-4.72677	-4.7185	-4.70588	-4.70378	-4.69052	-4.68435	-4.68081	-4.6743	-4.65412	-4.64317	-4.6476	-4.63589	-4.63749	-4.6287	-4.61877	-4.6036	-4.58988	-4.57518	-4.57101	-4.56096	-4.56679	-4.55695	-4.55819	-4.54517	-4.54284	-4.53651	-4.53034		3.922	-10.6055
4.105	-4.99431	-4.95814	-4.93788	-4.90905	-4.89284	-4.86975	-4.85792	-4.83729	-4.81172	-4.80841	-4.78706	-4.7708	-4.7582	-4.75511	-4.7536	-4.73938	-4.72762	-4.70819	-4.70709	-4.69732	-4.68563	-4.6771	-4.67116	-4.65588	-4.64575	-4.64616	-4.63247	-4.62236	-4.61133	-4.62133	-4.60777	-4.60202	-4.59544	-4.58988	-4.57293	-4.56274	-4.54564	-4.54329	-4.53785	-4.53224	-4.53551	-4.52061	-4.5121	-4.51149	-4.50107	-4.49619		3.924	-10.4702
4.1075	-4.95288	-4.91855	-4.89649	-4.87456	-4.8572	-4.83512	-4.8163	-4.80252	-4.77375	-4.76971	-4.74861	-4.73492	-4.72213	-4.7236	-4.71451	-4.70241	-4.69778	-4.67804	-4.67239	-4.66564	-4.6528	-4.64525	-4.63611	-4.62833	-4.60905	-4.61678	-4.59955	-4.58836	-4.58318	-4.59022	-4.57391	-4.57548	-4.56306	-4.55719	-4.53901	-4.52884	-4.51846	-4.5085	-4.50643	-4.50238	-4.49575	-4.48282	-4.48022	-4.48164	-4.47458	-4.4667		3.926	-10.3213
4.11	-4.91541	-4.88259	-4.8618	-4.83964	-4.81974	-4.79876	-4.78552	-4.76813	-4.74238	-4.73452	-4.71364	-4.69783	-4.68602	-4.6829	-4.67526	-4.67213	-4.6541	-4.64326	-4.64522	-4.62922	-4.62361	-4.61085	-4.60241	-4.59578	-4.58363	-4.58419	-4.57103	-4.55789	-4.54499	-4.55641	-4.54417	-4.54356	-4.53306	-4.52788	-4.50804	-4.49496	-4.48209	-4.48171	-4.47092	-4.47305	-4.46824	-4.45376	-4.45572	-4.44986	-4.44148	-4.43323		3.928	-10.1773
4.1125	-4.87699	-4.8538	-4.82601	-4.80167	-4.78096	-4.7616	-4.74407	-4.73131	-4.70309	-4.69739	-4.67499	-4.66351	-4.64879	-4.6517	-4.64065	-4.63191	-4.62496	-4.61253	-4.60799	-4.5978	-4.58997	-4.58438	-4.57096	-4.56344	-4.55158	-4.55208	-4.5405	-4.52335	-4.51555	-4.5252	-4.50933	-4.50611	-4.50268	-4.49239	-4.47497	-4.4619	-4.45153	-4.44632	-4.43807	-4.43986	-4.44024	-4.42608	-4.42201	-4.41379	-4.41219	-4.40512		3.93	-10.0433
4.115	-4.83812	-4.81035	-4.78992	-4.77057	-4.74354	-4.72611	-4.71506	-4.69791	-4.66806	-4.6657	-4.64184	-4.6276	-4.61847	-4.61065	-4.61181	-4.5945	-4.58454	-4.5782	-4.5755	-4.56422	-4.55089	-4.54386	-4.53754	-4.52871	-4.51957	-4.51746	-4.50466	-4.48977	-4.48077	-4.49664	-4.47541	-4.48143	-4.46833	-4.46293	-4.44232	-4.43257	-4.42127	-4.41376	-4.40593	-4.40755	-4.40019	-4.39223	-4.39514	-4.38606	-4.38123	-4.37639		3.932	-9.90842
4.1175	-4.80793	-4.77518	-4.74949	-4.73446	-4.70855	-4.68827	-4.67637	-4.66235	-4.63182	-4.63124	-4.60691	-4.59235	-4.58198	-4.57758	-4.58061	-4.57114	-4.55737	-4.53666	-4.54146	-4.52771	-4.51659	-4.5106	-4.50679	-4.49571	-4.48406	-4.48442	-4.47377	-4.46171	-4.44887	-4.46781	-4.44673	-4.44754	-4.43602	-4.42595	-4.41329	-4.398	-4.39546	-4.38952	-4.37976	-4.37356	-4.3755	-4.36164	-4.35831	-4.3529	-4.35017	-4.34223		3.934	-9.77498
4.12	-4.77453	-4.74256	-4.7252	-4.70095	-4.67364	-4.65239	-4.64123	-4.62903	-4.60275	-4.59544	-4.57257	-4.56652	-4.55156	-4.54357	-4.54772	-4.53717	-4.52378	-4.50963	-4.50879	-4.49744	-4.48688	-4.48179	-4.47352	-4.47065	-4.45581	-4.45584	-4.44065	-4.43039	-4.4161	-4.44055	-4.41634	-4.41568	-4.40833	-4.39794	-4.37456	-4.37099	-4.36276	-4.36281	-4.35269	-4.3555	-4.34398	-4.33329	-4.32975	-4.33184	-4.31863	-4.31048		3.936	-9.64906
4.1225	-4.74008	-4.70977	-4.68714	-4.66563	-4.64111	-4.61943	-4.608	-4.59131	-4.57195	-4.56532	-4.54598	-4.53376	-4.51782	-4.51797	-4.51338	-4.49791	-4.49428	-4.47537	-4.4744	-4.46198	-4.45582	-4.44434	-4.43849	-4.43669	-4.42031	-4.42155	-4.40894	-4.39589	-4.38628	-4.39786	-4.38723	-4.38	-4.37379	-4.36934	-4.35132	-4.34063	-4.33299	-4.32432	-4.32018	-4.32069	-4.31508	-4.30505	-4.30225	-4.30211	-4.29515	-4.28828		3.938	-9.53349
4.125	-4.69752	-4.67374	-4.64581	-4.62722	-4.60198	-4.58218	-4.57024	-4.55136	-4.53445	-4.52281	-4.50765	-4.49101	-4.48011	-4.48009	-4.47524	-4.46975	-4.45021	-4.43935	-4.44321	-4.43132	-4.41805	-4.41104	-4.40644	-4.40389	-4.39401	-4.38552	-4.37096	-4.36536	-4.35481	-4.3646	-4.35299	-4.35083	-4.34366	-4.33376	-4.32084	-4.30863	-4.29402	-4.29343	-4.28991	-4.28519	-4.27668	-4.26781	-4.2718	-4.27152	-4.26053	-4.2568		3.94	-9.39994
4.1275	-4.65707	-4.63133	-4.60957	-4.58583	-4.56219	-4.5476	-4.5323	-4.51757	-4.49959	-4.48654	-4.46825	-4.46151	-4.44833	-4.44312	-4.441	-4.43614	-4.42049	-4.40525	-4.41088	-4.40235	-4.38915	-4.37632	-4.37095	-4.36708	-4.35297	-4.35166	-4.34171	-4.32957	-4.32149	-4.33003	-4.32314	-4.31743	-4.30972	-4.30275	-4.28644	-4.27635	-4.27031	-4.26214	-4.25807	-4.2551	-4.25048	-4.23488	-4.24413	-4.23139	-4.22884	-4.2173		3.942	-9.27148
4.13	-4.61905	-4.59871	-4.57968	-4.55623	-4.53527	-4.51312	-4.49683	-4.4854	-4.46602	-4.44888	-4.4439	-4.42206	-4.41586	-4.41392	-4.40611	-4.39845	-4.38904	-4.38033	-4.38048	-4.37001	-4.35888	-4.34669	-4.34841	-4.34003	-4.32843	-4.32513	-4.31023	-4.30449	-4.2932	-4.30332	-4.29133	-4.28463	-4.28077	-4.2761	-4.25719	-4.24748	-4.23714	-4.23771	-4.2324	-4.22632	-4.21769	-4.20907	-4.20669	-4.2055	-4.19701	-4.198		3.944	-9.13895
4.1325	-4.59051	-4.56578	-4.54547	-4.52508	-4.50533	-4.48	-4.46481	-4.45018	-4.43368	-4.42262	-4.40986	-4.40208	-4.38184	-4.38115	-4.37979	-4.37367	-4.35928	-4.34993	-4.34793	-4.33494	-4.32704	-4.31831	-4.31749	-4.31677	-4.29943	-4.29807	-4.28195	-4.27203	-4.26705	-4.27647	-4.26346	-4.25962	-4.2524	-4.24486	-4.2252	-4.22211	-4.21338	-4.20469	-4.2026	-4.19913	-4.19313	-4.18735	-4.18479	-4.179	-4.17617	-4.16458		3.946	-9.03809
4.135	-4.56227	-4.53556	-4.51384	-4.49257	-4.4768	-4.45704	-4.43761	-4.42242	-4.41014	-4.39509	-4.37923	-4.36903	-4.36452	-4.35286	-4.3517	-4.3429	-4.32944	-4.32146	-4.31247	-4.31104	-4.30622	-4.28857	-4.28473	-4.28061	-4.2701	-4.26893	-4.25657	-4.24486	-4.2395	-4.25087	-4.24255	-4.23397	-4.22699	-4.21923	-4.20443	-4.19345	-4.18085	-4.18477	-4.17315	-4.17026	-4.16605	-4.15216	-4.15913	-4.15037	-4.15075	-4.13496		3.948	-8.9221
4.1375	-4.53	-4.5042	-4.48395	-4.45566	-4.43574	-4.42273	-4.4089	-4.39005	-4.37131	-4.36281	-4.35065	-4.34358	-4.3242	-4.32506	-4.32073	-4.31059	-4.30223	-4.2853	-4.28753	-4.28136	-4.27081	-4.25857	-4.25647	-4.25999	-4.23978	-4.23319	-4.22095	-4.21143	-4.20497	-4.22075	-4.20939	-4.20182	-4.19255	-4.18518	-4.17168	-4.16971	-4.1544	-4.15077	-4.15292	-4.14404	-4.14066	-4.12764	-4.13035	-4.12112	-4.11872	-4.10806		3.95	-8.83041
4.14	-4.49549	-4.4752	-4.45188	-4.41956	-4.40971	-4.38115	-4.37558	-4.35833	-4.34065	-4.33128	-4.31191	-4.29999	-4.29137	-4.28757	-4.29439	-4.27693	-4.26397	-4.24942	-4.25728	-4.24611	-4.23694	-4.22947	-4.22541	-4.21782	-4.21007	-4.20099	-4.19499	-4.18707	-4.17478	-4.18227	-4.17994	-4.17085	-4.16265	-4.15903	-4.14529	-4.13954	-4.12938	-4.12725	-4.11987	-4.11198	-4.10119	-4.09545	-4.10636	-4.0913	-4.08696	-4.07771		3.952	-8.73064
4.1425	-4.45646	-4.43696	-4.41776	-4.40018	-4.36695	-4.35664	-4.3422	-4.32861	-4.31245	-4.30237	-4.28458	-4.28014	-4.26418	-4.2602	-4.26059	-4.25359	-4.22976	-4.22782	-4.2314	-4.22054	-4.20629	-4.20119	-4.1999	-4.19199	-4.17639	-4.17731	-4.16695	-4.15658	-4.14476	-4.15801	-4.15338	-4.14522	-4.14128	-4.13363	-4.12114	-4.11339	-4.0982	-4.09439	-4.09345	-4.09022	-4.08277	-4.06953	-4.07919	-4.06898	-4.06009	-4.05575		3.954	-8.62887
4.145	-4.42011	-4.40062	-4.38206	-4.3594	-4.34844	-4.32066	-4.31372	-4.29878	-4.28134	-4.27534	-4.25751	-4.25098	-4.23518	-4.22796	-4.23078	-4.22695	-4.2059	-4.19431	-4.19412	-4.19022	-4.17996	-4.16956	-4.16874	-4.16591	-4.15601	-4.14781	-4.12822	-4.13011	-4.11741	-4.13636	-4.12614	-4.11329	-4.10932	-4.10726	-4.0842	-4.0802	-4.06827	-4.06948	-4.06123	-4.06412	-4.06003	-4.04833	-4.04829	-4.04187	-4.03734	-4.02399		3.956	-8.52752
4.1475	-4.39342	-4.37989	-4.35263	-4.3374	-4.31191	-4.29025	-4.28119	-4.26843	-4.25302	-4.24179	-4.22865	-4.22591	-4.20232	-4.19963	-4.20708	-4.19331	-4.17837	-4.17011	-4.16615	-4.16938	-4.1484	-4.14044	-4.14397	-4.13972	-4.12672	-4.12127	-4.11108	-4.09626	-4.0924	-4.10591	-4.09552	-4.08864	-4.08517	-4.08351	-4.06068	-4.05342	-4.04168	-4.04195	-4.03942	-4.02972	-4.02856	-4.01464	-4.01731	-4.02023	-4.00904	-3.9966		3.958	-8.42953
4.15	-4.36578	-4.34433	-4.32154	-4.30112	-4.28884	-4.26859	-4.25173	-4.23729	-4.22394	-4.21239	-4.1961	-4.18879	-4.18465	-4.17971	-4.18045	-4.16688	-4.15337	-4.14617	-4.14107	-4.14327	-4.12875	-4.12241	-4.11838	-4.11274	-4.10357	-4.08954	-4.08437	-4.07708	-4.06467	-4.08128	-4.07334	-4.06149	-4.05989	-4.05424	-4.03891	-4.03601	-4.0195	-4.0189	-4.0123	-4.00625	-4.00467	-3.98938	-4.00491	-3.9962	-3.98414	-3.97151		3.96	-8.34596
4.1525	-4.34047	-4.31525	-4.29388	-4.27297	-4.26101	-4.23875	-4.22122	-4.20765	-4.19903	-4.18674	-4.17388	-4.16204	-4.14907	-4.1486	-4.14518	-4.13435	-4.11901	-4.1193	-4.11935	-4.1127	-4.10738	-4.08906	-4.0901	-4.08677	-4.07551	-4.06827	-4.05357	-4.0564	-4.03675	-4.05544	-4.04417	-4.03558	-4.0327	-4.03182	-4.01443	-4.00096	-4.00069	-3.99968	-3.99231	-3.98361	-3.9761	-3.96515	-3.97424	-3.97163	-3.96686	-3.94488		3.962	-8.25875
4.155	-4.30559	-4.28931	-4.26292	-4.24753	-4.23023	-4.20765	-4.18753	-4.17396	-4.17051	-4.16282	-4.1437	-4.142	-4.12471	-4.11883	-4.12094	-4.11448	-4.09488	-4.0879	-4.08772	-4.08931	-4.06851	-4.06752	-4.06836	-4.05957	-4.05175	-4.03895	-4.02924	-4.02359	-4.02558	-4.02605	-4.01885	-4.01091	-4.00556	-4.00189	-3.98396	-3.98424	-3.96667	-3.97325	-3.96165	-3.96207	-3.9503	-3.93952	-3.95502	-3.94038	-3.93453	-3.92378		3.964	-8.17064
4.1575	-4.2824	-4.26556	-4.23889	-4.22869	-4.20017	-4.18426	-4.17174	-4.15435	-4.14279	-4.1314	-4.12798	-4.10933	-4.0972	-4.09995	-4.10404	-4.08515	-4.07233	-4.06252	-4.06918	-4.06589	-4.04587	-4.04361	-4.0368	-4.03636	-4.0228	-4.01271	-4.00339	-3.99994	-3.99487	-4.00717	-3.99434	-3.9846	-3.97995	-3.98	-3.96554	-3.96366	-3.94784	-3.94537	-3.9456	-3.9385	-3.92874	-3.91787	-3.92483	-3.91541	-3.91354	-3.90511		3.966	-8.08303
4.16	-4.25209	-4.23926	-4.2143	-4.20256	-4.18388	-4.1609	-4.1504	-4.13654	-4.13763	-4.11111	-4.09736	-4.09008	-4.07754	-4.07461	-4.0793	-4.06544	-4.0494	-4.04509	-4.04719	-4.03678	-4.03347	-4.02262	-4.02223	-4.01492	-4.00739	-3.99458	-3.98062	-3.9815	-3.97961	-3.98461	-3.97582	-3.97152	-3.95956	-3.9619	-3.95014	-3.94166	-3.92572	-3.92904	-3.91278	-3.91538	-3.90147	-3.8985	-3.9099	-3.90283	-3.88961	-3.875		3.968	-7.98778
4.1625	-4.22433	-4.20299	-4.18939	-4.17111	-4.15676	-4.12741	-4.12245	-4.10487	-4.09742	-4.08217	-4.06574	-4.06046	-4.05078	-4.04978	-4.05129	-4.04117	-4.02603	-4.01954	-4.0137	-4.01458	-3.99573	-3.99887	-3.98141	-3.99453	-3.98376	-3.96703	-3.95615	-3.95773	-3.94919	-3.95467	-3.94604	-3.93426	-3.93437	-3.92688	-3.9201	-3.9151	-3.90216	-3.90941	-3.89826	-3.88765	-3.87561	-3.86517	-3.87211	-3.87361	-3.86683	-3.84743		3.97	-7.8983
4.165	-4.19112	-4.1745	-4.15242	-4.13818	-4.11867	-4.09709	-4.0887	-4.07734	-4.06281	-4.05403	-4.03865	-4.03186	-4.0202	-4.01089	-4.01755	-4.01117	-3.98702	-3.99073	-3.99161	-3.98796	-3.96914	-3.96552	-3.96298	-3.96011	-3.94929	-3.93492	-3.91909	-3.92361	-3.92003	-3.92008	-3.92388	-3.90946	-3.90739	-3.89974	-3.89103	-3.88229	-3.87172	-3.87253	-3.86612	-3.85663	-3.84953	-3.84198	-3.84691	-3.83931	-3.83511	-3.81902		3.972	-7.79883
4.1675	-4.16108	-4.13757	-4.1146	-4.11095	-4.08236	-4.06968	-4.05198	-4.04061	-4.03151	-4.02538	-4.00161	-3.99826	-3.98534	-3.98005	-3.98293	-3.98088	-3.96276	-3.96334	-3.95141	-3.96289	-3.93944	-3.92127	-3.93281	-3.93209	-3.91681	-3.91533	-3.89655	-3.89703	-3.89316	-3.90014	-3.88892	-3.87744	-3.87941	-3.86727	-3.86141	-3.85356	-3.84031	-3.83718	-3.83857	-3.83182	-3.81267	-3.81489	-3.8261	-3.81378	-3.81385	-3.79747		3.974	-7.71279
4.17	-4.13239	-4.11454	-4.09139	-4.07886	-4.05542	-4.04071	-4.03988	-4.00891	-4.00872	-3.99685	-3.97764	-3.96964	-3.97103	-3.96246	-3.952	-3.95955	-3.94312	-3.93829	-3.92429	-3.92591	-3.9173	-3.90912	-3.91406	-3.9066	-3.89121	-3.88652	-3.87057	-3.87321	-3.86721	-3.87036	-3.86473	-3.84786	-3.85336	-3.84792	-3.83994	-3.82787	-3.82029	-3.81359	-3.80929	-3.81141	-3.79356	-3.79019	-3.79265	-3.78118	-3.78056	-3.77399		3.976	-7.62373
4.1725	-4.1121	-4.09161	-4.06336	-4.04872	-4.0372	-4.015	-4.00299	-3.98451	-3.98488	-3.97457	-3.96485	-3.95137	-3.94504	-3.93023	-3.9353	-3.92912	-3.91881	-3.90626	-3.89826	-3.90596	-3.89221	-3.88397	-3.88536	-3.87694	-3.87137	-3.85916	-3.84846	-3.84989	-3.84137	-3.84434	-3.84236	-3.83103	-3.83345	-3.81859	-3.80833	-3.80571	-3.79516	-3.79521	-3.78508	-3.78763	-3.77047	-3.76407	-3.77335	-3.76992	-3.75952	-3.75025		3.978	-7.54859
4.175	-4.07751	-4.06435	-4.03948	-4.02948	-4.00038	-4.00446	-3.97958	-3.96712	-3.95997	-3.95478	-3.93338	-3.92418	-3.91942	-3.91586	-3.90503	-3.90524	-3.89118	-3.88441	-3.87854	-3.88179	-3.86875	-3.85893	-3.86022	-3.86072	-3.8421	-3.83741	-3.82239	-3.82061	-3.82012	-3.81685	-3.81122	-3.80838	-3.80857	-3.79917	-3.79017	-3.77864	-3.78023	-3.76879	-3.77256	-3.76037	-3.75169	-3.741	-3.75336	-3.74312	-3.72869	-3.72507		3.98	-7.4611
4.1775	-4.05678	-4.03362	-4.01354	-3.99346	-3.98936	-3.97229	-3.95184	-3.93581	-3.92829	-3.92187	-3.91967	-3.90018	-3.88874	-3.88507	-3.88513	-3.87517	-3.86938	-3.86135	-3.85164	-3.8582	-3.84179	-3.84363	-3.83052	-3.84067	-3.82304	-3.81645	-3.79853	-3.8011	-3.79921	-3.79474	-3.79916	-3.78195	-3.78978	-3.78424	-3.77188	-3.76049	-3.75035	-3.75584	-3.74707	-3.73582	-3.72317	-3.71491	-3.72662	-3.72929	-3.71842	-3.70327		3.982	-7.39593
4.18	-4.0266	-4.01147	-3.99953	-3.98179	-3.96943	-3.94479	-3.93137	-3.92132	-3.90931	-3.90294	-3.88574	-3.88706	-3.86633	-3.85781	-3.8595	-3.85701	-3.8478	-3.84719	-3.84062	-3.8331	-3.82206	-3.82401	-3.81162	-3.81589	-3.80069	-3.78611	-3.77732	-3.7825	-3.77706	-3.77978	-3.77707	-3.75861	-3.76478	-3.75159	-3.74881	-3.74132	-3.73386	-3.7359	-3.71808	-3.71484	-3.69911	-3.70423	-3.70761	-3.70257	-3.69328	-3.67686		3.984	-7.32217
4.1825	-4.00383	-3.98676	-3.97561	-3.94701	-3.93106	-3.92062	-3.91108	-3.89242	-3.88608	-3.88221	-3.86728	-3.85706	-3.84584	-3.8387	-3.83576	-3.83573	-3.83399	-3.82329	-3.81288	-3.80836	-3.80102	-3.79282	-3.78604	-3.78854	-3.78363	-3.77139	-3.75767	-3.76159	-3.75094	-3.75197	-3.7496	-3.74241	-3.7471	-3.73727	-3.73025	-3.71677	-3.71454	-3.70703	-3.69886	-3.69166	-3.68501	-3.68321	-3.69043	-3.68232	-3.67691	-3.66111		3.986	-7.24654
4.185	-3.97909	-3.95439	-3.95588	-3.92382	-3.91036	-3.90602	-3.88626	-3.8701	-3.86385	-3.85852	-3.84295	-3.83164	-3.82201	-3.82278	-3.81071	-3.8185	-3.79859	-3.78802	-3.79038	-3.78696	-3.77898	-3.7728	-3.77137	-3.77275	-3.75908	-3.74179	-3.73567	-3.73792	-3.73731	-3.73581	-3.72807	-3.71661	-3.72667	-3.7218	-3.70717	-3.69923	-3.68794	-3.68569	-3.68559	-3.68194	-3.6615	-3.66429	-3.66748	-3.65896	-3.65337	-3.6377		3.988	-7.17642
4.1875	-3.95901	-3.93955	-3.92461	-3.91214	-3.90177	-3.87247	-3.86058	-3.85039	-3.84285	-3.84079	-3.8205	-3.80864	-3.80633	-3.80353	-3.79752	-3.79099	-3.78204	-3.77519	-3.76677	-3.7699	-3.76031	-3.74967	-3.75195	-3.74848	-3.73232	-3.72623	-3.72127	-3.71721	-3.71514	-3.70729	-3.7108	-3.69772	-3.70068	-3.69789	-3.68852	-3.68067	-3.66783	-3.66967	-3.66245	-3.66474	-3.64349	-3.64703	-3.64204	-3.63714	-3.62987	-3.6172		3.99	-7.10194
4.19	-3.93123	-3.92247	-3.90175	-3.89502	-3.86912	-3.85574	-3.83958	-3.82708	-3.82667	-3.81766	-3.80066	-3.79305	-3.78389	-3.77927	-3.77478	-3.77394	-3.76387	-3.76127	-3.75705	-3.74923	-3.74224	-3.73416	-3.73731	-3.73615	-3.72131	-3.70804	-3.70881	-3.70726	-3.70608	-3.69501	-3.69058	-3.68173	-3.69051	-3.67412	-3.67338	-3.67121	-3.65191	-3.65587	-3.63729	-3.63744	-3.62481	-3.63256	-3.63027	-3.61716	-3.61803	-3.60326		3.992	-7.04945
4.1925	-3.92595	-3.90405	-3.89256	-3.88026	-3.85401	-3.84568	-3.83401	-3.81012	-3.80867	-3.79219	-3.78997	-3.77789	-3.78016	-3.76552	-3.76726	-3.76196	-3.75242	-3.73607	-3.74126	-3.73272	-3.73026	-3.72502	-3.71626	-3.71342	-3.7075	-3.69825	-3.68973	-3.69173	-3.68914	-3.68081	-3.67754	-3.66906	-3.67455	-3.65993	-3.66188	-3.65039	-3.64136	-3.63935	-3.62944	-3.62386	-3.61388	-3.61234	-3.61488	-3.60955	-3.60392	-3.58454		3.994	-6.99283
4.195	-3.90385	-3.88804	-3.88037	-3.86134	-3.83623	-3.82639	-3.80498	-3.80315	-3.80357	-3.78921	-3.78197	-3.76925	-3.75609	-3.75116	-3.74393	-3.75002	-3.73332	-3.72902	-3.72257	-3.71915	-3.71135	-3.71004	-3.70905	-3.70253	-3.69173	-3.6928	-3.6715	-3.67699	-3.67749	-3.66753	-3.66304	-3.65452	-3.65338	-3.64897	-3.65209	-3.63891	-3.63031	-3.6248	-3.62459	-3.61105	-3.61009	-3.60107	-3.60648	-3.59447	-3.58877	-3.57602		3.996	-6.93172
4.1975	-3.89097	-3.87729	-3.85744	-3.85167	-3.82349	-3.81698	-3.80833	-3.78504	-3.78386	-3.77047	-3.74797	-3.74942	-3.73955	-3.73692	-3.73129	-3.72299	-3.71934	-3.71271	-3.70361	-3.70215	-3.69403	-3.69518	-3.68901	-3.68739	-3.68049	-3.65887	-3.65369	-3.65708	-3.664	-3.65544	-3.64911	-3.64335	-3.64495	-3.63327	-3.62956	-3.61628	-3.61097	-3.61536	-3.59512	-3.60026	-3.58482	-3.5877	-3.5854	-3.5864	-3.58494	-3.56694		3.998	-6.86315
4.2	-3.87256	-3.85921	-3.84539	-3.82554	-3.81517	-3.79511	-3.78365	-3.77357	-3.76958	-3.75538	-3.74459	-3.74047	-3.72282	-3.72239	-3.71911	-3.71977	-3.70509	-3.70205	-3.69508	-3.69435	-3.67572	-3.67303	-3.67145	-3.66995	-3.66013	-3.64877	-3.6458	-3.6481	-3.63953	-3.63748	-3.63502	-3.63119	-3.63146	-3.61778	-3.62298	-3.61105	-3.61012	-3.59246	-3.58507	-3.57896	-3.57547	-3.56993	-3.57289	-3.57083	-3.56394	-3.55185		4	-6.74215
[truncated: 98 more columns]

## Sheet: Figure 4
Figure 4b																																												Figure 4c
Distance=0 mm											Distance=5 mm											Distance=10 mm											Distance=15 mm												Rec#17	Rec#9	Rec#5	Rec#2
	WPT Transmitter		Rec#2		Rec#5		Rec#9		Rec#17			WPT Transmitter		Rec#2		Rec#5		Rec#9		Rec#17			WPT Transmitter		Rec#2		Rec#5		Rec#9		Rec#17			WPT Transmitter		Rec#2		Rec#5		Rec#9		Rec#17		Distance (mm)	S21 (dB)	S21 (dB)	S21 (dB)	S21 (dB)
Frequency (KHz)	S11 (dB)	Frequency (KHz)	S21 (dB)	Frequency (KHz)	S21 (dB)	Frequency (KHz)	S21 (dB)	Frequency (KHz)	S21 (dB)		Frequency (KHz)	S11 (dB)	Frequency (KHz)	S21 (dB)	Frequency (KHz)	S21 (dB)	Frequency (KHz)	S21 (dB)	Frequency (KHz)	S21 (dB)		Frequency (KHz)	S11 (dB)	Frequency (KHz)	S21 (dB)	Frequency (KHz)	S21 (dB)	Frequency (KHz)	S21 (dB)	Frequency (KHz)	S21 (dB)		Frequency (KHz)	S11 (dB)	Frequency (KHz)	S21 (dB)	Frequency (KHz)	S21 (dB)	Frequency (KHz)	S21 (dB)	Frequency (KHz)	S21 (dB)		0	-6.71469	-10.3114	-14.9041	-22.6948
500	0.00618	500	-46.369	500	-38.7418	500	-34.1017	500	-28.0845		500	0.00618	500	-58.2838	500	-48.4267	500	-46.4059	500	-38.6278		500	0.00618	500	-65.9124	500	-55.5923	500	-52.5372	500	-46.4836		500	0.00618	500	-68.1859	500	-61.1359	500	-55.5044	500	-53.3089		1	-7.61185	-11.582	-16.0389	-24.7291
503.5	0.00284	503.5	-47.4476	503.5	-38.4288	503.5	-33.9449	503.5	-27.9622		503.5	0.00284	503.5	-56.2111	503.5	-49.7555	503.5	-45.0547	503.5	-38.4617		503.5	0.00284	503.5	-68.6545	503.5	-57.1758	503.5	-52.0519	503.5	-46.325		503.5	0.00284	503.5	-60.236	503.5	-61.7248	503.5	-62.9579	503.5	-54.9048		2	-8.96115	-13.2598	-17.6567	-26.8514
507	-0.000570778	507	-46.9311	507	-38.4776	507	-33.9489	507	-27.6114		507	-0.000570778	507	-57.5502	507	-49.6609	507	-45.375	507	-38.0167		507	-0.000570778	507	-62.2391	507	-58.1679	507	-55.8272	507	-45.7163		507	-0.000570778	507	-78.74	507	-64.8037	507	-58.4869	507	-53.6056		3	-10.4939	-14.9568	-19.6429	-28.9615
510.5	0.00327	510.5	-46.3398	510.5	-38.1221	510.5	-33.5902	510.5	-27.4002		510.5	0.00327	510.5	-59.7313	510.5	-50.1643	510.5	-44.9447	510.5	-38.0578		510.5	0.00327	510.5	-65.3126	510.5	-55.705	510.5	-52.7594	510.5	-45.4605		510.5	0.00327	510.5	-62.0122	510.5	-61.9856	510.5	-61.4309	510.5	-53.1719		4	-12.1455	-16.6758	-21.3931	-31.1295
514	-0.00411	514	-46.57	514	-37.7276	514	-33.5125	514	-27.2629		514	-0.00411	514	-56.7696	514	-48.2252	514	-44.2291	514	-37.737		514	-0.00411	514	-66.8561	514	-54.5493	514	-54.4691	514	-45.5078		514	-0.00411	514	-64.8823	514	-65.1035	514	-59.6341	514	-52.3771		5	-13.9743	-18.4621	-23.3523	-33.2903
517.5	-0.00955	517.5	-45.429	517.5	-37.9508	517.5	-32.855	517.5	-27.1913		517.5	-0.00955	517.5	-60.2562	517.5	-48.5756	517.5	-44.6099	517.5	-37.921		517.5	-0.00955	517.5	-60.7351	517.5	-53.9656	517.5	-51.7386	517.5	-45.0545		517.5	-0.00955	517.5	-68.1219	517.5	-61.9744	517.5	-59.0235	517.5	-51.9532		6	-15.6662	-20.312	-25.102	-35.0005
521	-0.00741	521	-45.4739	521	-37.9108	521	-33.0255	521	-26.7993		521	-0.00741	521	-56.1657	521	-48.0613	521	-43.4538	521	-37.26		521	-0.00741	521	-59.8401	521	-52.1691	521	-52.8886	521	-45.4645		521	-0.00741	521	-67.0809	521	-66.0064	521	-59.5261	521	-55.4066		7	-17.4286	-21.785	-26.615	-37.5088
524.5	0.00162	524.5	-45.1349	524.5	-37.3285	524.5	-32.8647	524.5	-26.6461		524.5	0.00162	524.5	-55.5654	524.5	-47.7573	524.5	-44.0764	524.5	-37.4183		524.5	0.00162	524.5	-65.9147	524.5	-55.202	524.5	-53.8142	524.5	-44.9426		524.5	0.00162	524.5	-62.0525	524.5	-64.3528	524.5	-64.2156	524.5	-50.8666		8	-19.0187	-23.4602	-28.4616	-38.9146
528	-0.000960843	528	-46.8268	528	-37.58	528	-32.2354	528	-26.4553		528	-0.000960843	528	-61.0589	528	-46.0581	528	-44.1163	528	-37.524		528	-0.000960843	528	-61.5805	528	-53.6498	528	-52.6914	528	-44.9917		528	-0.000960843	528	-71.0429	528	-63.7164	528	-60.8654	528	-52.6985		9	-20.6195	-25.0072	-30.0741	-41.0978
531.5	-0.02099	531.5	-45.6994	531.5	-37.0777	531.5	-32.1727	531.5	-26.348		531.5	-0.02099	531.5	-57.4426	531.5	-48.2251	531.5	-43.5756	531.5	-37.0386		531.5	-0.02099	531.5	-65.6156	531.5	-54.982	531.5	-52.3511	531.5	-43.8063		531.5	-0.02099	531.5	-73.3001	531.5	-59.415	531.5	-57.6713	531.5	-50.8346		10	-20.9113	-26.2639	-31.6013	-41.9218
535	-0.00213	535	-45.3001	535	-36.5173	535	-31.9508	535	-26.106		535	-0.00213	535	-56.8534	535	-47.5445	535	-42.9975	535	-37.0513		535	-0.00213	535	-62.7734	535	-55.0035	535	-52.6529	535	-44.2907		535	-0.00213	535	-67.1921	535	-71.6859	535	-66.2095	535	-53.3886		11	-23.5794	-27.6874	-32.9129	-44.7423
538.5	-0.000927761	538.5	-44.272	538.5	-36.8045	538.5	-31.9028	538.5	-26.068		538.5	-0.000927761	538.5	-56.7441	538.5	-46.6304	538.5	-43.4132	538.5	-36.7607		538.5	-0.000927761	538.5	-62.3872	538.5	-54.7303	538.5	-52.1725	538.5	-43.3731		538.5	-0.000927761	538.5	-74.0503	538.5	-69.747	538.5	-58.0054	538.5	-53.9618		12	-24.8171	-29.0486	-34.1819	-45.0829
542	-0.01613	542	-44.8663	542	-36.5911	542	-31.8172	542	-25.8468		542	-0.01613	542	-52.8424	542	-46.6306	542	-42.5916	542	-36.1446		542	-0.01613	542	-64.2781	542	-53.5746	542	-51.7564	542	-44.0493		542	-0.01613	542	-66.6141	542	-57.7732	542	-58.3218	542	-49.675		13	-26.1959	-30.1671	-35.6054	-47.2038
545.5	-0.0163	545.5	-44.4054	545.5	-35.9902	545.5	-31.4494	545.5	-25.6036		545.5	-0.0163	545.5	-56.992	545.5	-46.3134	545.5	-42.8301	545.5	-36.361		545.5	-0.0163	545.5	-66.5677	545.5	-55.6016	545.5	-52.9829	545.5	-43.7316		545.5	-0.0163	545.5	-72.9883	545.5	-57.1512	545.5	-55.2736	545.5	-51.4032		14	-27.4777	-31.4479	-36.9069	-47.2942
549	-0.01621	549	-44.1649	549	-35.6331	549	-31.0806	549	-25.4154		549	-0.01621	549	-57.1526	549	-45.9039	549	-42.8775	549	-35.7745		549	-0.01621	549	-62.2062	549	-53.368	549	-52.0919	549	-43.7376		549	-0.01621	549	-67.3991	549	-55.7026	549	-62.0698	549	-51.4449		15	-28.7498	-32.7578	-38.2121	-49.5304
552.5	-0.01885	552.5	-44.1554	552.5	-35.6323	552.5	-31.1246	552.5	-25.2575		552.5	-0.01885	552.5	-54.6519	552.5	-46.5091	552.5	-42.8817	552.5	-35.6075		552.5	-0.01885	552.5	-60.4607	552.5	-54.3178	552.5	-50.551	552.5	-43.0204		552.5	-0.01885	552.5	-68.6511	552.5	-58.9866	552.5	-63.9331	552.5	-51.669
556	-0.01982	556	-43.9321	556	-35.4823	556	-31.1729	556	-24.9861		556	-0.01982	556	-55.2288	556	-45.5972	556	-42.3462	556	-35.5672		556	-0.01982	556	-60.4314	556	-53.0643	556	-51.3313	556	-42.9545		556	-0.01982	556	-63.3536	556	-62.6812	556	-58.4913	556	-50.7038
559.5	-0.01773	559.5	-43.3839	559.5	-35.4866	559.5	-30.6908	559.5	-24.7323		559.5	-0.01773	559.5	-52.7472	559.5	-46.1666	559.5	-41.2665	559.5	-35.371		559.5	-0.01773	559.5	-59.5686	559.5	-51.742	559.5	-50.1222	559.5	-42.7769		559.5	-0.01773	559.5	-63.0696	559.5	-60.3925	559.5	-57.3687	559.5	-49.6882
563	-0.02305	563	-43.3154	563	-35.2963	563	-30.4981	563	-24.6122		563	-0.02305	563	-52.3009	563	-46.4467	563	-41.9431	563	-35.1617		563	-0.02305	563	-64.2887	563	-52.2853	563	-51.4164	563	-42.6979		563	-0.02305	563	-70.1064	563	-58.5266	563	-55.7276	563	-49.5288
566.5	-0.02209	566.5	-42.9903	566.5	-34.9822	566.5	-30.2435	566.5	-24.486		566.5	-0.02209	566.5	-61.9325	566.5	-45.4352	566.5	-41.7323	566.5	-35.2847		566.5	-0.02209	566.5	-66.4556	566.5	-52.5132	566.5	-52.2263	566.5	-42.9702		566.5	-0.02209	566.5	-86.1449	566.5	-55.7979	566.5	-55.9916	566.5	-49.3415
570	-0.03284	570	-42.4175	570	-34.6249	570	-29.9102	570	-24.1855		570	-0.03284	570	-58.2714	570	-45.3772	570	-41.5562	570	-34.7057		570	-0.03284	570	-68.0255	570	-53.3136	570	-51.1419	570	-42.9596		570	-0.03284	570	-65.4274	570	-57.3481	570	-55.281	570	-47.861
573.5	-0.03953	573.5	-43.0541	573.5	-34.5667	573.5	-29.881	573.5	-24.1042		573.5	-0.03953	573.5	-57.6673	573.5	-45.9681	573.5	-40.2711	573.5	-34.4427		573.5	-0.03953	573.5	-57.2906	573.5	-49.6425	573.5	-50.7504	573.5	-42.33		573.5	-0.03953	573.5	-83.8513	573.5	-57.4699	573.5	-57.4145	573.5	-49.2336
577	-0.0323	577	-42.082	577	-34.1584	577	-29.5343	577	-23.8217		577	-0.0323	577	-55.7005	577	-45.3418	577	-40.1098	577	-34.1989		577	-0.0323	577	-67.0563	577	-52.3558	577	-50.2639	577	-41.8911		577	-0.0323	577	-66.0752	577	-56.1273	577	-57.0749	577	-50.1747
580.5	-0.03493	580.5	-41.3265	580.5	-34.0304	580.5	-29.1934	580.5	-23.6011		580.5	-0.03493	580.5	-56.1117	580.5	-44.7414	580.5	-40.5011	580.5	-34.305		580.5	-0.03493	580.5	-69.3792	580.5	-52.1673	580.5	-50.6934	580.5	-42.111		580.5	-0.03493	580.5	-59.1108	580.5	-59.5583	580.5	-55.6267	580.5	-48.5247
584	-0.02303	584	-41.5988	584	-33.6577	584	-29.1048	584	-23.4473		584	-0.02303	584	-57.3712	584	-45.2524	584	-39.9038	584	-34.2035		584	-0.02303	584	-62.1604	584	-54.0594	584	-51.7658	584	-41.4394		584	-0.02303	584	-68.5331	584	-55.8078	584	-51.8406	584	-48.8091
587.5	-0.03686	587.5	-41.1618	587.5	-33.4708	587.5	-28.8346	587.5	-23.2366		587.5	-0.03686	587.5	-57.4065	587.5	-44.8411	587.5	-40.4661	587.5	-33.7982		587.5	-0.03686	587.5	-64.6925	587.5	-52.1217	587.5	-49.3991	587.5	-41.4534		587.5	-0.03686	587.5	-64.0781	587.5	-54.8045	587.5	-53.2215	587.5	-48.0228
591	-0.03684	591	-41.9378	591	-33.6545	591	-28.539	591	-23.1092		591	-0.03684	591	-54.4208	591	-44.6151	591	-40.1011	591	-33.6478		591	-0.03684	591	-55.5463	591	-52.2408	591	-48.6449	591	-40.665		591	-0.03684	591	-66.7387	591	-55.642	591	-54.6745	591	-49.5266
594.5	-0.03681	594.5	-41.6576	594.5	-33.4784	594.5	-28.3445	594.5	-22.7848		594.5	-0.03681	594.5	-53.5605	594.5	-43.6361	594.5	-40.1801	594.5	-33.5139		594.5	-0.03681	594.5	-63.6668	594.5	-52.8251	594.5	-50.0434	594.5	-41.1354		594.5	-0.03681	594.5	-71.2985	594.5	-61.3908	594.5	-54.5653	594.5	-48.7526
598	-0.05178	598	-41.3639	598	-33.0724	598	-28.3004	598	-22.6528		598	-0.05178	598	-53.2854	598	-44.2139	598	-39.6706	598	-33.3222		598	-0.05178	598	-65.5849	598	-52.9375	598	-47.5666	598	-41.0331		598	-0.05178	598	-75.9556	598	-57.4268	598	-53.5472	598	-48.0284
601.5	-0.05111	601.5	-41.503	601.5	-32.9407	601.5	-27.9882	601.5	-22.4309		601.5	-0.05111	601.5	-51.4457	601.5	-43.8215	601.5	-39.672	601.5	-33.0849		601.5	-0.05111	601.5	-64.6801	601.5	-53.1711	601.5	-47.507	601.5	-39.9028		601.5	-0.05111	601.5	-66.5865	601.5	-58.9906	601.5	-52.221	601.5	-47.457
605	-0.0569	605	-40.953	605	-32.6279	605	-27.6627	605	-22.2499		605	-0.0569	605	-54.0805	605	-43.3827	605	-39.5821	605	-32.9671		605	-0.0569	605	-60.153	605	-53.4464	605	-46.4434	605	-39.9001		605	-0.0569	605	-73.2348	605	-56.5622	605	-54.9256	605	-48.0118
608.5	-0.04885	608.5	-40.8411	608.5	-32.5343	608.5	-27.4825	608.5	-21.9856		608.5	-0.04885	608.5	-52.3923	608.5	-43.2141	608.5	-39.0568	608.5	-32.7461		608.5	-0.04885	608.5	-59.7218	608.5	-52.4956	608.5	-48.0331	608.5	-39.5414		608.5	-0.04885	608.5	-64.9891	608.5	-54.8047	608.5	-55.1343	608.5	-48
612	-0.05844	612	-40.7541	612	-32.2615	612	-27.1778	612	-21.8969		612	-0.05844	612	-51.8804	612	-42.7271	612	-39.1928	612	-32.515		612	-0.05844	612	-63.8193	612	-54.0847	612	-46.8925	612	-39.5081		612	-0.05844	612	-67.9227	612	-58.3436	612	-54.8383	612	-47.7012
615.5	-0.06095	615.5	-40.6842	615.5	-31.9598	615.5	-26.9085	615.5	-21.6386		615.5	-0.06095	615.5	-50.9344	615.5	-42.2178	615.5	-38.6911	615.5	-32.4749		615.5	-0.06095	615.5	-59.591	615.5	-51.118	615.5	-46.5076	615.5	-39.4063		615.5	-0.06095	615.5	-61.7712	615.5	-55.6495	615.5	-55.2572	615.5	-45.9571
619	-0.04824	619	-40.5307	619	-32.017	619	-26.7795	619	-21.4552		619	-0.04824	619	-53.0019	619	-42.2685	619	-38.2321	619	-32.1219		619	-0.04824	619	-65.7695	619	-52.7511	619	-45.9991	619	-39.598		619	-0.04824	619	-65.6755	619	-60.1794	619	-53.5424	619	-48.2227
622.5	-0.06003	622.5	-40.3902	622.5	-31.6991	622.5	-26.4407	622.5	-21.2645		622.5	-0.06003	622.5	-51.6286	622.5	-41.2359	622.5	-38.4265	622.5	-32.0237		622.5	-0.06003	622.5	-62.8832	622.5	-50.8872	622.5	-45.8203	622.5	-39.0339		622.5	-0.06003	622.5	-61.4902	622.5	-57.8205	622.5	-53.0382	622.5	-47.5371
626	-0.07329	626	-40.5172	626	-31.5855	626	-26.2215	626	-21.038		626	-0.07329	626	-51.3888	626	-41.7599	626	-37.5384	626	-31.7043		626	-0.07329	626	-57.4624	626	-48.0547	626	-46.151	626	-38.3905		626	-0.07329	626	-67.4018	626	-58.9873	626	-54.6344	626	-47.6273
629.5	-0.06846	629.5	-40.0395	629.5	-31.2934	629.5	-26.1149	629.5	-20.8703		629.5	-0.06846	629.5	-50.3237	629.5	-40.7135	629.5	-37.7892	629.5	-31.4085		629.5	-0.06846	629.5	-58.4204	629.5	-50.8496	629.5	-45.5425	629.5	-38.2516		629.5	-0.06846	629.5	-59.3943	629.5	-57.4701	629.5	-52.7052	629.5	-46.1172
633	-0.07236	633	-39.3997	633	-31.0007	633	-25.7872	633	-20.6533		633	-0.07236	633	-50.5226	633	-41.325	633	-37.5669	633	-31.1553		633	-0.07236	633	-56.68	633	-49.0647	633	-45.1093	633	-38.6236		633	-0.07236	633	-64.6151	633	-56.4143	633	-54.0575	633	-45.5701
636.5	-0.07351	636.5	-39.7523	636.5	-30.9384	636.5	-25.5708	636.5	-20.4782		636.5	-0.07351	636.5	-49.5039	636.5	-41.1084	636.5	-37.1775	636.5	-30.9125		636.5	-0.07351	636.5	-62.2945	636.5	-49.9413	636.5	-44.8415	636.5	-38.2475		636.5	-0.07351	636.5	-59.2282	636.5	-59.7214	636.5	-53.4486	636.5	-47.029
640	-0.08127	640	-39.6793	640	-30.5054	640	-25.314	640	-20.2765		640	-0.08127	640	-49.9317	640	-40.7684	640	-36.5774	640	-30.843		640	-0.08127	640	-59.8796	640	-49.5488	640	-44.7448	640	-38.3659		640	-0.08127	640	-63.1892	640	-58.4842	640	-52.1226	640	-46.3156
643.5	-0.08631	643.5	-38.6464	643.5	-30.3239	643.5	-25.0577	643.5	-20.0272		643.5	-0.08631	643.5	-50.9436	643.5	-40.9864	643.5	-36.4262	643.5	-30.5194		643.5	-0.08631	643.5	-58.5346	643.5	-48.3834	643.5	-44.5991	643.5	-37.9553		643.5	-0.08631	643.5	-65.1378	643.5	-55.445	643.5	-50.6677	643.5	-45.8247
647	-0.10144	647	-38.5909	647	-29.9493	647	-24.8696	647	-19.7631		647	-0.10144	647	-52.0809	647	-40.394	647	-36.4254	647	-30.3432		647	-0.10144	647	-62.4192	647	-48.4114	647	-44.5045	647	-37.2782		647	-0.10144	647	-59.7246	647	-54.378	647	-51.2735	647	-44.5798
650.5	-0.10582	650.5	-38.695	650.5	-29.8713	650.5	-24.6232	650.5	-19.569		650.5	-0.10582	650.5	-49.1868	650.5	-40.3802	650.5	-35.7924	650.5	-30.0959		650.5	-0.10582	650.5	-56.4848	650.5	-49.2363	650.5	-43.2323	650.5	-37.2924		650.5	-0.10582	650.5	-60.6231	650.5	-56.5761	650.5	-50.3768	650.5	-45.8466
654	-0.11257	654	-37.7304	654	-29.5018	654	-24.2775	654	-19.4085		654	-0.11257	654	-50.3554	654	-40.4588	654	-36.0213	654	-29.8923		654	-0.11257	654	-63.6269	654	-47.4717	654	-43.4385	654	-37.8347		654	-0.11257	654	-62.6878	654	-54.358	654	-49.4187	654	-44.7621
657.5	-0.11368	657.5	-38.422	657.5	-29.2998	657.5	-24.0583	657.5	-19.1342		657.5	-0.11368	657.5	-51.2689	657.5	-39.5235	657.5	-35.7673	657.5	-29.8207		657.5	-0.11368	657.5	-62.9848	657.5	-50.0288	657.5	-43.4902	657.5	-36.86		657.5	-0.11368	657.5	-61.3055	657.5	-59.7306	657.5	-49.2392	657.5	-45.4367
661	-0.12116	661	-37.7174	661	-29.1863	661	-23.8079	661	-18.9412		661	-0.12116	661	-48.9491	661	-39.4552	661	-35.2125	661	-29.3918		661	-0.12116	661	-55.221	661	-47.2087	661	-42.9722	661	-37.0493		661	-0.12116	661	-62.2336	661	-55.9325	661	-51.8617	661	-45.0142
664.5	-0.13082	664.5	-37.1756	664.5	-28.7109	664.5	-23.5483	664.5	-18.6914		664.5	-0.13082	664.5	-50.4197	664.5	-39.8614	664.5	-35.4935	664.5	-29.2801		664.5	-0.13082	664.5	-58.2049	664.5	-47.684	664.5	-43.828	664.5	-36.4849		664.5	-0.13082	664.5	-71.2246	664.5	-52.398	664.5	-48.4888	664.5	-44.421
668	-0.13736	668	-37.2336	668	-28.5993	668	-23.2938	668	-18.4898		668	-0.13736	668	-49.6283	668	-38.8985	668	-34.9714	668	-29.0807		668	-0.13736	668	-59.1328	668	-48.4093	668	-42.5603	668	-35.9332		668	-0.13736	668	-61.7805	668	-56.3709	668	-50.4008	668	-44.1672
671.5	-0.12979	671.5	-37.0434	671.5	-28.3089	671.5	-23.0852	671.5	-18.2886		671.5	-0.12979	671.5	-48.1008	671.5	-38.697	671.5	-34.3297	671.5	-28.7189		671.5	-0.12979	671.5	-55.6252	671.5	-47.6249	671.5	-42.2207	671.5	-35.8545		671.5	-0.12979	671.5	-68.7798	671.5	-53.3118	671.5	-47.7247	671.5	-44.5044
675	-0.15132	675	-36.6529	675	-27.9773	675	-22.7845	675	-18.0313		675	-0.15132	675	-48.9451	675	-39.1596	675	-34.4158	675	-28.7362		675	-0.15132	675	-63.3605	675	-46.4769	675	-43.0219	675	-35.8207		675	-0.15132	675	-67.7729	675	-52.1493	675	-49.2767	675	-42.8594
678.5	-0.14871	678.5	-36.5733	678.5	-27.9226	678.5	-22.5557	678.5	-17.8339		678.5	-0.14871	678.5	-46.9446	678.5	-38.0626	678.5	-34.0891	678.5	-28.2707		678.5	-0.14871	678.5	-54.9326	678.5	-47.9374	678.5	-41.8295	678.5	-35.0991		678.5	-0.14871	678.5	-64.2113	678.5	-56.1433	678.5	-49.1878	678.5	-43.0267
682	-0.16317	682	-36.394	682	-27.5947	682	-22.3077	682	-17.6193		682	-0.16317	682	-47.6432	682	-38.4617	682	-33.623	682	-28.0343		682	-0.16317	682	-56.1282	682	-47.5985	682	-42.9526	682	-35.6979		682	-0.16317	682	-60.9259	682	-51.0341	682	-47.5361	682	-44.318
685.5	-0.17544	685.5	-36.1718	685.5	-27.2714	685.5	-21.9454	685.5	-17.351		685.5	-0.17544	685.5	-46.796	685.5	-37.7614	685.5	-33.5021	685.5	-27.8825		685.5	-0.17544	685.5	-63.1317	685.5	-47.4066	685.5	-41.6328	685.5	-35.0187		685.5	-0.17544	685.5	-64.1987	685.5	-54.2667	685.5	-49.8454	685.5	-42.6829
689	-0.19077	689	-35.6609	689	-27.074	689	-21.7548	689	-17.1147		689	-0.19077	689	-46.4354	689	-37.4571	689	-33.0672	689	-27.5682		689	-0.19077	689	-54.9203	689	-46.0822	689	-40.33	689	-34.9893		689	-0.19077	689	-61.1221	689	-53.2475	689	-49.3979	689	-43.184
692.5	-0.19589	692.5	-35.346	692.5	-26.7082	692.5	-21.4519	692.5	-16.9188		692.5	-0.19589	692.5	-47.8832	692.5	-37.2859	692.5	-32.9832	692.5	-27.2314		692.5	-0.19589	692.5	-55.7931	692.5	-45.9999	692.5	-41.1933	692.5	-34.8551		692.5	-0.19589	692.5	-75.2106	692.5	-52.5689	692.5	-47.1293	692.5	-42.5807
696	-0.20524	696	-34.9936	696	-26.5185	696	-21.122	696	-16.6716		696	-0.20524	696	-46.8692	696	-37.3038	696	-32.5379	696	-27.1483		696	-0.20524	696	-55.8161	696	-44.8291	696	-40.7315	696	-34.432		696	-0.20524	696	-63.7062	696	-49.2622	696	-47.4346	696	-41.7289
699.5	-0.2298	699.5	-34.7218	699.5	-26.2962	699.5	-20.8567	699.5	-16.4326		699.5	-0.2298	699.5	-46.17	699.5	-36.8713	699.5	-32.386	699.5	-26.7978		699.5	-0.2298	699.5	-55.888	699.5	-44.9609	699.5	-40.3196	699.5	-34.121		699.5	-0.2298	699.5	-68.4312	699.5	-53.3563	699.5	-47.0511	699.5	-42.505
703	-0.2364	703	-34.6723	703	-26.0262	703	-20.5893	703	-16.1781		703	-0.2364	703	-46.1964	703	-36.6011	703	-32.2238	703	-26.5412		703	-0.2364	703	-58.4328	703	-44.8467	703	-40.6506	703	-33.747		703	-0.2364	703	-75.0913	703	-49.6345	703	-46.0123	703	-41.997
706.5	-0.24413	706.5	-34.464	706.5	-25.7468	706.5	-20.2921	706.5	-15.9267		706.5	-0.24413	706.5	-47.4924	706.5	-36.3552	706.5	-31.8753	706.5	-26.5248		706.5	-0.24413	706.5	-54.6664	706.5	-45.4213	706.5	-40.4221	706.5	-33.6604		706.5	-0.24413	706.5	-63.9625	706.5	-51.794	706.5	-46.6443	706.5	-41.3097
710	-0.27218	710	-34.0399	710	-25.507	710	-20.0175	710	-15.7252		710	-0.27218	710	-45.0228	710	-36.0784	710	-31.7004	710	-26.0752		710	-0.27218	710	-54.6909	710	-44.7991	710	-39.7701	710	-33.2286		710	-0.27218	710	-70.2019	710	-50.7091	710	-46.3222	710	-41.1619
713.5	-0.27962	713.5	-33.8957	713.5	-25.1503	713.5	-19.7196	713.5	-15.4459		713.5	-0.27962	713.5	-45.9536	713.5	-35.7891	713.5	-31.2346	713.5	-25.8757		713.5	-0.27962	713.5	-55.6336	713.5	-44.4414	713.5	-39.5373	713.5	-32.9782		713.5	-0.27962	713.5	-58.6081	713.5	-52.6879	713.5	-46.4499	713.5	-41.0928
717	-0.31221	717	-33.6382	717	-24.8958	717	-19.4058	717	-15.1955		717	-0.31221	717	-45.857	717	-35.564	717	-31.0289	717	-25.5531		717	-0.31221	717	-54.2694	717	-43.7457	717	-39.1699	717	-32.7873		717	-0.31221	717	-63.8346	717	-50.2157	717	-46.6388	717	-40.971
720.5	-0.31689	720.5	-33.2309	720.5	-24.6227	720.5	-19.1254	720.5	-14.9138		720.5	-0.31689	720.5	-44.4274	720.5	-34.9804	720.5	-30.6966	720.5	-25.368		720.5	-0.31689	720.5	-56.0773	720.5	-43.7242	720.5	-38.9774	720.5	-32.5319		720.5	-0.31689	720.5	-59.1223	720.5	-51.4393	720.5	-46.2152	720.5	-40.7947
724	-0.33639	724	-32.9267	724	-24.2973	724	-18.8256	724	-14.6703		724	-0.33639	724	-45.319	724	-35.0142	724	-30.4923	724	-25.0969		724	-0.33639	724	-55.1781	724	-42.9446	724	-38.3611	724	-32.3087		724	-0.33639	724	-59.5659	724	-49.9911	724	-45.4071	724	-40.0862
727.5	-0.37008	727.5	-32.6744	727.5	-24.0085	727.5	-18.5428	727.5	-14.4388		727.5	-0.37008	727.5	-43.9782	727.5	-34.8054	727.5	-30.1071	727.5	-24.7757		727.5	-0.37008	727.5	-52.679	727.5	-43.9733	727.5	-38.376	727.5	-31.9719		727.5	-0.37008	727.5	-57.8321	727.5	-50.602	727.5	-45.0386	727.5	-40.1185
731	-0.39203	731	-32.4896	731	-23.6766	731	-18.2183	731	-14.1931		731	-0.39203	731	-43.2571	731	-34.1797	731	-29.8227	731	-24.4747		731	-0.39203	731	-51.8133	731	-42.9673	731	-38.1296	731	-31.6376		731	-0.39203	731	-63.3295	731	-50.9764	731	-44.8365	731	-39.5172
734.5	-0.43585	734.5	-32.2151	734.5	-23.383	734.5	-17.8622	734.5	-13.9363		734.5	-0.43585	734.5	-44.6665	734.5	-33.8896	734.5	-29.4886	734.5	-24.1858		734.5	-0.43585	734.5	-53.856	734.5	-42.1184	734.5	-37.8481	734.5	-31.1946		734.5	-0.43585	734.5	-60.2218	734.5	-48.3511	734.5	-43.2516	734.5	-39.5422
738	-0.45778	738	-31.8683	738	-23.0787	738	-17.5998	738	-13.6649		738	-0.45778	738	-42.6466	738	-33.7178	738	-29.1752	738	-23.7921		738	-0.45778	738	-53.2785	738	-42.1187	738	-37.1697	738	-31.222		738	-0.45778	738	-60.8611	738	-48.663	738	-43.9505	738	-38.7185
741.5	-0.49488	741.5	-31.4605	741.5	-22.7346	741.5	-17.2696	741.5	-13.4106		741.5	-0.49488	741.5	-43.3577	741.5	-33.6131	741.5	-28.7186	741.5	-23.5488		741.5	-0.49488	741.5	-53.3322	741.5	-41.9443	741.5	-37.0765	741.5	-30.8215		741.5	-0.49488	741.5	-61.0332	741.5	-47.3458	741.5	-43.4106	741.5	-39.0202
745	-0.53579	745	-31.0865	745	-22.4897	745	-16.9316	745	-13.1387		745	-0.53579	745	-43.3283	745	-33.0619	745	-28.5503	745	-23.281		745	-0.53579	745	-50.4014	745	-41.6053	745	-36.6298	745	-30.4698		745	-0.53579	745	-55.9905	745	-48.777	745	-42.5763	745	-38.392
748.5	-0.55711	748.5	-30.9232	748.5	-22.2042	748.5	-16.6471	748.5	-12.8659		748.5	-0.55711	748.5	-42.2406	748.5	-32.6648	748.5	-28.0138	748.5	-22.8844		748.5	-0.55711	748.5	-52.5497	748.5	-41.3055	748.5	-36.1895	748.5	-30.2431		748.5	-0.55711	748.5	-57.7236	748.5	-47.0449	748.5	-42.494	748.5	-37.9214
752	-0.61619	752	-30.3562	752	-21.8121	752	-16.3107	752	-12.6036		752	-0.61619	752	-42.2578	752	-32.5002	752	-27.7895	752	-22.6606		752	-0.61619	752	-52.2129	752	-41.2313	752	-35.8682	752	-29.8915		752	-0.61619	752	-57.5838	752	-47.758	752	-42.0939	752	-38.174
755.5	-0.66552	755.5	-30.297	755.5	-21.5029	755.5	-15.9709	755.5	-12.3087		755.5	-0.66552	755.5	-41.533	755.5	-32.2985	755.5	-27.523	755.5	-22.3709		755.5	-0.66552	755.5	-49.5345	755.5	-40.7349	755.5	-35.8376	755.5	-29.6878		755.5	-0.66552	755.5	-57.9775	755.5	-47.2575	755.5	-42.4622	755.5	-37.5724
759	-0.71031	759	-29.9488	759	-21.2152	759	-15.6738	759	-12.0522		759	-0.71031	759	-41.3174	759	-31.6089	759	-27.096	759	-22.0661		759	-0.71031	759	-52.351	759	-40.6551	759	-35.045	759	-29.2128		759	-0.71031	759	-54.8566	759	-46.4065	759	-42.2995	759	-37.1674
762.5	-0.78034	762.5	-29.6018	762.5	-20.8412	762.5	-15.3159	762.5	-11.7923		762.5	-0.78034	762.5	-41.408	762.5	-31.3723	762.5	-26.8207	762.5	-21.7123		762.5	-0.78034	762.5	-51.132	762.5	-39.6905	762.5	-34.7347	762.5	-28.8797		762.5	-0.78034	762.5	-56.8111	762.5	-46.4914	762.5	-42.0065	762.5	-36.8497
766	-0.84931	766	-29.1135	766	-20.4796	766	-15.0301	766	-11.4805		766	-0.84931	766	-41.3628	766	-31.1082	766	-26.3441	766	-21.4034		766	-0.84931	766	-50.8189	766	-39.5692	766	-34.3526	766	-28.5332		766	-0.84931	766	-58.9688	766	-45.9849	766	-40.8269	766	-36.6924
769.5	-0.91718	769.5	-28.9396	769.5	-20.1544	769.5	-14.6602	769.5	-11.2149		769.5	-0.91718	769.5	-40.7273	769.5	-30.7721	769.5	-26.0506	769.5	-21.0452		769.5	-0.91718	769.5	-50.882	769.5	-39.4481	769.5	-34.1377	769.5	-28.051		769.5	-0.91718	769.5	-55.0967	769.5	-45.0341	769.5	-40.2039	769.5	-35.7911
773	-1.00725	773	-28.4917	773	-19.7844	773	-14.3447	773	-10.9481		773	-1.00725	773	-40.5207	773	-30.4012	773	-25.6357	773	-20.6627		773	-1.00725	773	-50.6846	773	-38.9909	773	-34.0356	773	-27.8085		773	-1.00725	773	-54.6898	773	-45.6548	773	-40.5077	773	-35.8362
776.5	-1.11656	776.5	-28.1684	776.5	-19.4389	776.5	-14.0286	776.5	-10.6657		776.5	-1.11656	776.5	-40.1635	776.5	-29.9155	776.5	-25.2668	776.5	-20.3581		776.5	-1.11656	776.5	-48.8884	776.5	-38.5401	776.5	-33.3865	776.5	-27.5023		776.5	-1.11656	776.5	-54.8272	776.5	-45.7646	776.5	-39.9403	776.5	-35.1694
780	-1.21377	780	-27.7264	780	-19.1339	780	-13.6864	780	-10.4016		780	-1.21377	780	-39.6059	780	-29.7146	780	-24.981	780	-19.955		780	-1.21377	780	-47.6772	780	-38.2567	780	-32.9457	780	-27.0729		780	-1.21377	780	-55.8415	780	-45.0132	780	-39.5297	780	-35.0575
783.5	-1.34175	783.5	-27.393	783.5	-18.746	783.5	-13.3766	783.5	-10.1105		783.5	-1.34175	783.5	-39.7317	783.5	-29.2552	783.5	-24.5397	783.5	-19.6138		783.5	-1.34175	783.5	-49.0795	783.5	-37.9091	783.5	-32.6792	783.5	-26.7792		783.5	-1.34175	783.5	-54.2589	783.5	-44.4403	783.5	-39.222	783.5	-34.7422
787	-1.46652	787	-27.1261	787	-18.4679	787	-13.0441	787	-9.85137		787	-1.46652	787	-38.7712	787	-28.9	787	-24.0773	787	-19.245		787	-1.46652	787	-48.3096	787	-37.2642	787	-32.1808	787	-26.3791		787	-1.46652	787	-54.8865	787	-44.3102	787	-38.6882	787	-34.2904
790.5	-1.62263	790.5	-26.6642	790.5	-18.1024	790.5	-12.7359	790.5	-9.56601		790.5	-1.62263	790.5	-38.4147	790.5	-28.5157	790.5	-23.7056	790.5	-18.8828		790.5	-1.62263	790.5	-48.0555	790.5	-37.2561	790.5	-31.6593	790.5	-26.0686		790.5	-1.62263	790.5	-53.531	790.5	-43.4027	790.5	-38.5239	790.5	-33.8766
794	-1.81425	794	-26.4594	794	-17.8157	794	-12.4592	794	-9.32063		794	-1.81425	794	-38.1616	794	-28.1295	794	-23.3775	794	-18.5148		794	-1.81425	794	-47.3928	794	-36.7865	794	-31.2929	794	-25.6734		794	-1.81425	794	-53.4233	794	-43.7516	794	-37.7829	794	-33.5624
797.5	-2.00914	797.5	-26.0909	797.5	-17.4784	797.5	-12.1554	797.5	-9.06933		797.5	-2.00914	797.5	-37.7112	797.5	-27.7655	797.5	-22.9195	797.5	-18.0919		797.5	-2.00914	797.5	-46.7962	797.5	-36.2858	797.5	-30.832	797.5	-25.2064		797.5	-2.00914	797.5	-52.2401	797.5	-43.8227	797.5	-37.6959	797.5	-33.0527
801	-2.27257	801	-25.5476	801	-17.1176	801	-11.883	801	-8.79983		801	-2.27257	801	-37.1998	801	-27.2937	801	-22.4893	801	-17.7282		801	-2.27257	801	-46.1133	801	-35.6331	801	-30.5217	801	-24.8987		801	-2.27257	801	-52.7196	801	-43.3061	801	-37.3134	801	-32.6242
804.5	-2.56195	804.5	-25.333	804.5	-16.8295	804.5	-11.6234	804.5	-8.57486		804.5	-2.56195	804.5	-36.6468	804.5	-26.9194	804.5	-22.1656	804.5	-17.3375		804.5	-2.56195	804.5	-45.9247	804.5	-35.2172	804.5	-29.9911	804.5	-24.4718		804.5	-2.56195	804.5	-50.9999	804.5	-41.5174	804.5	-36.3658	804.5	-32.4212
808	-2.88838	808	-24.9713	808	-16.4649	808	-11.4062	808	-8.33437		808	-2.88838	808	-36.544	808	-26.5304	808	-21.7277	808	-17.0145		808	-2.88838	808	-45.3316	808	-34.7704	808	-29.6279	808	-24.0556		808	-2.88838	808	-50.9781	808	-42.0722	808	-36.1323	808	-31.875
811.5	-3.26338	811.5	-24.7465	811.5	-16.238	811.5	-11.1718	811.5	-8.10175		811.5	-3.26338	811.5	-35.9593	811.5	-26.126	811.5	-21.2906	811.5	-16.622		811.5	-3.26338	811.5	-44.6277	811.5	-34.4075	811.5	-29.1541	811.5	-23.7191		811.5	-3.26338	811.5	-51.7268	811.5	-41.302	811.5	-35.6434	811.5	-31.5907
815	-3.70603	815	-24.3494	815	-15.9595	815	-10.9778	815	-7.89847		815	-3.70603	815	-35.7281	815	-25.6461	815	-21.0392	815	-16.2909		815	-3.70603	815	-44.566	815	-34.0313	815	-28.9603	815	-23.3144		815	-3.70603	815	-51.0902	815	-41.4563	815	-35.3268	815	-31.3096
818.5	-4.2414	818.5	-24.0571	818.5	-15.7056	818.5	-10.7855	818.5	-7.68681		818.5	-4.2414	818.5	-35.4091	818.5	-25.3975	818.5	-20.5175	818.5	-15.9131		818.5	-4.2414	818.5	-44.1951	818.5	-33.6275	818.5	-28.539	818.5	-23.0259		818.5	-4.2414	818.5	-50.5104	818.5	-40.6418	818.5	-34.6563	818.5	-30.8137
822	-4.91052	822	-23.7252	822	-15.4807	822	-10.6288	822	-7.50409		822	-4.91052	822	-34.7716	822	-24.9147	822	-20.1876	822	-15.5841		822	-4.91052	822	-44.1829	822	-33.2203	822	-28.1912	822	-22.5795		822	-4.91052	822	-51.7492	822	-40.5311	822	-34.5376	822	-30.6273
825.5	-5.69925	825.5	-23.5223	825.5	-15.2671	825.5	-10.5012	825.5	-7.3352		825.5	-5.69925	825.5	-34.4734	825.5	-24.5706	825.5	-19.8312	825.5	-15.2805		825.5	-5.69925	825.5	-43.3351	825.5	-32.9376	825.5	-27.6843	825.5	-22.2676		825.5	-5.69925	825.5	-53.22	825.5	-40.26	825.5	-33.9636	825.5	-30.1076
829	-6.64737	829	-23.1693	829	-15.1495	829	-10.4071	829	-7.19782		829	-6.64737	829	-34.2552	829	-24.4342	829	-19.5582	829	-15.0043		829	-6.64737	829	-43.0173	829	-32.523	829	-27.4874	829	-22.0037		829	-6.64737	829	-51.7255	829	-39.4354	829	-33.7105	829	-29.8041
832.5	-7.79236	832.5	-23.0669	832.5	-15.0181	832.5	-10.3091	832.5	-7.06363		832.5	-7.79236	832.5	-33.8617	832.5	-24.1035	832.5	-19.3051	832.5	-14.743		832.5	-7.79236	832.5	-42.9506	832.5	-32.4842	832.5	-27.2222	832.5	-21.7131		832.5	-7.79236	832.5	-49.7509	832.5	-39.4374	832.5	-33.582	832.5	-29.5551
836	-9.28371	836	-22.9174	836	-14.9091	836	-10.2728	836	-6.94179		836	-9.28371	836	-33.6836	836	-23.7615	836	-18.9815	836	-14.4942		836	-9.28371	836	-42.4581	836	-32.0939	836	-26.9022	836	-21.4601		836	-9.28371	836	-51.1917	836	-38.9833	836	-33.1138	836	-29.4245
839.5	-11.1746	839.5	-22.8143	839.5	-14.8375	839.5	-10.2402	839.5	-6.86025		839.5	-11.1746	839.5	-33.5444	839.5	-23.639	839.5	-18.8168	839.5	-14.2944		839.5	-11.1746	839.5	-42.5252	839.5	-31.9846	839.5	-26.7536	839.5	-21.2145		839.5	-11.1746	839.5	-49.7959	839.5	-38.3934	839.5	-33.0188	839.5	-29.2591
843	-13.7347	843	-22.73	843	-14.8418	843	-10.2374	843	-6.7927		843	-13.7347	843	-33.4574	843	-23.5256	843	-18.6406	843	-14.1709		843	-13.7347	843	-42.3262	843	-31.7571	843	-26.5024	843	-21.0601		843	-13.7347	843	-49.0806	843	-38.2959	843	-32.9402	843	-28.9051
846.5	-17.262	846.5	-22.6738	846.5	-14.8509	846.5	-10.2612	846.5	-6.73516		846.5	-17.262	846.5	-33.1739	846.5	-23.4349	846.5	-18.5542	846.5	-14.0166		846.5	-17.262	846.5	-42.7883	846.5	-31.8371	846.5	-26.394	846.5	-20.9506		846.5	-17.262	846.5	-49.47	846.5	-38.7669	846.5	-32.385	846.5	-28.8696
850	-22.2022	850	-22.6948	850	-14.9041	850	-10.3114	850	-6.71469		850	-22.2022	850	-33.2903	850	-23.3523	850	-18.4621	850	-13.9743		850	-22.2022	850	-41.9218	850	-31.6013	850	-26.2639	850	-20.9113		850	-22.2022	850	-49.5304	850	-38.2121	850	-32.7578	850	-28.7498
853.5	-23.2102	853.5	-22.7079	853.5	-14.9713	853.5	-10.3773	853.5	-6.71304		853.5	-23.2102	853.5	-33.2197	853.5	-23.3139	853.5	-18.4651	853.5	-13.9704		853.5	-23.2102	853.5	-42.6474	853.5	-31.5742	853.5	-26.3241	853.5	-20.8844		853.5	-23.2102	853.5	-49.0209	853.5	-38.083	853.5	-32.4483	853.5	-28.7778
857	-18.1079	857	-22.7544	857	-15.0799	857	-10.4539	857	-6.72601		857	-18.1079	857	-33.1358	857	-23.3277	857	-18.4617	857	-13.9997		857	-18.1079	857	-42.9028	857	-31.7077	857	-26.3645	857	-20.9406		857	-18.1079	857	-51.6809	857	-38.1283	857	-32.7383	857	-28.767
860.5	-14.4392	860.5	-22.8768	860.5	-15.2062	860.5	-10.5629	860.5	-6.75962		860.5	-14.4392	860.5	-33.3054	860.5	-23.4483	860.5	-18.517	860.5	-14.079		860.5	-14.4392	860.5	-42.5073	860.5	-31.575	860.5	-26.4557	860.5	-21.04		860.5	-14.4392	860.5	-49.1854	860.5	-38.3905	860.5	-32.8587	860.5	-28.9319
864	-11.8224	864	-23.0891	864	-15.383	864	-10.6967	864	-6.81406		864	-11.8224	864	-33.5203	864	-23.5901	864	-18.6726	864	-14.1923		864	-11.8224	864	-42.5984	864	-31.7558	864	-26.4396	864	-21.1565		864	-11.8224	864	-47.8307	864	-38.646	864	-32.7532	864	-28.9579
867.5	-9.88038	867.5	-23.2183	867.5	-15.542	867.5	-10.8417	867.5	-6.8978		867.5	-9.88038	867.5	-33.617	867.5	-23.7341	867.5	-18.8152	867.5	-14.3719		867.5	-9.88038	867.5	-43.753	867.5	-31.9783	867.5	-26.6808	867.5	-21.3021		867.5	-9.88038	867.5	-50.6952	867.5	-38.7788	867.5	-33.1993	867.5	-29.0865
871	-8.41482	871	-23.3825	871	-15.6725	871	-10.953	871	-6.96435		871	-8.41482	871	-33.6985	871	-23.8852	871	-18.9634	871	-14.5278		871	-8.41482	871	-42.4598	871	-32.0465	871	-26.7943	871	-21.5425		871	-8.41482	871	-50.1107	871	-38.5849	871	-33.1631	871	-29.4654
874.5	-7.25033	874.5	-23.6521	874.5	-15.9231	874.5	-11.1105	874.5	-7.07177		874.5	-7.25033	874.5	-34.0259	874.5	-24.0978	874.5	-19.202	874.5	-14.7375		874.5	-7.25033	874.5	-44.0052	874.5	-32.4372	874.5	-26.9869	874.5	-21.8015		874.5	-7.25033	874.5	-49.4911	874.5	-39.0374	874.5	-33.2429	874.5	-29.3816
878	-6.29294	878	-23.8306	878	-16.1057	878	-11.273	878	-7.18086		878	-6.29294	878	-34.1179	878	-24.3487	878	-19.4113	878	-14.9635		878	-6.29294	878	-43.363	878	-32.8015	878	-27.243	878	-21.9536		878	-6.29294	878	-51.0886	878	-39.3832	878	-33.752	878	-29.8368
881.5	-5.51965	881.5	-24.0806	881.5	-16.2825	881.5	-11.4185	881.5	-7.30002		881.5	-5.51965	881.5	-34.6262	881.5	-24.5953	881.5	-19.555	881.5	-15.215		881.5	-5.51965	881.5	-44.1599	881.5	-32.7229	881.5	-27.5169	881.5	-22.2432		881.5	-5.51965	881.5	-51.4046	881.5	-39.3448	881.5	-34.3409	881.5	-30.1523
885	-4.86454	885	-24.3462	885	-16.5376	885	-11.6149	885	-7.43823		885	-4.86454	885	-34.6409	885	-25.0015	885	-19.8597	885	-15.4317		885	-4.86454	885	-43.5306	885	-33.4609	885	-27.7328	885	-22.5096		885	-4.86454	885	-51.6644	885	-40.1318	885	-33.9752	885	-30.3872
888.5	-4.32303	888.5	-24.4556	888.5	-16.7029	888.5	-11.7664	888.5	-7.57969		888.5	-4.32303	888.5	-34.9948	888.5	-25.1104	888.5	-20.0978	888.5	-15.6921		888.5	-4.32303	888.5	-44.1349	888.5	-33.2899	888.5	-27.9897	888.5	-22.8017		888.5	-4.32303	888.5	-52.8572	888.5	-40.1648	888.5	-34.7409	888.5	-30.6365
892	-3.86048	892	-24.8615	892	-16.95	892	-11.9419	892	-7.71515		892	-3.86048	892	-35.3967	892	-25.3956	892	-20.3652	892	-15.9677		892	-3.86048	892	-44.5496	892	-33.5065	892	-28.2835	892	-23.0418		892	-3.86048	892	-50.7312	892	-39.9774	892	-34.5328	892	-31.0263
895.5	-3.47642	895.5	-25.0719	895.5	-17.1728	895.5	-12.1235	895.5	-7.86783		895.5	-3.47642	895.5	-35.4168	895.5	-25.6151	895.5	-20.5892	895.5	-16.2363		895.5	-3.47642	895.5	-45.3594	895.5	-34.0316	895.5	-28.5107	895.5	-23.3209		895.5	-3.47642	895.5	-51.7363	895.5	-40.8537	895.5	-34.6796	895.5	-31.0679
899	-3.13223	899	-25.3627	899	-17.3557	899	-12.2933	899	-8.04042		899	-3.13223	899	-35.5514	899	-25.9467	899	-20.8847	899	-16.532		899	-3.13223	899	-44.8387	899	-34.2808	899	-28.8146	899	-23.6849		899	-3.13223	899	-53.7964	899	-41.1259	899	-35.2729	899	-31.6221
902.5	-2.84051	902.5	-25.5978	902.5	-17.5912	902.5	-12.4526	902.5	-8.18525		902.5	-2.84051	902.5	-36.4609	902.5	-26.1981	902.5	-21.1086	902.5	-16.7512		902.5	-2.84051	902.5	-45.4027	902.5	-34.3534	902.5	-29.0293	902.5	-23.8252		902.5	-2.84051	902.5	-51.2186	902.5	-40.9641	902.5	-35.4055	902.5	-31.7246
906	-2.58979	906	-25.7159	906	-17.8191	906	-12.6429	906	-8.35105		906	-2.58979	906	-36.1454	906	-26.4803	906	-21.4508	906	-17.0287		906	-2.58979	906	-45.6771	906	-34.8789	906	-29.3431	906	-24.1427		906	-2.58979	906	-51.0842	906	-41.8744	906	-35.6731	906	-32.0027
909.5	-2.3619	909.5	-25.9957	909.5	-18.0244	909.5	-12.7909	909.5	-8.50457		909.5	-2.3619	909.5	-36.7789	909.5	-26.7723	909.5	-21.6389	909.5	-17.3081		909.5	-2.3619	909.5	-46.9455	909.5	-35.2077	909.5	-29.4728	909.5	-24.3946		909.5	-2.3619	909.5	-54.4728	909.5	-41.7683	909.5	-36.1508	909.5	-32.3884
913	-2.17195	913	-26.3214	913	-18.2285	913	-12.9582	913	-8.67928		913	-2.17195	913	-37.0427	913	-27.0934	913	-21.922	913	-17.5651		913	-2.17195	913	-47.2794	913	-35.3529	913	-29.8018	913	-24.6541		913	-2.17195	913	-52.7103	913	-42.0088	913	-36.1523	913	-32.533
916.5	-1.99738	916.5	-26.5631	916.5	-18.4736	916.5	-13.131	916.5	-8.82375		916.5	-1.99738	916.5	-37.1612	916.5	-27.2501	916.5	-22.1239	916.5	-17.8145		916.5	-1.99738	916.5	-46.1138	916.5	-35.6388	916.5	-30.0274	916.5	-24.891		916.5	-1.99738	916.5	-53.705	916.5	-42.6319	916.5	-36.4102	916.5	-32.8324
920	-1.85501	920	-26.6445	920	-18.6671	920	-13.2804	920	-9.00893		920	-1.85501	920	-37.2519	920	-27.56	920	-22.425	920	-18.085		920	-1.85501	920	-46.4293	920	-35.7381	920	-30.3949	920	-25.2379		920	-1.85501	920	-52.5431	920	-43.1792	920	-36.746	920	-33.2062
923.5	-1.7244	923.5	-26.9021	923.5	-18.8372	923.5	-13.4351	923.5	-9.17697		923.5	-1.7244	923.5	-37.6463	923.5	-27.8298	923.5	-22.6889	923.5	-18.3153		923.5	-1.7244	923.5	-46.4338	923.5	-36.2944	923.5	-30.5834	923.5	-25.569		923.5	-1.7244	923.5	-51.8582	923.5	-42.9982	923.5	-36.9704	923.5	-33.2887
927	-1.59982	927	-27.1611	927	-18.981	927	-13.6163	927	-9.3255		927	-1.59982	927	-37.6878	927	-28.0571	927	-22.8311	927	-18.5426		927	-1.59982	927	-48.4278	927	-36.3164	927	-30.9653	927	-25.7387		927	-1.59982	927	-54.1045	927	-43.4428	927	-37.1349	927	-33.7413
930.5	-1.48346	930.5	-27.3444	930.5	-19.2127	930.5	-13.7745	930.5	-9.49595		930.5	-1.48346	930.5	-37.8443	930.5	-28.2344	930.5	-23.0968	930.5	-18.7958		930.5	-1.48346	930.5	-47.0552	930.5	-36.3142	930.5	-31.0335	930.5	-26.0595		930.5	-1.48346	930.5	-52.9237	930.5	-43.2152	930.5	-37.1352	930.5	-33.9234
934	-1.39335	934	-27.5131	934	-19.3166	934	-13.9285	934	-9.6571		934	-1.39335	934	-38.4405	934	-28.3812	934	-23.3135	934	-19.0343		934	-1.39335	934	-47.8064	934	-37.0509	934	-31.3099	934	-26.254		934	-1.39335	934	-53.6596	934	-43.3503	934	-37.7249	934	-34.0254
937.5	-1.31225	937.5	-27.7633	937.5	-19.5621	937.5	-14.0861	937.5	-9.81523		937.5	-1.31225	937.5	-38.3031	937.5	-28.597	937.5	-23.4799	937.5	-19.2656		937.5	-1.31225	937.5	-48.4633	937.5	-37.0346	937.5	-31.4209	937.5	-26.4977		937.5	-1.31225	937.5	-55.7687	937.5	-43.7104	937.5	-37.7857	937.5	-34.1914
941	-1.22372	941	-27.821	941	-19.7122	941	-14.2088	941	-9.98344		941	-1.22372	941	-39.1747	941	-28.7469	941	-23.6518	941	-19.4384		941	-1.22372	941	-47.5656	941	-36.9751	941	-31.6115	941	-26.837		941	-1.22372	941	-52.1827	941	-43.7492	941	-37.878	941	-34.6894
944.5	-1.14801	944.5	-28.0327	944.5	-19.9183	944.5	-14.4194	944.5	-10.1271		944.5	-1.14801	944.5	-38.9574	944.5	-28.9357	944.5	-23.9418	944.5	-19.7052		944.5	-1.14801	944.5	-48.7372	944.5	-37.1718	944.5	-31.9641	944.5	-26.8806		944.5	-1.14801	944.5	-52.398	944.5	-43.9578	944.5	-38.253	944.5	-34.9989
948	-1.06952	948	-28.1531	948	-20.0669	948	-14.5085	948	-10.2743		948	-1.06952	948	-39.2328	948	-29.2367	948	-24.0828	948	-19.8406		948	-1.06952	948	-47.8494	948	-37.5488	948	-32.2969	948	-27.0262		948	-1.06952	948	-52.0836	948	-43.5583	948	-38.517	948	-34.9931
951.5	-1.01444	951.5	-28.5253	951.5	-20.2072	951.5	-14.6487	951.5	-10.423		951.5	-1.01444	951.5	-39.4527	951.5	-29.5082	951.5	-24.2261	951.5	-20.124		951.5	-1.01444	951.5	-48.7546	951.5	-37.6832	951.5	-32.2291	951.5	-27.2001		951.5	-1.01444	951.5	-53.9615	951.5	-44.5382	951.5	-38.5918	951.5	-35.2727
955	-0.96881	955	-28.6391	955	-20.3927	955	-14.7768	955	-10.5951		955	-0.96881	955	-39.4143	955	-29.7187	955	-24.5358	955	-20.2595		955	-0.96881	955	-49.357	955	-37.5242	955	-32.3523	955	-27.5326		955	-0.96881	955	-54.9883	955	-44.1145	955	-38.5688	955	-35.2812
958.5	-0.90891	958.5	-28.8425	958.5	-20.5264	958.5	-14.93	958.5	-10.7429		958.5	-0.90891	958.5	-40.0666	958.5	-29.8135	958.5	-24.6818	958.5	-20.4588		958.5	-0.90891	958.5	-49.0571	958.5	-37.996	958.5	-32.5678	958.5	-27.6536		958.5	-0.90891	958.5	-55.3414	958.5	-44.7531	958.5	-38.5496	958.5	-35.4259
962	-0.86588	962	-28.9846	962	-20.7483	962	-15.0821	962	-10.8901		962	-0.86588	962	-40.2003	962	-30.057	962	-24.9127	962	-20.651		962	-0.86588	962	-48.7408	962	-38.5234	962	-33.0336	962	-27.8686		962	-0.86588	962	-55.1867	962	-45.1389	962	-39.1716	962	-35.6825
965.5	-0.81888	965.5	-29.0338	965.5	-20.9086	965.5	-15.2148	965.5	-11.0259		965.5	-0.81888	965.5	-40.3493	965.5	-30.1658	965.5	-25.1442	965.5	-20.772		965.5	-0.81888	965.5	-49.6861	965.5	-38.2356	965.5	-33.1925	965.5	-28.0505		965.5	-0.81888	965.5	-55.1123	965.5	-45.1897	965.5	-39.835	965.5	-36.4332
969	-0.79538	969	-29.2146	969	-21.0323	969	-15.3316	969	-11.1639		969	-0.79538	969	-40.0182	969	-30.3832	969	-25.2394	969	-20.9157		969	-0.79538	969	-49.9959	969	-38.4172	969	-33.1923	969	-28.2435		969	-0.79538	969	-55.5213	969	-45.2011	969	-39.5433	969	-36.0052
972.5	-0.74614	972.5	-29.4778	972.5	-21.1834	972.5	-15.472	972.5	-11.2944		972.5	-0.74614	972.5	-40.1621	972.5	-30.5467	972.5	-25.5062	972.5	-21.244		972.5	-0.74614	972.5	-49.9851	972.5	-38.8659	972.5	-33.5721	972.5	-28.3926		972.5	-0.74614	972.5	-57.3154	972.5	-45.1033	972.5	-39.5114	972.5	-36.3741
976	-0.71427	976	-29.577	976	-21.3302	976	-15.575	976	-11.4366		976	-0.71427	976	-40.4163	976	-30.7642	976	-25.6084	976	-21.3829		976	-0.71427	976	-51.1684	976	-39.2554	976	-33.6061	976	-28.6302		976	-0.71427	976	-58.2295	976	-44.9799	976	-39.87	976	-36.3335
979.5	-0.68619	979.5	-29.806	979.5	-21.4446	979.5	-15.6997	979.5	-11.5633		979.5	-0.68619	979.5	-40.601	979.5	-30.8637	979.5	-25.7562	979.5	-21.5089		979.5	-0.68619	979.5	-51.5963	979.5	-39.4677	979.5	-33.967	979.5	-28.7726		979.5	-0.68619	979.5	-56.7003	979.5	-45.3923	979.5	-40.289	979.5	-36.6973
983	-0.66449	983	-29.9022	983	-21.577	983	-15.826	983	-11.6948		983	-0.66449	983	-40.7326	983	-31.0133	983	-25.8914	983	-21.6857		983	-0.66449	983	-50.4873	983	-38.9762	983	-33.9951	983	-28.885		983	-0.66449	983	-56.2476	983	-46.4347	983	-40.4087	983	-37.1138
986.5	-0.6338	986.5	-30.0844	986.5	-21.6965	986.5	-15.9572	986.5	-11.8349		986.5	-0.6338	986.5	-41.1267	986.5	-31.0916	986.5	-26.1241	986.5	-21.854		986.5	-0.6338	986.5	-50.0125	986.5	-39.4761	986.5	-33.9763	986.5	-29.1062		986.5	-0.6338	986.5	-55.3451	986.5	-46.1402	986.5	-40.8259	986.5	-37.0924
990	-0.60059	990	-29.919	990	-21.8566	990	-16.0548	990	-11.9465		990	-0.60059	990	-41.3848	990	-31.2202	990	-26.2793	990	-21.9779		990	-0.60059	990	-49.1771	990	-39.4369	990	-34.4274	990	-29.1872		990	-0.60059	990	-56.5182	990	-47.1828	990	-40.9718	990	-36.9974
993.5	-0.5778	993.5	-30.3068	993.5	-21.9417	993.5	-16.1772	993.5	-12.0769		993.5	-0.5778	993.5	-41.4022	993.5	-31.4558	993.5	-26.4343	993.5	-22.1464		993.5	-0.5778	993.5	-51.2524	993.5	-39.3725	993.5	-34.4415	993.5	-29.4241		993.5	-0.5778	993.5	-54.8044	993.5	-46.754	993.5	-40.2992	993.5	-37.4997
997	-0.55291	997	-30.2437	997	-22.0912	997	-16.2871	997	-12.2169		997	-0.55291	997	-41.2844	997	-31.5969	997	-26.6209	997	-22.2918		997	-0.55291	997	-50.0843	997	-39.8075	997	-34.4359	997	-29.5254		997	-0.55291	997	-59.819	997	-46.7865	997	-40.9684	997	-37.4431
1000.5	-0.52256	1000.5	-30.4928	1000.5	-22.1874	1000.5	-16.3877	1000.5	-12.3073		1000.5	-0.52256	1000.5	-41.4145	1000.5	-31.6642	1000.5	-26.6577	1000.5	-22.4325		1000.5	-0.52256	1000.5	-50.6571	1000.5	-40.2492	1000.5	-34.4919	1000.5	-29.7582		1000.5	-0.52256	1000.5	-59.3321	1000.5	-45.941	1000.5	-41.5058	1000.5	-37.7564
1004	-0.50968	1004	-30.5766	1004	-22.3218	1004	-16.5138	1004	-12.4336		1004	-0.50968	1004	-42.0317	1004	-31.6849	1004	-26.9204	1004	-22.5689		1004	-0.50968	1004	-51.8511	1004	-40.5668	1004	-34.9918	1004	-29.9104		1004	-0.50968	1004	-58.6933	1004	-47.5879	1004	-41.6877	1004	-37.7084
1007.5	-0.50677	1007.5	-30.8771	1007.5	-22.3837	1007.5	-16.6235	1007.5	-12.5569		1007.5	-0.50677	1007.5	-41.6632	1007.5	-31.9783	1007.5	-27.0147	1007.5	-22.7147		1007.5	-0.50677	1007.5	-51.5789	1007.5	-40.5546	1007.5	-35.137	1007.5	-29.9317		1007.5	-0.50677	1007.5	-59.2524	1007.5	-46.6258	1007.5	-41.383	1007.5	-38.1305
1011	-0.47283	1011	-30.9279	1011	-22.5896	1011	-16.7372	1011	-12.6684		1011	-0.47283	1011	-41.5413	1011	-32.082	1011	-27.1635	1011	-22.8577		1011	-0.47283	1011	-50.7546	1011	-40.7646	1011	-35.1024	1011	-30.0797		1011	-0.47283	1011	-58.734	1011	-47.7752	1011	-41.8444	1011	-37.9912
1014.5	-0.46177	1014.5	-30.9603	1014.5	-22.612	1014.5	-16.8135	1014.5	-12.7747		1014.5	-0.46177	1014.5	-42.4952	1014.5	-32.2945	1014.5	-27.2445	1014.5	-22.899		1014.5	-0.46177	1014.5	-49.8685	1014.5	-40.8796	1014.5	-35.2004	1014.5	-30.4329		1014.5	-0.46177	1014.5	-58.0273	1014.5	-47.5375	1014.5	-42.1638	1014.5	-38.2773
1018	-0.44761	1018	-31.1325	1018	-22.8051	1018	-16.9632	1018	-12.883		1018	-0.44761	1018	-42.2332	1018	-32.1932	1018	-27.3622	1018	-23.1184		1018	-0.44761	1018	-50.7826	1018	-41.2779	1018	-35.1833	1018	-30.3482		1018	-0.44761	1018	-57.6226	1018	-46.8715	1018	-42.0958	1018	-38.3449
1021.5	-0.43812	1021.5	-31.1116	1021.5	-22.8775	1021.5	-17.0417	1021.5	-12.9847		1021.5	-0.43812	1021.5	-42.2684	1021.5	-32.4094	1021.5	-27.3897	1021.5	-23.1836		1021.5	-0.43812	1021.5	-50.4923	1021.5	-40.8079	1021.5	-35.644	1021.5	-30.4258		1021.5	-0.43812	1021.5	-58.1887	1021.5	-47.6379	1021.5	-42.0401	1021.5	-38.5761
1025	-0.41596	1025	-31.2656	1025	-23.0291	1025	-17.0938	1025	-13.0844		1025	-0.41596	1025	-42.3908	1025	-32.4712	1025	-27.5962	1025	-23.3868		1025	-0.41596	1025	-51.715	1025	-40.5807	1025	-35.7242	1025	-30.8135		1025	-0.41596	1025	-60.2542	1025	-47.0972	1025	-41.8602	1025	-38.9047
1028.5	-0.39891	1028.5	-31.4654	1028.5	-23.0742	1028.5	-17.2178	1028.5	-13.1781		1028.5	-0.39891	1028.5	-42.6781	1028.5	-32.8361	1028.5	-27.7709	1028.5	-23.493		1028.5	-0.39891	1028.5	-49.8311	1028.5	-41.439	1028.5	-35.5259	1028.5	-30.7072		1028.5	-0.39891	1028.5	-57.9183	1028.5	-48.2007	1028.5	-42.7077	1028.5	-38.7731
1032	-0.38269	1032	-31.5693	1032	-23.1394	1032	-17.3348	1032	-13.2851		1032	-0.38269	1032	-41.7741	1032	-32.7432	1032	-27.9896	1032	-23.6426		1032	-0.38269	1032	-52.4502	1032	-41.0548	1032	-36.1935	1032	-30.9175		1032	-0.38269	1032	-58.4904	1032	-48.6066	1032	-42.1087	1032	-38.6432
1035.5	-0.38586	1035.5	-31.6298	1035.5	-23.2219	1035.5	-17.4354	1035.5	-13.4061		1035.5	-0.38586	1035.5	-42.7411	1035.5	-32.8231	1035.5	-27.9802	1035.5	-23.7729		1035.5	-0.38586	1035.5	-52.6485	1035.5	-41.4446	1035.5	-36.3109	1035.5	-30.9264		1035.5	-0.38586	1035.5	-61.4809	1035.5	-47.154	1035.5	-42.4267	1035.5	-38.8776
1039	-0.3671	1039	-31.5493	1039	-23.4204	1039	-17.5386	1039	-13.5136		1039	-0.3671	1039	-43.0465	1039	-33.1066	1039	-28.2733	1039	-23.8176		1039	-0.3671	1039	-51.7324	1039	-41.5563	1039	-36.3774	1039	-31.2046		1039	-0.3671	1039	-57.7249	1039	-48.3733	1039	-43.2426	1039	-39.345
1042.5	-0.36878	1042.5	-31.9595	1042.5	-23.4786	1042.5	-17.6196	1042.5	-13.5851		1042.5	-0.36878	1042.5	-42.7888	1042.5	-32.8092	1042.5	-28.2689	1042.5	-24.0109		1042.5	-0.36878	1042.5	-51.3827	1042.5	-42.2769	1042.5	-36.173	1042.5	-31.1935		1042.5	-0.36878	1042.5	-59.3649	1042.5	-47.8073	1042.5	-42.4638	1042.5	-39.6917
1046	-0.34583	1046	-31.87	1046	-23.5957	1046	-17.7261	1046	-13.6877		1046	-0.34583	1046	-42.8374	1046	-33.1497	1046	-28.4128	1046	-23.9945		1046	-0.34583	1046	-52.0519	1046	-41.7897	1046	-36.4831	1046	-31.3733		1046	-0.34583	1046	-58.1832	1046	-48.2471	1046	-42.8758	1046	-39.2401
1049.5	-0.33673	1049.5	-32.0198	1049.5	-23.6847	1049.5	-17.8374	1049.5	-13.7857		1049.5	-0.33673	1049.5	-43.2779	1049.5	-33.2431	1049.5	-28.4643	1049.5	-24.1775		1049.5	-0.33673	1049.5	-51.7991	1049.5	-41.747	1049.5	-36.5332	1049.5	-31.328		1049.5	-0.33673	1049.5	-59.0947	1049.5	-48.6125	1049.5	-42.8088	1049.5	-39.7928
1053	-0.33364	1053	-32.1912	1053	-23.7053	1053	-17.9312	1053	-13.8709		1053	-0.33364	1053	-42.7599	1053	-33.6905	1053	-28.6025	1053	-24.1792		1053	-0.33364	1053	-52.6814	1053	-42.2559	1053	-36.5657	1053	-31.6176		1053	-0.33364	1053	-61.8658	1053	-47.7998	1053	-43.3063	1053	-39.4331
1056.5	-0.32299	1056.5	-32.2658	1056.5	-23.8914	1056.5	-18.003	1056.5	-13.9535		1056.5	-0.32299	1056.5	-43.0604	1056.5	-33.5594	1056.5	-28.8502	1056.5	-24.3691		1056.5	-0.32299	1056.5	-53.1358	1056.5	-42.1267	1056.5	-36.8129	1056.5	-31.5824		1056.5	-0.32299	1056.5	-57.6543	1056.5	-48.1032	1056.5	-42.5521	1056.5	-39.0254
1060	-0.3186	1060	-32.1277	1060	-23.9252	1060	-18.0946	1060	-14.0763		1060	-0.3186	1060	-43.6246	1060	-33.5532	1060	-28.8238	1060	-24.4455		1060	-0.3186	1060	-52.632	1060	-42.4195	1060	-37.0521	1060	-31.6497		1060	-0.3186	1060	-59.4402	1060	-48.8932	1060	-43.2564	1060	-39.392
1063.5	-0.3107	1063.5	-32.2329	1063.5	-23.9893	1063.5	-18.184	1063.5	-14.1331		1063.5	-0.3107	1063.5	-43.7122	1063.5	-33.9472	1063.5	-29.011	1063.5	-24.5536		1063.5	-0.3107	1063.5	-55.4485	1063.5	-42.3113	1063.5	-37.481	1063.5	-31.7565		1063.5	-0.3107	1063.5	-66.8039	1063.5	-49.0241	1063.5	-44.1565	1063.5	-40.05
1067	-0.29265	1067	-32.5442	1067	-24.1468	1067	-18.2731	1067	-14.2089		1067	-0.29265	1067	-42.8174	1067	-33.5944	1067	-29.0421	1067	-24.7333		1067	-0.29265	1067	-51.4636	1067	-42.1326	1067	-37.0065	1067	-31.9514		1067	-0.29265	1067	-57.2203	1067	-48.6225	1067	-42.8466	1067	-39.8229
1070.5	-0.28775	1070.5	-32.6161	1070.5	-24.2066	1070.5	-18.3749	1070.5	-14.3401		1070.5	-0.28775	1070.5	-44.2123	1070.5	-33.9307	1070.5	-29.4178	1070.5	-24.6992		1070.5	-0.28775	1070.5	-55.9202	1070.5	-43.0067	1070.5	-37.3375	1070.5	-32.0385		1070.5	-0.28775	1070.5	-59.9591	1070.5	-47.7441	1070.5	-43.7311	1070.5	-40.0556
1074	-0.28065	1074	-32.6554	1074	-24.217	1074	-18.4855	1074	-14.3815		1074	-0.28065	1074	-42.7977	1074	-33.8901	1074	-29.2603	1074	-24.9709		1074	-0.28065	1074	-50.942	1074	-41.9889	1074	-37.0769	1074	-32.1162		1074	-0.28065	1074	-56.8108	1074	-49.7412	1074	-43.5874	1074	-40.1473
1077.5	-0.26464	1077.5	-32.5036	1077.5	-24.329	1077.5	-18.4954	1077.5	-14.4493		1077.5	-0.26464	1077.5	-44.3581	1077.5	-34.1286	1077.5	-29.3504	1077.5	-24.892		1077.5	-0.26464	1077.5	-54.3681	1077.5	-42.4971	1077.5	-37.4699	1077.5	-32.2091		1077.5	-0.26464	1077.5	-60.8251	1077.5	-49.8003	1077.5	-44.972	1077.5	-39.809
1081	-0.26564	1081	-32.922	1081	-24.4763	1081	-18.6602	1081	-14.5407		1081	-0.26564	1081	-43.7814	1081	-34.3362	1081	-29.5033	1081	-25.1136		1081	-0.26564	1081	-50.9396	1081	-42.2418	1081	-37.4671	1081	-32.4856		1081	-0.26564	1081	-56.4093	1081	-48.1005	1081	-43.8726	1081	-40.7327
1084.5	-0.25542	1084.5	-32.6983	1084.5	-24.4914	1084.5	-18.6985	1084.5	-14.6174		1084.5	-0.25542	1084.5	-44.0466	1084.5	-34.2726	1084.5	-29.6689	1084.5	-25.1698		1084.5	-0.25542	1084.5	-53.4123	1084.5	-42.4729	1084.5	-37.4321	1084.5	-32.4696		1084.5	-0.25542	1084.5	-64.8385	1084.5	-50.4328	1084.5	-44.4081	1084.5	-40.556
1088	-0.25784	1088	-33.0164	1088	-24.618	1088	-18.8537	1088	-14.6896		1088	-0.25784	1088	-43.9194	1088	-34.2414	1088	-29.8413	1088	-25.1827		1088	-0.25784	1088	-53.1221	1088	-42.8652	1088	-38.0425	1088	-32.7725		1088	-0.25784	1088	-62.012	1088	-50.5571	1088	-44.1525	1088	-40.6625
1091.5	-0.25673	1091.5	-32.8583	1091.5	-24.6537	1091.5	-18.884	1091.5	-14.7887		1091.5	-0.25673	1091.5	-43.8147	1091.5	-34.63	1091.5	-29.8885	1091.5	-25.3472		1091.5	-0.25673	1091.5	-52.9741	1091.5	-43.4562	1091.5	-37.9954	1091.5	-32.5666		1091.5	-0.25673	1091.5	-84.3107	1091.5	-49.1231	1091.5	-43.8272	1091.5	-40.1623
1095	-0.25021	1095	-33.042	1095	-24.7421	1095	-18.9994	1095	-14.8753		1095	-0.25021	1095	-44.3669	1095	-34.3089	1095	-29.9895	1095	-25.2984		1095	-0.25021	1095	-52.9346	1095	-42.0883	1095	-38.3532	1095	-32.8539		1095	-0.25021	1095	-59.9389	1095	-49.5931	1095	-44.1991	1095	-40.8018
1098.5	-0.23623	1098.5	-32.9617	1098.5	-24.8074	1098.5	-19.0881	1098.5	-14.9538		1098.5	-0.23623	1098.5	-44.7764	1098.5	-34.713	1098.5	-30.0359	1098.5	-25.5667		1098.5	-0.23623	1098.5	-53.7334	1098.5	-43.5085	1098.5	-37.9767	1098.5	-32.634		1098.5	-0.23623	1098.5	-59.9044	1098.5	-50.4181	1098.5	-44.4767	1098.5	-40.6891
1102	-0.22529	1102	-33.219	1102	-24.9105	1102	-19.201	1102	-15.0047		1102	-0.22529	1102	-44.4094	1102	-34.6073	1102	-30.1824	1102	-25.6267		1102	-0.22529	1102	-54.1405	1102	-42.8334	1102	-38.1869	1102	-32.7856		1102	-0.22529	1102	-56.8144	1102	-49.4232	1102	-44.2403	1102	-40.8518
1105.5	-0.22682	1105.5	-33.2033	1105.5	-24.9209	1105.5	-19.2723	1105.5	-15.0712		1105.5	-0.22682	1105.5	-44.104	1105.5	-34.6869	1105.5	-30.3364	1105.5	-25.6579		1105.5	-0.22682	1105.5	-53.1129	1105.5	-42.9513	1105.5	-38.5258	1105.5	-33.0613		1105.5	-0.22682	1105.5	-58.6305	1105.5	-50.6157	1105.5	-44.4605	1105.5	-41.062
1109	-0.22463	1109	-33.2731	1109	-24.9962	1109	-19.317	1109	-15.1666		1109	-0.22463	1109	-44.9079	1109	-35.0359	1109	-30.5803	1109	-25.7233		1109	-0.22463	1109	-53.1452	1109	-43.0027	1109	-38.7232	1109	-33.0446		1109	-0.22463	1109	-60.9006	1109	-51.7418	1109	-44.4077	1109	-40.7273
1112.5	-0.21177	1112.5	-33.3285	1112.5	-25.0419	1112.5	-19.4096	1112.5	-15.2333		1112.5	-0.21177	1112.5	-44.8369	1112.5	-35.0286	1112.5	-30.6053	1112.5	-25.7857		1112.5	-0.21177	1112.5	-57.1332	1112.5	-42.6983	1112.5	-38.3614	1112.5	-33.2474		1112.5	-0.21177	1112.5	-59.9722	1112.5	-49.7753	1112.5	-45.3913	1112.5	-41.2811
1116	-0.20634	1116	-33.502	1116	-25.1227	1116	-19.4832	1116	-15.2844		1116	-0.20634	1116	-44.8839	1116	-35.1519	1116	-30.7941	1116	-25.893		1116	-0.20634	1116	-54.946	1116	-42.9475	1116	-39.1175	1116	-33.3798		1116	-0.20634	1116	-61.153	1116	-49.4992	1116	-45.0266	1116	-41.502
1119.5	-0.20774	1119.5	-33.3652	1119.5	-25.1724	1119.5	-19.6493	1119.5	-15.3537		1119.5	-0.20774	1119.5	-44.591	1119.5	-35.1391	1119.5	-30.7721	1119.5	-26.0152		1119.5	-0.20774	1119.5	-53.3376	1119.5	-43.8973	1119.5	-38.6897	1119.5	-33.2488		1119.5	-0.20774	1119.5	-65.5442	1119.5	-49.8541	1119.5	-44.7314	1119.5	-41.1433
1123	-0.21253	1123	-33.4279	1123	-25.3099	1123	-19.7103	1123	-15.4314		1123	-0.21253	1123	-44.5596	1123	-35.2812	1123	-30.9351	1123	-26.05		1123	-0.21253	1123	-54.1466	1123	-43.7602	1123	-39.1197	1123	-33.2109		1123	-0.21253	1123	-60.5678	1123	-50.9358	1123	-45.3728	1123	-41.2762
1126.5	-0.20207	1126.5	-33.5376	1126.5	-25.3867	1126.5	-19.764	1126.5	-15.4978		1126.5	-0.20207	1126.5	-44.5435	1126.5	-35.3511	1126.5	-30.8232	1126.5	-26.1921		1126.5	-0.20207	1126.5	-54.1078	1126.5	-43.4114	1126.5	-39.1641	1126.5	-33.4363		1126.5	-0.20207	1126.5	-57.7214	1126.5	-49.8334	1126.5	-45.8823	1126.5	-41.2057
1130	-0.20623	1130	-33.6813	1130	-25.443	1130	-19.8249	1130	-15.5644		1130	-0.20623	1130	-44.8239	1130	-35.3635	1130	-30.9643	1130	-26.2999		1130	-0.20623	1130	-53.3269	1130	-43.0916	1130	-39.1116	1130	-33.3609		1130	-0.20623	1130	-57.998	1130	-49.6186	1130	-45.6321	1130	-41.1578
1133.5	-0.20345	1133.5	-33.6356	1133.5	-25.4276	1133.5	-19.9619	1133.5	-15.6284		1133.5	-0.20345	1133.5	-44.6449	1133.5	-35.5677	1133.5	-31.1448	1133.5	-26.1901		1133.5	-0.20345	1133.5	-54.0215	1133.5	-43.6391	1133.5	-38.9928	1133.5	-33.5781		1133.5	-0.20345	1133.5	-58.7185	1133.5	-50.0985	1133.5	-46.0083	1133.5	-41.1116
1137	-0.1944	1137	-33.6864	1137	-25.5781	1137	-20.0713	1137	-15.7144		1137	-0.1944	1137	-45.2361	1137	-35.6017	1137	-31.0924	1137	-26.2769		1137	-0.1944	1137	-56.3785	1137	-43.5816	1137	-38.9478	1137	-33.613		1137	-0.1944	1137	-57.3059	1137	-50.3261	1137	-45.7357	1137	-42.1171
1140.5	-0.18493	1140.5	-33.8428	1140.5	-25.683	1140.5	-20.0854	1140.5	-15.7633		1140.5	-0.18493	1140.5	-44.7669	1140.5	-35.3567	1140.5	-31.3304	1140.5	-26.4708		1140.5	-0.18493	1140.5	-54.7651	1140.5	-43.4836	1140.5	-39.1627	1140.5	-33.7379		1140.5	-0.18493	1140.5	-61.7771	1140.5	-49.7181	1140.5	-45.74	1140.5	-41.1431
1144	-0.18346	1144	-33.9477	1144	-25.726	1144	-20.1564	1144	-15.827		1144	-0.18346	1144	-45.8223	1144	-35.8169	1144	-31.6213	1144	-26.4699		1144	-0.18346	1144	-54.1629	1144	-44.38	1144	-39.5934	1144	-33.8392		1144	-0.18346	1144	-61.1017	1144	-51.6632	1144	-46.1116	1144	-41.6579
1147.5	-0.18318	1147.5	-34.0969	1147.5	-25.724	1147.5	-20.2867	1147.5	-15.9045		1147.5	-0.18318	1147.5	-44.7493	1147.5	-35.7256	1147.5	-31.5972	1147.5	-26.518		1147.5	-0.18318	1147.5	-53.1493	1147.5	-43.7013	1147.5	-39.1172	1147.5	-33.8342		1147.5	-0.18318	1147.5	-63.2292	1147.5	-51.6738	1147.5	-45.3567	1147.5	-41.6619
1151	-0.17541	1151	-33.9435	1151	-25.7932	1151	-20.3019	1151	-15.9448		1151	-0.17541	1151	-44.9251	1151	-35.9715	1151	-31.5877	1151	-26.6234		1151	-0.17541	1151	-57.9723	1151	-44.2137	1151	-39.8772	1151	-33.9622		1151	-0.17541	1151	-63.2586	1151	-49.2893	1151	-46.8035	1151	-41.9469
1154.5	-0.18493	1154.5	-34.0699	1154.5	-25.8853	1154.5	-20.3923	1154.5	-16.0182		1154.5	-0.18493	1154.5	-45.2301	1154.5	-36.1371	1154.5	-31.6371	1154.5	-26.6897		1154.5	-0.18493	1154.5	-54.6114	1154.5	-43.7965	1154.5	-40.0023	1154.5	-34.0511		1154.5	-0.18493	1154.5	-59.9027	1154.5	-51.2662	1154.5	-45.783	1154.5	-41.7622
1158	-0.18027	1158	-33.9688	1158	-25.8965	1158	-20.494	1158	-16.046		1158	-0.18027	1158	-45.6735	1158	-36.133	1158	-31.8052	1158	-26.7341		1158	-0.18027	1158	-54.9558	1158	-44.0477	1158	-39.8264	1158	-33.7882		1158	-0.18027	1158	-62.2614	1158	-51.2573	1158	-46.9764	1158	-41.3315
1161.5	-0.16834	1161.5	-34.1322	1161.5	-26.0656	1161.5	-20.581	1161.5	-16.147		1161.5	-0.16834	1161.5	-45.8214	1161.5	-35.886	1161.5	-31.9044	1161.5	-26.7886		1161.5	-0.16834	1161.5	-54.7894	1161.5	-44.1482	1161.5	-40.1903	1161.5	-34.1348		1161.5	-0.16834	1161.5	-59.7261	1161.5	-52.8324	1161.5	-46.1778	1161.5	-42.1125
1165	-0.16554	1165	-34.244	1165	-26.0141	1165	-20.6736	1165	-16.1532		1165	-0.16554	1165	-45.3544	1165	-36.2077	1165	-32.0768	1165	-26.9336		1165	-0.16554	1165	-54.5192	1165	-44.1265	1165	-40.1471	1165	-34.2371		1165	-0.16554	1165	-62.0745	1165	-50.8681	1165	-47.3305	1165	-41.9051
1168.5	-0.16422	1168.5	-34.1261	1168.5	-26.1507	1168.5	-20.7767	1168.5	-16.2499		1168.5	-0.16422	1168.5	-45.0898	1168.5	-35.9352	1168.5	-32.1169	1168.5	-27.0142		1168.5	-0.16422	1168.5	-53.1283	1168.5	-44.1106	1168.5	-39.8954	1168.5	-34.2343		1168.5	-0.16422	1168.5	-61.9253	1168.5	-49.4727	1168.5	-46.7018	1168.5	-41.1596
1172	-0.16084	1172	-34.3698	1172	-26.2064	1172	-20.8584	1172	-16.2809		1172	-0.16084	1172	-45.0162	1172	-36.4297	1172	-32.1764	1172	-26.949		1172	-0.16084	1172	-54.0453	1172	-44.0931	1172	-40.4264	1172	-34.226		1172	-0.16084	1172	-62.3856	1172	-51.2755	1172	-47.0579	1172	-42.3551
1175.5	-0.1469	1175.5	-34.1613	1175.5	-26.194	1175.5	-20.9075	1175.5	-16.3952		1175.5	-0.1469	1175.5	-45.0584	1175.5	-36.3109	1175.5	-32.1318	1175.5	-27.0821		1175.5	-0.1469	1175.5	-54.2793	1175.5	-44.3127	1175.5	-40.3623	1175.5	-34.7572		1175.5	-0.1469	1175.5	-57.9838	1175.5	-51.2336	1175.5	-47.7532	1175.5	-41.9502
1179	-0.15416	1179	-34.2707	1179	-26.2918	1179	-21.0365	1179	-16.4337		1179	-0.15416	1179	-45.5394	1179	-36.2955	1179	-32.4975	1179	-27.1897		1179	-0.15416	1179	-53.288	1179	-45.1316	1179	-40.4588	1179	-34.3995		1179	-0.15416	1179	-61.1693	1179	-49.7422	1179	-46.5957	1179	-42.1758
1182.5	-0.15596	1182.5	-34.4936	1182.5	-26.4476	1182.5	-21.0809	1182.5	-16.4727		1182.5	-0.15596	1182.5	-45.6423	1182.5	-36.258	1182.5	-32.7197	1182.5	-27.155		1182.5	-0.15596	1182.5	-53.5948	1182.5	-43.9721	1182.5	-40.5347	1182.5	-34.4689		1182.5	-0.15596	1182.5	-64.5598	1182.5	-50.8865	1182.5	-47.0336	1182.5	-41.7204
1186	-0.1432	1186	-34.3697	1186	-26.5265	1186	-21.1641	1186	-16.4913		1186	-0.1432	1186	-45.6823	1186	-36.7207	1186	-32.6064	1186	-27.2107		1186	-0.1432	1186	-54.3243	1186	-45.6563	1186	-40.3867	1186	-34.6251		1186	-0.1432	1186	-64.6515	1186	-52.4683	1186	-46.7881	1186	-43.1182
1189.5	-0.14264	1189.5	-34.5083	1189.5	-26.4397	1189.5	-21.2472	1189.5	-16.5538		1189.5	-0.14264	1189.5	-45.0486	1189.5	-36.3128	1189.5	-32.542	1189.5	-27.269		1189.5	-0.14264	1189.5	-54.1669	1189.5	-44.6861	1189.5	-40.9796	1189.5	-34.5229		1189.5	-0.14264	1189.5	-57.8333	1189.5	-51.8107	1189.5	-47.1828	1189.5	-42.2952
1193	-0.15033	1193	-34.7412	1193	-26.6564	1193	-21.3038	1193	-16.6128		1193	-0.15033	1193	-46.0665	1193	-36.6045	1193	-32.8917	1193	-27.4811		1193	-0.15033	1193	-55.8489	1193	-45.0484	1193	-41.4879	1193	-34.6934		1193	-0.15033	1193	-61.0344	1193	-51.6799	1193	-47.6295	1193	-42.5897
1196.5	-0.13963	1196.5	-34.3264	1196.5	-26.5126	1196.5	-21.4065	1196.5	-16.6915		1196.5	-0.13963	1196.5	-45.5053	1196.5	-36.3491	1196.5	-32.7044	1196.5	-27.4523		1196.5	-0.13963	1196.5	-53.3994	1196.5	-44.677	1196.5	-41.4038	1196.5	-34.8383		1196.5	-0.13963	1196.5	-61.8176	1196.5	-51.5798	1196.5	-47.0251	1196.5	-42.0827
1200	-0.14394	1200	-34.6964	1200	-26.6735	1200	-21.5239	1200	-16.7475		1200	-0.14394	1200	-46.4054	1200	-36.8602	1200	-33.0417	1200	-27.548		1200	-0.14394	1200	-56.4256	1200	-44.8542	1200	-41.4091	1200	-34.6937		1200	-0.14394	1200	-63.9114	1200	-53.0772	1200	-47.0453	1200	-42.9281



































































































































































































































































































































































































































































































































































































































































































































































































































































































































































































































































































































































































































































































































































































































































































































































































































































































































































































































































[truncated: 504 more rows]
[truncated: 153 more columns]

## Sheet: Figure 5
Figure 5a						Figure 5b						Figure 5c						Figure 5e-I					Figure 5e-II							Figure 5f-I					Figure 5f-II						Figure 5i-I						Figure 5i-II
	Rec#2	Rec#5	Rec#9	Rec#17			Rec#2	Rec#5	Rec#9	Rec#17			Rec#2	Rec#5	Rec#9	Rec#17			Reading coil to Rec#17		Transmitter to Rec#17			Transmitter to Rec#17		Reading coil to Rec#17		Blank			WPT OFF		WPT ON			WPT OFF	WPT ON	WPT OFF	WPT ON		Time (min)	0V	1V	2V	3V			10 min	20 min
Distance (mm)	M (uH)	M (uH)	M (uH)	M (uH)		Distance (mm)	η (%)	η (%)	η (%)	η (%)		S21	-35.0005	-25.102	-20.312	-15.6662		Frequency (kHz)	S21 (dB)	Frequency (kHz)	S21 (dB)		Time (us))	Voltage (V)	Time (us))	Voltage (V)	Time (us))	Voltage (V)		Frequency (kHz)	S11 (dB)	Frequency (kHz)	S11 (dB)		IOP (mmHg)	Resonant frequency (GHz)	Resonant frequency (GHz)	S11 (dB)	S11 (dB)		0	-1.7513e-15	-1.6529e-15	-8.9837e-16	2.6615e-16		0 V	0.002324	0.017987
1	8.7715	12.7078	16.8978	43.6798		1	1.283	3.039	5.939	48.481		Vpp	0.384	1.52	2.9	5.96		500	-63.78	500	-40.438		-2.5	-1.84	-2.5	0.00064	-2.5	0.0004		3.7	-9.4657	3.7	-9.45362		5	3.8425	3.8425	-35.5731	-35.598		1	1.7904e-07	-3.0463e-07	1.1275e-07	2.1442e-06		1 V	0.012771	0.07132
2	8.32472	12.0307	15.9383	41.3343		2	1.283	3.038	5.938	48.474		M	5.21801	7.40214	9.54305	25.3495		503.5	-70.7484	503.5	-40.9963		-2.498	-1.76	-2.498	0.00048	-2.498	0.00056		3.7015	-9.52662	3.7015	-9.53727		10	3.8365	3.8365	-36.4477	-36.5976		2	-1.6794e-06	1.8775e-06	3.3876e-05	0.00011215		2 V	0.029787	0.11859
3	7.65958	11.0278	14.5283	37.8636		3	1.282	3.037	5.936	48.461		η	1.279	3.029	5.919	48.363		507	-61.9853	507	-40.4302		-2.496	-1.68	-2.496	0.00048	-2.496	0.0008		3.703	-9.58198	3.703	-9.58769		15	3.8245	3.8245	-37.4679	-36.0054		3	-7.2765e-06	6.8349e-05	0.00031993	0.00084883		3 V	0.044388	0.1408
4	6.86635	9.84014	12.8756	33.7584		4	1.282	3.035	5.932	48.44								510.5	-66.0202	510.5	-39.5513		-2.494	-1.6	-2.494	0.00048	-2.494	0.00032		3.7045	-9.64782	3.7045	-9.64745		20	3.82	3.82	-36.3078	-36.402		4	7.6668e-06	0.00033282	0.0012554	0.002925
5	6.03065	8.59891	11.1686	29.4742		5	1.28	3.033	5.927	48.409								514	-65.5173	514	-39.3826		-2.492	-1.68	-2.492	0.00032	-2.492	0.00056		3.706	-9.70146	3.706	-9.70206		25	3.814	3.814	-34.4687	-34.5755		5	7.8722e-05	0.00097095	0.0032077	0.0065465
6	5.21801	7.40214	9.54305	25.3495		6	1.279	3.029	5.919	48.363								517.5	-73.421	517.5	-39.6864		-2.49	-1.6	-2.49	0.00048	-2.49	0.0004		3.7075	-9.75349	3.7075	-9.72645		30	3.8065	3.8065	-32.0396	-32.2569		6	0.00024109	0.0021225	0.0062651	0.011752
7	4.46972	6.30934	8.07655	21.5886		7	1.276	3.023	5.907	48.296								521	-65.5146	521	-39.187		-2.488	-1.6	-2.488	0.00024	-2.488	0.00056		3.709	-9.80083	3.709	-9.80171		35	3.8005	3.802	-29.8457	-29.8023		7	0.0005274	0.003859	0.010499	0.018371
8	3.80592	5.34763	6.8006	18.2834		8	1.272	3.014	5.89	48.2								524.5	-74.6809	524.5	-38.535		-2.486	-1.6	-2.486	0.00048	-2.486	0.00024		3.7105	-9.84108	3.7105	-9.80972		40	3.796	3.796	-28.3528	-28.342		8	0.00096133	0.0062111	0.015911	0.026185
9	3.23176	4.52187	5.7164	15.449		9	1.267	3.002	5.867	48.066								528	-92.1878	528	-39.1642		-2.484	-1.52	-2.484	0.00016	-2.484	0.00024		3.712	-9.87276	3.712	-9.88183		45	3.7915	3.79	-26.6608	-26.561		9	0.0015603	0.0091817	0.022397	0.034971
10	2.74328	3.82398	4.80864	13.0562		10	1.26	2.986	5.833	47.879								531.5	-64.4377	531.5	-38.646		-2.482	-1.52	-2.482	0.00048	-2.482	0.0004		3.7135	-9.90625	3.7135	-9.87639		50	3.7855	3.784	-24.766	-24.8474		10	0.0023242	0.012771	0.029787	0.044388
11	2.33193	3.23976	4.05501	11.0552		11	1.251	2.964	5.788	47.623								535	-68.4252	535	-38.7584		-2.48	-1.52	-2.48	0.00016	-2.48	0.00048		3.715	-9.9386	3.715	-9.93763								11	0.003255	0.016958	0.037837	0.054253
12	1.98752	2.75316	3.43188	9.39008		12	1.238	2.934	5.726	47.279								538.5	-62.3596	538.5	-38.4781		-2.478	-1.52	-2.478	0.00024	-2.478	0.0004		3.7165	-9.96659	3.7165	-9.93483								12	0.0043483	0.021697	0.046371	0.06438
13	1.69988	2.34863	2.91715	8.00683		13	1.221	2.895	5.645	46.824								542	-71.1404	542	-37.6052		-2.476	-1.44	-2.476	0.00048	-2.476	0.00024		3.718	-9.98674	3.718	-9.97984								13	0.0056008	0.026923	0.055245	0.074594
14	1.45968	2.01219	2.49146	6.85724		14	1.2	2.844	5.54	46.231								545.5	-69.3482	545.5	-38.1725		-2.474	-1.44	-2.474	0.00032	-2.474	0.00064		3.7195	-10.0163	3.7195	-9.98688								14	0.0070013	0.032564	0.064392	0.084752
15	1.25883	1.73186	2.1385	5.89994		15	1.173	2.78	5.407	45.473								549	-70.2989	549	-37.2981		-2.472	-1.36	-2.472	0.0004	-2.472	0.00064		3.721	-10.0373	3.721	-10.0099								15	0.008546	0.038545	0.07363	0.094773
																		552.5	-66.772	552.5	-37.5994		-2.47	-1.28	-2.47	0.00024	-2.47	0.00072		3.7225	-10.0548	3.7225	-10.0511								16	0.010215	0.044796	0.082863	0.10459
																		556	-63.3428	556	-37.3206		-2.468	-1.28	-2.468	8e-05	-2.468	0.00056		3.724	-10.0739	3.724	-10.0453								17	0.01201	0.051254	0.092047	0.11414
																		559.5	-62.2233	559.5	-36.806		-2.466	-1.28	-2.466	0	-2.466	0.00048		3.7255	-10.0942	3.7255	-10.0967								18	0.013906	0.05786	0.10109	0.12337
																		563	-66.6652	563	-36.7845		-2.464	-1.2	-2.464	0.00024	-2.464	0.00048		3.727	-10.1153	3.727	-10.0881								19	0.015905	0.064564	0.10995	0.13227
																		566.5	-62.4698	566.5	-36.8276		-2.462	-1.36	-2.462	0.00024	-2.462	0.00064		3.7285	-10.1501	3.7285	-10.1531								20	0.017987	0.07132	0.11859	0.1408
																		570	-80.6002	570	-36.4108		-2.46	-1.28	-2.46	0.00032	-2.46	0.00056		3.73	-10.1633	3.73	-10.1616								21	0.020149	0.078067	0.12698	0.14897
																		573.5	-65.8048	573.5	-36.1108		-2.458	-1.2	-2.458	0.00024	-2.458	0.00072		3.7315	-10.1969	3.7315	-10.2127								22	0.022377	0.084796	0.13509	0.15675
																		577	-60.5982	577	-36.1035		-2.456	-1.28	-2.456	0.00024	-2.456	0.00048		3.733	-10.2266	3.733	-10.2192								23	0.024666	0.091479	0.14292	0.16415
																		580.5	-64.0487	580.5	-35.8639		-2.454	-1.2	-2.454	0.00016	-2.454	0.00056		3.7345	-10.2533	3.7345	-10.2625								24	0.027006	0.098107	0.15045	0.17117
																		584	-60.3149	584	-35.6959		-2.452	-1.12	-2.452	0.00024	-2.452	0.00048		3.736	-10.2928	3.736	-10.3017								25	0.029389	0.10465	0.15768	0.17783
																		587.5	-68.4333	587.5	-35.6722		-2.45	-1.04	-2.45	0.00024	-2.45	0.00024		3.7375	-10.3263	3.7375	-10.319								26	0.031812	0.11108	0.16461	0.18412
																		591	-62.7672	591	-35.8597		-2.448	-1.04	-2.448	0.00016	-2.448	0.00032		3.739	-10.3677	3.739	-10.3926								27	0.034263	0.1174	0.17123	0.19005
																		594.5	-62.9195	594.5	-35.3657		-2.446	-1.04	-2.446	0.0004	-2.446	0.00048		3.7405	-10.4139	3.7405	-10.4021								28	0.036744	0.12359	0.17756	0.19565
																		598	-66.1915	598	-35.1843		-2.444	-0.96	-2.444	0.00016	-2.444	0.00032		3.742	-10.474	3.742	-10.5011								29	0.039242	0.12964	0.18359	0.20091
																		601.5	-71.2274	601.5	-34.8857		-2.442	-0.96	-2.442	0.00016	-2.442	0.00056		3.7435	-10.5381	3.7435	-10.5221								30	0.041758	0.13555	0.18934	0.20586
																		605	-68.4269	605	-34.8343		-2.44	-0.96	-2.44	0.00016	-2.44	0.00072		3.745	-10.596	3.745	-10.6254
																		608.5	-72.4238	608.5	-34.6089		-2.438	-0.96	-2.438	0.00016	-2.438	0.00064		3.7465	-10.6736	3.7465	-10.6693
																		612	-74.2797	612	-34.6083		-2.436	-0.88	-2.436	-0.00024	-2.436	0.00064		3.748	-10.7465	3.748	-10.7746
																		615.5	-63.3408	615.5	-34.3978		-2.434	-0.88	-2.434	0	-2.434	0.00064		3.7495	-10.8374	3.7495	-10.8477
																		619	-64.02	619	-34.0415		-2.432	-0.8	-2.432	8e-05	-2.432	0.00048		3.751	-10.9271	3.751	-10.9461
																		622.5	-71.9785	622.5	-33.6564		-2.43	-0.72	-2.43	8e-05	-2.43	0.00056		3.7525	-11.025	3.7525	-11.057
																		626	-58.8608	626	-33.6212		-2.428	-0.88	-2.428	0.00016	-2.428	0.00032		3.754	-11.1433	3.754	-11.1478
																		629.5	-64.0504	629.5	-33.311		-2.426	-0.72	-2.426	0.00016	-2.426	0.00056		3.7555	-11.2665	3.7555	-11.3144
																		633	-72.9796	633	-33.2511		-2.424	-0.72	-2.424	0.00032	-2.424	0.00088		3.757	-11.4019	3.757	-11.401
																		636.5	-66.2109	636.5	-32.8562		-2.422	-0.72	-2.422	0.0004	-2.422	0.00056		3.7585	-11.5467	3.7585	-11.6024
																		640	-75.7541	640	-32.6746		-2.42	-0.56	-2.42	0.00024	-2.42	0.0008		3.76	-11.7101	3.76	-11.7088
																		643.5	-64.2593	643.5	-32.3955		-2.418	-0.56	-2.418	0.00016	-2.418	0.0008		3.7615	-11.8791	3.7615	-11.9312
																		647	-63.8469	647	-32.2353		-2.416	-0.64	-2.416	0.00016	-2.416	0.00096		3.763	-12.0566	3.763	-12.076
																		650.5	-74.4046	650.5	-31.7381		-2.414	-0.56	-2.414	0.00048	-2.414	0.0008		3.7645	-12.2597	3.7645	-12.2979
																		654	-57.6862	654	-31.6971		-2.412	-0.56	-2.412	8e-05	-2.412	0.00088		3.766	-12.4741	3.766	-12.4991
																		657.5	-67.9374	657.5	-31.8027		-2.41	-0.56	-2.41	0.00024	-2.41	0.00096		3.7675	-12.6931	3.7675	-12.7048
																		661	-65.6269	661	-31.1524		-2.408	-0.48	-2.408	0.00072	-2.408	0.0008		3.769	-12.9238	3.769	-12.9649
																		664.5	-69.0994	664.5	-31.1612		-2.406	-0.4	-2.406	0.00024	-2.406	0.00096		3.7705	-13.1704	3.7705	-13.2129
																		668	-66.4198	668	-31.082		-2.404	-0.32	-2.404	0.00056	-2.404	0.00072		3.772	-13.4546	3.772	-13.4638
																		671.5	-68.9791	671.5	-30.5672		-2.402	-0.4	-2.402	0.00056	-2.402	0.0008		3.7735	-13.7579	3.7735	-13.798
																		675	-58.9941	675	-30.297		-2.4	-0.4	-2.4	0.00064	-2.4	0.00096		3.775	-14.0593	3.775	-14.081
																		678.5	-66.0188	678.5	-30.048		-2.398	-0.24	-2.398	0.00024	-2.398	0.00056		3.7765	-14.4057	3.7765	-14.4927
																		682	-83.0821	682	-29.8717		-2.396	-0.32	-2.396	8e-05	-2.396	0.00064		3.778	-14.7637	3.778	-14.7712
																		685.5	-66.9863	685.5	-29.8883		-2.394	-0.24	-2.394	0.00048	-2.394	0.00056		3.7795	-15.1512	3.7795	-15.2296
																		689	-65.7957	689	-29.2792		-2.392	-0.16	-2.392	0.00048	-2.392	0.00088		3.781	-15.5858	3.781	-15.5887
																		692.5	-62.9655	692.5	-29.2506		-2.39	-0.16	-2.39	0.00056	-2.39	0.0008		3.7825	-16.026	3.7825	-16.0996
																		696	-60.9333	696	-29		-2.388	-0.16	-2.388	0.00024	-2.388	0.00088		3.784	-16.509	3.784	-16.5409
																		699.5	-66.762	699.5	-28.6672		-2.386	-0.16	-2.386	0.0004	-2.386	0.0008		3.7855	-17.0353	3.7855	-17.0935
																		703	-67.1199	703	-28.4247		-2.384	-0.08	-2.384	0.0004	-2.384	0.0008		3.787	-17.6189	3.787	-17.6708
																		706.5	-63.0385	706.5	-28.1298		-2.382	-0.08	-2.382	0.0004	-2.382	0.00056		3.7885	-18.2358	3.7885	-18.2538
																		710	-69.2522	710	-27.8701		-2.38	-0.08	-2.38	0.00016	-2.38	0.00056		3.79	-18.8666	3.79	-18.9904
																		713.5	-82.7864	713.5	-27.6649		-2.378	-0.08	-2.378	0.00016	-2.378	0.0008		3.7915	-19.6735	3.7915	-19.6212
																		717	-71.175	717	-27.3585		-2.376	0	-2.376	8e-05	-2.376	0.00064		3.793	-20.4335	3.793	-20.5696
																		720.5	-91.9472	720.5	-27.2143		-2.374	0.08	-2.374	8e-05	-2.374	0.00056		3.7945	-21.3297	3.7945	-21.3121
																		724	-68.3399	724	-26.8078		-2.372	0	-2.372	0	-2.372	0.00064		3.796	-22.3254	3.796	-22.4518
																		727.5	-67.996	727.5	-26.5609		-2.37	0.08	-2.37	8e-05	-2.37	0.00048		3.7975	-23.4533	3.7975	-23.4662
																		731	-67.6554	731	-26.2662		-2.368	0.16	-2.368	0.00016	-2.368	0.0004		3.799	-24.6698	3.799	-24.7536
																		734.5	-65.5661	734.5	-25.831		-2.366	0.16	-2.366	8e-05	-2.366	0.0004		3.8005	-26.1181	3.8005	-26.2246
																		738	-66.3774	738	-25.6916		-2.364	0.24	-2.364	0.00024	-2.364	0.00056		3.802	-27.7418	3.802	-27.7205
																		741.5	-63.8626	741.5	-25.386		-2.362	0.24	-2.362	0.00016	-2.362	0.00032		3.8035	-29.5275	3.8035	-29.7352
																		745	-63.9029	745	-25.0974		-2.36	0.24	-2.36	8e-05	-2.36	0.00048		3.805	-31.0354	3.805	-30.976
																		748.5	-67.7478	748.5	-24.6609		-2.358	0.32	-2.358	0.00032	-2.358	0.00064		3.8065	-32.0396	3.8065	-32.2569
																		752	-67.8807	752	-24.3756		-2.356	0.32	-2.356	8e-05	-2.356	0.0008		3.808	-31.7535	3.808	-31.5725
																		755.5	-73.2814	755.5	-24.089		-2.354	0.32	-2.354	0.00016	-2.354	0.00056		3.8095	-30.39	3.8095	-30.2273
																		759	-68.0431	759	-23.8048		-2.352	0.32	-2.352	8e-05	-2.352	0.00048		3.811	-28.6845	3.811	-28.7174
																		762.5	-67.084	762.5	-23.4674		-2.35	0.4	-2.35	-0.00016	-2.35	0.00024		3.8125	-27.0591	3.8125	-26.8053
																		766	-72.3062	766	-23.1615		-2.348	0.4	-2.348	0.00024	-2.348	0.00024		3.814	-25.4873	3.814	-25.5672
																		769.5	-81.9529	769.5	-22.8564		-2.346	0.4	-2.346	0.0004	-2.346	0.00016		3.8155	-24.1253	3.8155	-24.0094
																		773	-72.2746	773	-22.4402		-2.344	0.48	-2.344	0.00024	-2.344	0.00024		3.817	-23.0057	3.817	-22.9721
																		776.5	-75.0019	776.5	-22.1108		-2.342	0.48	-2.342	0.00064	-2.342	0.00056		3.8185	-21.9126	3.8185	-21.8633
																		780	-72.541	780	-21.7237		-2.34	0.48	-2.34	0.00056	-2.34	0.0004		3.82	-20.9632	3.82	-20.9694
																		783.5	-70.0691	783.5	-21.3931		-2.338	0.48	-2.338	0.0008	-2.338	0.00056		3.8215	-20.1472	3.8215	-20.116
																		787	-60.4944	787	-21.0637		-2.336	0.56	-2.336	0.0008	-2.336	0.00056		3.823	-19.3646	3.823	-19.2908
																		790.5	-66.7611	790.5	-20.652		-2.334	0.64	-2.334	0.00072	-2.334	0.00056		3.8245	-18.6581	3.8245	-18.6423
																		794	-63.5954	794	-20.2678		-2.332	0.72	-2.332	0.00048	-2.332	0.00064		3.826	-18.0016	3.826	-17.9061
																		797.5	-70.4462	797.5	-19.8872		-2.33	0.72	-2.33	0.00048	-2.33	0.00064		3.8275	-17.3905	3.8275	-17.4043
																		801	-68.2816	801	-19.4371		-2.328	0.8	-2.328	0.0004	-2.328	0.00088		3.829	-16.8306	3.829	-16.77
																		804.5	-63.7124	804.5	-19.1299		-2.326	0.72	-2.326	0.00016	-2.326	0.00072		3.8305	-16.3229	3.8305	-16.3278
																		808	-60.7383	808	-18.7526		-2.324	0.8	-2.324	0.00024	-2.324	0.0008		3.832	-15.8528	3.832	-15.8087
																		811.5	-67.7964	811.5	-18.3697		-2.322	0.88	-2.322	0.00016	-2.322	0.00056		3.8335	-15.3978	3.8335	-15.3869
																		815	-66.0887	815	-18.0272		-2.32	0.88	-2.32	8e-05	-2.32	0.00056		3.835	-14.9654	3.835	-14.9312
																		818.5	-65.1893	818.5	-17.6485		-2.318	0.88	-2.318	0	-2.318	0.00064		3.8365	-14.5816	3.8365	-14.5711
																		822	-61.7409	822	-17.2841		-2.316	0.88	-2.316	8e-05	-2.316	0.00088		3.838	-14.2029	3.838	-14.202
																		825.5	-59.6342	825.5	-16.9521		-2.314	0.96	-2.314	0.00032	-2.314	0.00048		3.8395	-13.8717	3.8395	-13.839
																		829	-62.5473	829	-16.6183		-2.312	0.96	-2.312	-8e-05	-2.312	0.0008		3.841	-13.5403	3.841	-13.557
																		832.5	-86.8869	832.5	-16.3971		-2.31	0.96	-2.31	0.0004	-2.31	0.0008		3.8425	-13.2248	3.8425	-13.1819
																		836	-66.4274	836	-16.1987		-2.308	0.96	-2.308	0.00048	-2.308	0.00096		3.844	-12.9419	3.844	-12.9579
																		839.5	-71.6536	839.5	-15.9386		-2.306	0.96	-2.306	0.00056	-2.306	0.00072		3.8455	-12.6739	3.8455	-12.6249
																		843	-69.2101	843	-15.7934		-2.304	1.04	-2.304	0.00032	-2.304	0.0008		3.847	-12.4139	3.847	-12.4348
																		846.5	-65.4716	846.5	-15.7175		-2.302	1.12	-2.302	0.00048	-2.302	0.00048		3.8485	-12.1815	3.8485	-12.1438
																		850	-63.2632	850	-15.6662		-2.3	1.04	-2.3	0.00016	-2.3	0.0008		3.85	-11.9489	3.85	-11.9459
																		853.5	-61.8094	853.5	-15.6257		-2.298	1.12	-2.298	0.00016	-2.298	0.0008		3.8515	-11.7214	3.8515	-11.6891
																		857	-65.931	857	-15.6731		-2.296	1.2	-2.296	0	-2.296	0.00064		3.853	-11.5022	3.853	-11.4797
																		860.5	-79.2785	860.5	-15.7369		-2.294	1.2	-2.294	8e-05	-2.294	0.00064		3.8545	-11.3033	3.8545	-11.2787
																		864	-65.6556	864	-15.8603		-2.292	1.2	-2.292	0.00024	-2.292	0.00048		3.856	-11.1013	3.856	-11.0732
																		867.5	-67.7659	867.5	-16.0049		-2.29	1.28	-2.29	0	-2.29	0.00056		3.8575	-10.9259	3.8575	-10.9107
																		871	-67.7417	871	-16.1881		-2.288	1.28	-2.288	0.00024	-2.288	0.00032		3.859	-10.7453	3.859	-10.7158
																		874.5	-65.7398	874.5	-16.4077		-2.286	1.36	-2.286	0.00016	-2.286	0.0004		3.8605	-10.5841	3.8605	-10.5855
																		878	-70.8335	878	-16.6585		-2.284	1.28	-2.284	0.00048	-2.284	0.00048		3.862	-10.4309	3.862	-10.3758
																		881.5	-59.9519	881.5	-16.8786		-2.282	1.44	-2.282	8e-05	-2.282	0.00056		3.8635	-10.2831	3.8635	-10.2852
																		885	-76.5133	885	-17.1474		-2.28	1.36	-2.28	0.0004	-2.28	0.00056		3.865	-10.1468	3.865	-10.1091
																		888.5	-59.9317	888.5	-17.3588		-2.278	1.44	-2.278	0.0004	-2.278	0.00048		3.8665	-10.0253	3.8665	-10.0106
																		892	-64.6079	892	-17.666		-2.276	1.44	-2.276	0.00032	-2.276	0.00064		3.868	-9.89005	3.868	-9.87283
																		895.5	-67.5123	895.5	-17.9434		-2.274	1.44	-2.274	0.00048	-2.274	0.00088		3.8695	-9.77862	3.8695	-9.75564
																		899	-67.2961	899	-18.2323		-2.272	1.52	-2.272	0.00048	-2.272	0.00072		3.871	-9.65703	3.871	-9.64898
																		902.5	-72.1765	902.5	-18.517		-2.27	1.52	-2.27	-0.00016	-2.27	0.00056		3.8725	-9.56185	3.8725	-9.54357
																		906	-70.2803	906	-18.7417		-2.268	1.52	-2.268	8e-05	-2.268	0.0008		3.874	-9.47004	3.874	-9.4692
																		909.5	-66.502	909.5	-18.9548		-2.266	1.44	-2.266	0.0004	-2.266	0.00072		3.8755	-9.39134	3.8755	-9.3587
																		913	-72.2382	913	-19.3031		-2.264	1.52	-2.264	0.00016	-2.264	0.00072		3.877	-9.31409	3.877	-9.31706
																		916.5	-68.3918	916.5	-19.5326		-2.262	1.6	-2.262	0.00032	-2.262	0.00064		3.8785	-9.24667	3.8785	-9.21745
																		920	-72.702	920	-19.7934		-2.26	1.6	-2.26	0.00024	-2.26	0.0008		3.88	-9.17813	3.88	-9.17843
																		923.5	-69.8638	923.5	-20.031		-2.258	1.6	-2.258	0.00024	-2.258	0.00096		3.8815	-9.13454	3.8815	-9.08817
																		927	-64.3509	927	-20.3137		-2.256	1.6	-2.256	0.00032	-2.256	0.0008		3.883	-9.08009	3.883	-9.0719
																		930.5	-69.9348	930.5	-20.5567		-2.254	1.68	-2.254	0.00048	-2.254	0.00088		3.8845	-9.03762	3.8845	-9.01685
																		934	-64.9231	934	-20.7998		-2.252	1.76	-2.252	0.00056	-2.252	0.00072		3.886	-8.99517	3.886	-8.98482
																		937.5	-64.3928	937.5	-20.9748		-2.25	1.76	-2.25	0.00024	-2.25	0.00072		3.8875	-8.96145	3.8875	-8.94488
																		941	-67.6593	941	-21.2078		-2.248	1.76	-2.248	0.00056	-2.248	0.00072		3.889	-8.93254	3.889	-8.90639
																		944.5	-69.2315	944.5	-21.4697		-2.246	1.76	-2.246	0.0004	-2.246	0.00072		3.8905	-8.91497	3.8905	-8.9063
																		948	-61.0946	948	-21.6331		-2.244	1.84	-2.244	0.00024	-2.244	0.00104		3.892	-8.90271	3.892	-8.87792
																		951.5	-73.7612	951.5	-21.8854		-2.242	1.84	-2.242	0.00024	-2.242	0.00112		3.8935	-8.89529	3.8935	-8.90207
																		955	-65.8667	955	-22.0202		-2.24	1.92	-2.24	0.00032	-2.24	0.00096		3.895	-8.89354	3.895	-8.87145
																		958.5	-65.7231	958.5	-22.2066		-2.238	1.84	-2.238	0.00016	-2.238	0.00072		3.8965	-8.89394	3.8965	-8.90007
																		962	-65.3259	962	-22.4225		-2.236	1.84	-2.236	0.00016	-2.236	0.00064		3.898	-8.90961	3.898	-8.87841
																		965.5	-71.7816	965.5	-22.6485		-2.234	1.84	-2.234	0.00024	-2.234	0.00048		3.8995	-8.92965	3.8995	-8.93843
																		969	-69.9199	969	-22.7697		-2.232	1.92	-2.232	0.00024	-2.232	0.00056		3.901	-8.93597	3.901	-8.92412
																		972.5	-74.7452	972.5	-23.0035		-2.23	2	-2.23	0.00024	-2.23	0.00032		3.9025	-8.9593	3.9025	-8.9581
																		976	-80.8295	976	-23.1108		-2.228	1.92	-2.228	0.00048	-2.228	0.00056		3.904	-8.99407	3.904	-8.98533
																		979.5	-73.571	979.5	-23.2726		-2.226	2	-2.226	0.00032	-2.226	0.00088		3.9055	-9.02886	3.9055	-9.01416
																		983	-86.3892	983	-23.4903		-2.224	2	-2.224	0.00048	-2.224	0.00048		3.907	-9.07119	3.907	-9.0751
																		986.5	-74.798	986.5	-23.6423		-2.222	2	-2.222	0.00056	-2.222	0.00064		3.9085	-9.11508	3.9085	-9.10599
																		990	-74.7097	990	-23.8027		-2.22	2.08	-2.22	0.00016	-2.22	0.00048		3.91	-9.17947	3.91	-9.18611
																		993.5	-67.1161	993.5	-23.9202		-2.218	2	-2.218	0.00032	-2.218	0.00088		3.9115	-9.2355	3.9115	-9.2043
																		997	-67.2511	997	-24.074		-2.216	2.08	-2.216	0.0004	-2.216	0.00088		3.913	-9.30734	3.913	-9.29692
																		1000.5	-74.5809	1000.5	-24.2286		-2.214	2	-2.214	0	-2.214	0.00104		3.9145	-9.37058	3.9145	-9.3547
																		1004	-66.5024	1004	-24.3917		-2.212	2.08	-2.212	8e-05	-2.212	0.00088		3.916	-9.43968	3.916	-9.43991
																		1007.5	-65.452	1007.5	-24.4655		-2.21	2.16	-2.21	0.00032	-2.21	0.0008		3.9175	-9.51301	3.9175	-9.50089
																		1011	-66.7441	1011	-24.6339		-2.208	2.16	-2.208	0.00032	-2.208	0.00088		3.919	-9.58492	3.919	-9.59221
																		1014.5	-69.6913	1014.5	-24.7722		-2.206	2.16	-2.206	0.00032	-2.206	0.00056		3.9205	-9.68905	3.9205	-9.68024
																		1018	-66.9211	1018	-24.9384		-2.204	2.24	-2.204	0.00016	-2.204	0.0004		3.922	-9.76862	3.922	-9.75956
																		1021.5	-65.4133	1021.5	-25.048		-2.202	2.16	-2.202	0.0004	-2.202	0.00024		3.9235	-9.85951	3.9235	-9.86403
																		1025	-74.1123	1025	-25.152		-2.2	2.24	-2.2	8e-05	-2.2	0.00048		3.925	-9.95613	3.925	-9.93111
																		1028.5	-72.841	1028.5	-25.2161		-2.198	2.16	-2.198	8e-05	-2.198	0.00056		3.9265	-10.0377	3.9265	-10.0538
																		1032	-67.7795	1032	-25.3223		-2.196	2.24	-2.196	8e-05	-2.196	0.00048		3.928	-10.1394	3.928	-10.1258
																		1035.5	-73.6304	1035.5	-25.433		-2.194	2.24	-2.194	0.00024	-2.194	0.00064		3.9295	-10.2511	3.9295	-10.2553
																		1039	-68.8361	1039	-25.6567		-2.192	2.24	-2.192	0.0004	-2.192	0.0008		3.931	-10.3467	3.931	-10.3246
																		1042.5	-62.8324	1042.5	-25.6861		-2.19	2.32	-2.19	8e-05	-2.19	0.00064		3.9325	-10.4484	3.9325	-10.4594
																		1046	-73.6761	1046	-25.8868		-2.188	2.32	-2.188	0.00024	-2.188	0.00048		3.934	-10.5564	3.934	-10.5431
																		1049.5	-68.3948	1049.5	-26.0033		-2.186	2.4	-2.186	0.0004	-2.186	0.00064		3.9355	-10.6605	3.9355	-10.6478
																		1053	-72.8622	1053	-25.9982		-2.184	2.32	-2.184	0.0004	-2.184	0.00048		3.937	-10.7595	3.937	-10.7672
																		1056.5	-69.5262	1056.5	-26.2353		-2.182	2.4	-2.182	0.00032	-2.182	0.00064		3.9385	-10.8689	3.9385	-10.8457
																		1060	-66.1905	1060	-26.3036		-2.18	2.4	-2.18	0.00024	-2.18	0.0008		3.94	-10.9553	3.94	-10.9818
																		1063.5	-64.5988	1063.5	-26.3493		-2.178	2.4	-2.178	0.0004	-2.178	0.00072		3.9415	-11.0411	3.9415	-11.0183
																		1067	-68.6083	1067	-26.4198		-2.176	2.48	-2.176	0.00048	-2.176	0.00096		3.943	-11.138	3.943	-11.1451
																		1070.5	-80.9462	1070.5	-26.496		-2.174	2.48	-2.174	0.00016	-2.174	0.00096		3.9445	-11.2142	3.9445	-11.1813
																		1074	-62.8147	1074	-26.755		-2.172	2.48	-2.172	0.00048	-2.172	0.00072		3.946	-11.2906	3.946	-11.2932
																		1077.5	-68.9658	1077.5	-26.7738		-2.17	2.56	-2.17	0.00024	-2.17	0.00088		3.9475	-11.3657	3.9475	-11.3452
																		1081	-64.5704	1081	-26.8154		-2.168	2.48	-2.168	0.0004	-2.168	0.0008		3.949	-11.4439	3.949	-11.4447
																		1084.5	-71.1608	1084.5	-26.9209		-2.166	2.48	-2.166	0.00056	-2.166	0.0008		3.9505	-11.5112	3.9505	-11.5011
																		1088	-64.6753	1088	-26.9608		-2.164	2.56	-2.164	0.00048	-2.164	0.00048		3.952	-11.5649	3.952	-11.5321
																		1091.5	-68.1861	1091.5	-27.1514		-2.162	2.48	-2.162	0.0004	-2.162	0.00048		3.9535	-11.6178	3.9535	-11.6292
																		1095	-71.6745	1095	-27.2596		-2.16	2.56	-2.16	0.00016	-2.16	0.00056		3.955	-11.6492	3.955	-11.6403
																		1098.5	-62.3292	1098.5	-27.2987		-2.158	2.56	-2.158	0.00016	-2.158	0.00064		3.9565	-11.6862	3.9565	-11.7046
																		1102	-66.4472	1102	-27.364		-2.156	2.56	-2.156	0.00024	-2.156	0.0008		3.958	-11.7037	3.958	-11.6739
																		1105.5	-67.5302	1105.5	-27.4268		-2.154	2.56	-2.154	0.00016	-2.154	0.00056		3.9595	-11.7125	3.9595	-11.7362
																		1109	-62.2529	1109	-27.5065		-2.152	2.56	-2.152	0.00024	-2.152	0.0008		3.961	-11.717	3.961	-11.6905
																		1112.5	-69.1786	1112.5	-27.6287		-2.15	2.56	-2.15	0.00024	-2.15	0.00104		3.9625	-11.7093	3.9625	-11.7182
																		1116	-64.2465	1116	-27.6053		-2.148	2.64	-2.148	0.0004	-2.148	0.00088		3.964	-11.6761	3.964	-11.6696
																		1119.5	-71.6941	1119.5	-27.8473		-2.146	2.72	-2.146	0.00016	-2.146	0.00088		3.9655	-11.6294	3.9655	-11.6416
																		1123	-67.1596	1123	-27.8401		-2.144	2.64	-2.144	0.0004	-2.144	0.0012		3.967	-11.5927	3.967	-11.6019
																		1126.5	-66.4162	1126.5	-27.9797		-2.142	2.56	-2.142	0.00048	-2.142	0.00112		3.9685	-11.5356	3.9685	-11.5237
																		1130	-65.167	1130	-27.9932		-2.14	2.64	-2.14	0.00056	-2.14	0.00128		3.97	-11.4724	3.97	-11.486
																		1133.5	-66.6804	1133.5	-28.16		-2.138	2.64	-2.138	0.00056	-2.138	0.00128		3.9715	-11.4076	3.9715	-11.3726
																		1137	-68.2465	1137	-28.0998		-2.136	2.64	-2.136	0.00064	-2.136	0.0012		3.973	-11.3286	3.973	-11.3497
																		1140.5	-69.4177	1140.5	-28.2445		-2.134	2.72	-2.134	0.00032	-2.134	0.00104		3.9745	-11.2371	3.9745	-11.2118
																		1144	-66.7304	1144	-28.2406		-2.132	2.64	-2.132	0.00048	-2.132	0.00088		3.976	-11.1503	3.976	-11.1515
																		1147.5	-62.349	1147.5	-28.3325		-2.13	2.72	-2.13	0.00088	-2.13	0.0012		3.9775	-11.0382	3.9775	-11.0221
																		1151	-67.0783	1151	-28.409		-2.128	2.64	-2.128	0.00072	-2.128	0.00112		3.979	-10.9341	3.979	-10.9433
																		1154.5	-65.0417	1154.5	-28.5113		-2.126	2.64	-2.126	0.00096	-2.126	0.00096		3.9805	-10.8232	3.9805	-10.8138
																		1158	-84.7313	1158	-28.5978		-2.124	2.64	-2.124	0.00064	-2.124	0.00088		3.982	-10.705	3.982	-10.6905
																		1161.5	-66.736	1161.5	-28.7084		-2.122	2.72	-2.122	0.00048	-2.122	0.00096		3.9835	-10.5851	3.9835	-10.5874
																		1165	-70.552	1165	-28.7123		-2.12	2.72	-2.12	0.00064	-2.12	0.00096		3.985	-10.4582	3.985	-10.4231
																		1168.5	-69.538	1168.5	-28.8201		-2.118	2.8	-2.118	0.00072	-2.118	0.00112		3.9865	-10.3179	3.9865	-10.327
																		1172	-66.0979	1172	-28.8687		-2.116	2.72	-2.116	0.00064	-2.116	0.00104		3.988	-10.1906	3.988	-10.1632
																		1175.5	-64.5116	1175.5	-28.9128		-2.114	2.8	-2.114	0.00024	-2.114	0.00096		3.9895	-10.0449	3.9895	-10.0669
																		1179	-66.9035	1179	-29.0204		-2.112	2.8	-2.112	0.00056	-2.112	0.00112		3.991	-9.91219	3.991	-9.88482
																		1182.5	-67.9504	1182.5	-28.9507		-2.11	2.8	-2.11	0.00072	-2.11	0.00112		3.9925	-9.77309	3.9925	-9.77947
																		1186	-73.617	1186	-29.0989		-2.108	2.8	-2.108	0.00048	-2.108	0.00096		3.994	-9.63432	3.994	-9.61822
																		1189.5	-69.5775	1189.5	-29.2942		-2.106	2.8	-2.106	0.00056	-2.106	0.00136		3.9955	-9.50058	3.9955	-9.50599
																		1193	-73.921	1193	-29.2203		-2.104	2.8	-2.104	0.00048	-2.104	0.00096		3.997	-9.37725	3.997	-9.35953
																		1196.5	-67.6298	1196.5	-29.2467		-2.102	2.8	-2.102	0.00048	-2.102	0.00112		3.9985	-9.22734	3.9985	-9.22539
																		1200	-68.945	1200	-29.3219		-2.1	2.8	-2.1	0.0004	-2.1	0.00112		4	-9.09989	4	-9.07916
																							-2.098	2.88	-2.098	0.00056	-2.098	0.00096
																							-2.096	2.8	-2.096	0.00056	-2.096	0.0008
																							-2.094	2.8	-2.094	0.0008	-2.094	0.00056
																							-2.092	2.8	-2.092	0.00024	-2.092	0.00064
																							-2.09	2.96	-2.09	0.00056	-2.09	0.00056
																							-2.088	2.8	-2.088	0.00064	-2.088	0.0004
																							-2.086	2.88	-2.086	0.00064	-2.086	0.00056
																							-2.084	2.8	-2.084	0.00048	-2.084	0.00064
																							-2.082	2.8	-2.082	0.00072	-2.082	0.00072
																							-2.08	2.8	-2.08	0.00056	-2.08	0.00064
																							-2.078	2.88	-2.078	0.0004	-2.078	0.00096
																							-2.076	2.88	-2.076	0.00048	-2.076	0.00064
																							-2.074	2.8	-2.074	0.00032	-2.074	0.00056
																							-2.072	2.8	-2.072	0.00024	-2.072	0.00088
																							-2.07	2.88	-2.07	0.00024	-2.07	0.0008
																							-2.068	2.8	-2.068	0.00048	-2.068	0.00088
																							-2.066	2.8	-2.066	0.00016	-2.066	0.0008
																							-2.064	2.72	-2.064	0.00016	-2.064	0.0008
																							-2.062	2.8	-2.062	0.00024	-2.062	0.00064
																							-2.06	2.8	-2.06	8e-05	-2.06	0.00048
																							-2.058	2.8	-2.058	8e-05	-2.058	0.00064
																							-2.056	2.8	-2.056	0.00016	-2.056	0.00056
																							-2.054	2.8	-2.054	0.00024	-2.054	0.00072
																							-2.052	2.72	-2.052	-8e-05	-2.052	0.0008
																							-2.05	2.8	-2.05	0.00024	-2.05	0.00104
																							-2.048	2.8	-2.048	0.00048	-2.048	0.0008
																							-2.046	2.8	-2.046	0.0004	-2.046	0.0012
																							-2.044	2.8	-2.044	0.00048	-2.044	0.00112
																							-2.042	2.8	-2.042	0.00032	-2.042	0.00096
																							-2.04	2.72	-2.04	0.0004	-2.04	0.00104
																							-2.038	2.72	-2.038	0.00016	-2.038	0.00088
																							-2.036	2.8	-2.036	0.0004	-2.036	0.0008
																							-2.034	2.8	-2.034	0.0004	-2.034	0.0008
																							-2.032	2.72	-2.032	0.00016	-2.032	0.00064
																							-2.03	2.8	-2.03	-8e-05	-2.03	0.00088
																							-2.028	2.64	-2.028	0.00016	-2.028	0.00096
																							-2.026	2.72	-2.026	8e-05	-2.026	0.00056
																							-2.024	2.72	-2.024	8e-05	-2.024	0.00088
																							-2.022	2.72	-2.022	0.00024	-2.022	0.00048
																							-2.02	2.72	-2.02	0.00032	-2.02	0.00064
																							-2.018	2.64	-2.018	0.00064	-2.018	0.00056
																							-2.016	2.64	-2.016	0.00056	-2.016	0.00056
																							-2.014	2.64	-2.014	0.00048	-2.014	0.00048
																							-2.012	2.64	-2.012	0.00064	-2.012	0.00056
																							-2.01	2.64	-2.01	0.00056	-2.01	0.00048
																							-2.008	2.64	-2.008	0.00056	-2.008	0.00048
																							-2.006	2.56	-2.006	0.00064	-2.006	0.00048
																							-2.004	2.64	-2.004	0.0008	-2.004	0.00056
																							-2.002	2.56	-2.002	0.0008	-2.002	0.00048
																							-2	2.56	-2	0.00072	-2	0.00072
																							-1.998	2.56	-1.998	0.00056	-1.998	0.00072
																							-1.996	2.56	-1.996	0.00056	-1.996	0.00096
																							-1.994	2.48	-1.994	0.00056	-1.994	0.00096
																							-1.992	2.48	-1.992	0.00016	-1.992	0.0008
																							-1.99	2.56	-1.99	0.00016	-1.99	0.00096
																							-1.988	2.48	-1.988	0.00016	-1.988	0.00088
																							-1.986	2.48	-1.986	0.00016	-1.986	0.00064
																							-1.984	2.48	-1.984	0	-1.984	0.00088
																							-1.982	2.48	-1.982	-0.00024	-1.982	0.00096
																							-1.98	2.48	-1.98	0.00016	-1.98	0.00112
																							-1.978	2.4	-1.978	8e-05	-1.978	0.00096
																							-1.976	2.4	-1.976	0	-1.976	0.00088
																							-1.974	2.4	-1.974	8e-05	-1.974	0.0008
																							-1.972	2.4	-1.972	-0.00016	-1.972	0.00096
																							-1.97	2.32	-1.97	0	-1.97	0.00088
																							-1.968	2.4	-1.968	8e-05	-1.968	0.00096
																							-1.966	2.32	-1.966	-8e-05	-1.966	0.00072
																							-1.964	2.24	-1.964	-8e-05	-1.964	0.00064
																							-1.962	2.24	-1.962	0	-1.962	0.0008
																							-1.96	2.24	-1.96	0.00016	-1.96	0.0008
																							-1.958	2.24	-1.958	0.00016	-1.958	0.00064
																							-1.956	2.24	-1.956	0.00016	-1.956	0.00064
																							-1.954	2.16	-1.954	0.00024	-1.954	0.00056
																							-1.952	2.24	-1.952	0.00056	-1.952	0.00104
																							-1.95	2.16	-1.95	0.00024	-1.95	0.00064
																							-1.948	2.16	-1.948	0.00032	-1.948	0.00088
																							-1.946	2.16	-1.946	0.00024	-1.946	0.00096
																							-1.944	2	-1.944	0.00024	-1.944	0.00088
																							-1.942	2	-1.942	0.00016	-1.942	0.00088
																							-1.94	2.08	-1.94	0.00016	-1.94	0.00096
																							-1.938	2	-1.938	8e-05	-1.938	0.0008
																							-1.936	2	-1.936	0	-1.936	0.00072
																							-1.934	2	-1.934	0.00016	-1.934	0.00032
																							-1.932	2.08	-1.932	0	-1.932	0.00064
																							-1.93	1.92	-1.93	-8e-05	-1.93	0.00064
																							-1.928	1.84	-1.928	-8e-05	-1.928	0.00048
																							-1.926	1.84	-1.926	-0.00024	-1.926	0.00032
																							-1.924	1.84	-1.924	-8e-05	-1.924	0.00056
																							-1.922	1.92	-1.922	-0.00032	-1.922	0.00056
																							-1.92	1.84	-1.92	8e-05	-1.92	0.00048
																							-1.918	1.84	-1.918	0	-1.918	0.00032
																							-1.916	1.84	-1.916	-0.00016	-1.916	0.00048
																							-1.914	1.76	-1.914	8e-05	-1.914	0.00064
																							-1.912	1.76	-1.912	0.00048	-1.912	0.00056
																							-1.91	1.68	-1.91	0.00024	-1.91	0.00048
																							-1.908	1.6	-1.908	0.0004	-1.908	0.00064
																							-1.906	1.6	-1.906	0.0004	-1.906	0.00056
																							-1.904	1.6	-1.904	0.00024	-1.904	0.00064
																							-1.902	1.6	-1.902	8e-05	-1.902	0.00112
																							-1.9	1.6	-1.9	-0.00016	-1.9	0.00088
																							-1.898	1.52	-1.898	0.00016	-1.898	0.00088
																							-1.896	1.52	-1.896	0.00016	-1.896	0.00056
																							-1.894	1.44	-1.894	8e-05	-1.894	0.00088
																							-1.892	1.44	-1.892	0.0004	-1.892	0.00056
																							-1.89	1.44	-1.89	0.00024	-1.89	0.00056
																							-1.888	1.44	-1.888	0.00024	-1.888	0.00056
																							-1.886	1.36	-1.886	0.00024	-1.886	0.00056
																							-1.884	1.36	-1.884	0.00056	-1.884	0.00056
																							-1.882	1.36	-1.882	0.00048	-1.882	0.00056
																							-1.88	1.28	-1.88	0.00032	-1.88	0.00056
																							-1.878	1.2	-1.878	0.00056	-1.878	0.00088
																							-1.876	1.2	-1.876	0.00024	-1.876	0.00072
																							-1.874	1.28	-1.874	0.00016	-1.874	0.00056
																							-1.872	1.28	-1.872	0.00016	-1.872	0.00072
																							-1.87	1.2	-1.87	0.0004	-1.87	0.00056
																							-1.868	1.04	-1.868	0.0004	-1.868	0.00048
																							-1.866	1.12	-1.866	0.0004	-1.866	0.00064
																							-1.864	1.04	-1.864	0.00064	-1.864	0.00056
																							-1.862	1.12	-1.862	0.00064	-1.862	0.00088
																							-1.86	1.04	-1.86	0.0004	-1.86	0.00064
																							-1.858	0.96	-1.858	0.00048	-1.858	0.00064
																							-1.856	0.96	-1.856	0.00016	-1.856	0.0008
																							-1.854	0.88	-1.854	0.00016	-1.854	0.00088
																							-1.852	0.88	-1.852	0.00048	-1.852	0.00104
																							-1.85	0.88	-1.85	8e-05	-1.85	0.00072
																							-1.848	0.88	-1.848	0.0004	-1.848	0.00104
																							-1.846	0.88	-1.846	0.00024	-1.846	0.00088
																							-1.844	0.8	-1.844	0.00024	-1.844	0.0008
																							-1.842	0.8	-1.842	0.00032	-1.842	0.00064
																							-1.84	0.72	-1.84	0.00024	-1.84	0.0008
																							-1.838	0.72	-1.838	0.00016	-1.838	0.00048
																							-1.836	0.72	-1.836	0.00024	-1.836	0.00056
																							-1.834	0.64	-1.834	-8e-05	-1.834	0.00048
																							-1.832	0.64	-1.832	0.00024	-1.832	0.00064
																							-1.83	0.64	-1.83	0.00048	-1.83	0.0004
																							-1.828	0.64	-1.828	0.00064	-1.828	0.0004
																							-1.826	0.56	-1.826	0.00056	-1.826	0.00056
																							-1.824	0.48	-1.824	0.00032	-1.824	0.0004
																							-1.822	0.48	-1.822	0.00016	-1.822	0.00056
																							-1.82	0.4	-1.82	0.00064	-1.82	0.00048
																							-1.818	0.4	-1.818	0	-1.818	0.00072
																							-1.816	0.48	-1.816	0.00016	-1.816	0.0008
																							-1.814	0.4	-1.814	0.00024	-1.814	0.00064
																							-1.812	0.32	-1.812	0.00016	-1.812	0.0008
																							-1.81	0.32	-1.81	0.0004	-1.81	0.0008
																							-1.808	0.24	-1.808	0.00024	-1.808	0.00032
																							-1.806	0.24	-1.806	0.00024	-1.806	0.00032
																							-1.804	0.16	-1.804	0.00024	-1.804	0.00024
																							-1.802	0.24	-1.802	-8e-05	-1.802	0.0004
																							-1.8	0.16	-1.8	8e-05	-1.8	0.00048
																							-1.798	0	-1.798	0.00024	-1.798	0.00064
																							-1.796	0.08	-1.796	0.00016	-1.796	0.00064
																							-1.794	0	-1.794	-8e-05	-1.794	0.00056
																							-1.792	0.08	-1.792	0.00024	-1.792	0.00056
																							-1.79	0.08	-1.79	0.00024	-1.79	0.00056
																							-1.788	0.08	-1.788	0.00048	-1.788	0.00056
																							-1.786	-0.08	-1.786	0.00032	-1.786	0.0008
																							-1.784	-0.08	-1.784	0.00048	-1.784	0.00064
																							-1.782	-0.16	-1.782	0.00048	-1.782	0.0008
																							-1.78	-0.16	-1.78	0.00064	-1.78	0.00064
																							-1.778	-0.24	-1.778	8e-05	-1.778	0.00056
																							-1.776	-0.24	-1.776	0.00048	-1.776	0.0004
																							-1.774	-0.32	-1.774	0.00024	-1.774	0.00056
																							-1.772	-0.24	-1.772	0.00064	-1.772	0.00056
																							-1.77	-0.32	-1.77	0.0004	-1.77	0.00056
																							-1.768	-0.4	-1.768	0.00056	-1.768	0.0004
																							-1.766	-0.32	-1.766	0.00056	-1.766	0.00048
																							-1.764	-0.32	-1.764	0.0004	-1.764	0.00056
																							-1.762	-0.32	-1.762	0.00048	-1.762	0.00056
																							-1.76	-0.48	-1.76	0.00024	-1.76	0.0008
																							-1.758	-0.48	-1.758	0.00016	-1.758	0.00056
																							-1.756	-0.56	-1.756	0.00024	-1.756	0.00072
																							-1.754	-0.56	-1.754	0.00048	-1.754	0.00096
																							-1.752	-0.56	-1.752	0.0004	-1.752	0.00056
																							-1.75	-0.56	-1.75	0.00016	-1.75	0.0008
																							-1.748	-0.64	-1.748	0.0004	-1.748	0.00096
																							-1.746	-0.64	-1.746	0.00024	-1.746	0.00072
																							-1.744	-0.64	-1.744	0.00032	-1.744	0.00056
																							-1.742	-0.72	-1.742	0.0004	-1.742	0.00064
																							-1.74	-0.8	-1.74	0.00032	-1.74	0.0008
																							-1.738	-0.72	-1.738	0.0004	-1.738	0.00032
																							-1.736	-0.64	-1.736	0.00048	-1.736	0.00032
																							-1.734	-0.8	-1.734	0.00048	-1.734	0.00072
																							-1.732	-0.88	-1.732	0.00056	-1.732	0.00056
																							-1.73	-0.88	-1.73	0.00032	-1.73	0.00056
																							-1.728	-0.96	-1.728	0.00056	-1.728	0.00048
																							-1.726	-0.88	-1.726	0.00048	-1.726	0.00064
																							-1.724	-0.96	-1.724	0.00048	-1.724	0.00064
																							-1.722	-0.96	-1.722	0.00064	-1.722	0.00088
																							-1.72	-0.96	-1.72	0.00056	-1.72	0.00032
																							-1.718	-1.04	-1.718	0.00056	-1.718	0.00032
																							-1.716	-1.04	-1.716	0.0008	-1.716	0.00048
																							-1.714	-1.04	-1.714	0.00096	-1.714	0.00048
																							-1.712	-1.12	-1.712	0.00088	-1.712	0.00024
																							-1.71	-1.2	-1.71	0.00096	-1.71	0.00024
																							-1.708	-1.12	-1.708	0.00096	-1.708	0.00024
																							-1.706	-1.2	-1.706	0.00088	-1.706	0.00064
																							-1.704	-1.28	-1.704	0.00088	-1.704	0.00048
																							-1.702	-1.28	-1.702	0.00064	-1.702	0.00056
																							-1.7	-1.36	-1.7	0.00056	-1.7	0.00064
																							-1.698	-1.28	-1.698	0.00056	-1.698	0.00064
																							-1.696	-1.36	-1.696	0.0004	-1.696	0.00064
																							-1.694	-1.36	-1.694	0.00048	-1.694	0.00064
																							-1.692	-1.44	-1.692	0.0004	-1.692	0.0004
																							-1.69	-1.44	-1.69	0.00064	-1.69	0.00016
																							-1.688	-1.44	-1.688	0.00024	-1.688	0.0004
																							-1.686	-1.52	-1.686	0.00048	-1.686	0.0004
																							-1.684	-1.52	-1.684	0.00056	-1.684	0.00032
																							-1.682	-1.6	-1.682	0.00048	-1.682	0.00056
																							-1.68	-1.52	-1.68	0.00048	-1.68	0.00056
																							-1.678	-1.44	-1.678	0.00056	-1.678	0.0008
																							-1.676	-1.6	-1.676	0.0004	-1.676	0.00064
																							-1.674	-1.68	-1.674	0.0004	-1.674	0.00072
																							-1.672	-1.68	-1.672	0.0004	-1.672	0.00048
																							-1.67	-1.68	-1.67	0.00032	-1.67	0.00048
																							-1.668	-1.6	-1.668	0.0004	-1.668	0.00048
																							-1.666	-1.76	-1.666	0.00056	-1.666	0.00048
																							-1.664	-1.76	-1.664	0.00048	-1.664	0.00056
																							-1.662	-1.76	-1.662	0.00048	-1.662	0.00056
																							-1.66	-1.84	-1.66	0.00048	-1.66	0.00064
																							-1.658	-1.76	-1.658	0.00056	-1.658	0.00064
																							-1.656	-1.92	-1.656	0.00032	-1.656	0.00072
																							-1.654	-1.92	-1.654	0.00056	-1.654	0.00096
																							-1.652	-1.92	-1.652	0.00048	-1.652	0.00048
																							-1.65	-1.92	-1.65	0.00056	-1.65	0.00064
																							-1.648	-1.92	-1.648	0.00064	-1.648	0.00064
																							-1.646	-1.92	-1.646	0.00088	-1.646	0.00064
																							-1.644	-1.92	-1.644	0.00064	-1.644	0.00064
																							-1.642	-2	-1.642	0.00056	-1.642	0.00056
																							-1.64	-2	-1.64	0.00056	-1.64	0.00048
																							-1.638	-2	-1.638	0.00024	-1.638	0.00056
																							-1.636	-2.08	-1.636	0.00032	-1.636	0.00016
																							-1.634	-2.08	-1.634	8e-05	-1.634	0.00032
																							-1.632	-2.08	-1.632	0.0004	-1.632	0.00056
																							-1.63	-2.08	-1.63	0.00024	-1.63	0.00056
																							-1.628	-2.08	-1.628	0.0004	-1.628	0.0008
																							-1.626	-2.16	-1.626	0.00032	-1.626	0.00056
																							-1.624	-2.08	-1.624	0.00032	-1.624	0.00096
																							-1.622	-2.08	-1.622	0.00032	-1.622	0.00056
																							-1.62	-2.08	-1.62	0.00032	-1.62	0.00088
																							-1.618	-2.24	-1.618	0.00024	-1.618	0.00112
																							-1.616	-2.32	-1.616	0.00024	-1.616	0.0008
																							-1.614	-2.24	-1.614	0.00024	-1.614	0.00104
																							-1.612	-2.32	-1.612	0.0004	-1.612	0.00104
																							-1.61	-2.32	-1.61	0.00024	-1.61	0.00056
																							-1.608	-2.4	-1.608	0.0004	-1.608	0.00072
																							-1.606	-2.32	-1.606	0.00024	-1.606	0.0008
																							-1.604	-2.32	-1.604	8e-05	-1.604	0.0008
																							-1.602	-2.32	-1.602	0.00048	-1.602	0.0008
																							-1.6	-2.32	-1.6	0.00032	-1.6	0.0008
																							-1.598	-2.32	-1.598	0.00032	-1.598	0.00088
																							-1.596	-2.4	-1.596	0.00032	-1.596	0.00104
																							-1.594	-2.4	-1.594	0.00024	-1.594	0.00088
																							-1.592	-2.4	-1.592	0.00024	-1.592	0.00096
																							-1.59	-2.4	-1.59	0.0004	-1.59	0.00088
																							-1.588	-2.48	-1.588	0.00024	-1.588	0.00096
																							-1.586	-2.48	-1.586	0.0004	-1.586	0.00096
																							-1.584	-2.48	-1.584	0.00024	-1.584	0.00072
																							-1.582	-2.48	-1.582	0.00056	-1.582	0.00096
																							-1.58	-2.56	-1.58	0.0004	-1.58	0.0008
																							-1.578	-2.56	-1.578	0.00024	-1.578	0.00096
																							-1.576	-2.56	-1.576	0.00016	-1.576	0.00096
																							-1.574	-2.56	-1.574	0.00032	-1.574	0.00096
																							-1.572	-2.56	-1.572	0.0004	-1.572	0.0008
																							-1.57	-2.64	-1.57	0.00024	-1.57	0.00064
																							-1.568	-2.56	-1.568	0.0004	-1.568	0.00064
																							-1.566	-2.56	-1.566	0.0004	-1.566	0.00056
																							-1.564	-2.64	-1.564	0.00064	-1.564	0.0008
																							-1.562	-2.72	-1.562	0.00032	-1.562	0.00088
																							-1.56	-2.64	-1.56	0.00048	-1.56	0.00048
																							-1.558	-2.72	-1.558	0.00016	-1.558	0.00048
																							-1.556	-2.72	-1.556	0.00056	-1.556	0.00072
																							-1.554	-2.72	-1.554	0.00024	-1.554	0.00048
																							-1.552	-2.64	-1.552	0.00024	-1.552	0.00048
																							-1.55	-2.72	-1.55	0.00048	-1.55	0.00072
																							-1.548	-2.72	-1.548	0.00064	-1.548	0.0008
																							-1.546	-2.72	-1.546	0.0004	-1.546	0.0008
																							-1.544	-2.72	-1.544	0.00056	-1.544	0.00072
																							-1.542	-2.64	-1.542	0.00048	-1.542	0.00104
																							-1.54	-2.8	-1.54	0.00072	-1.54	0.00096
																							-1.538	-2.72	-1.538	0.00048	-1.538	0.0008
																							-1.536	-2.72	-1.536	0.00048	-1.536	0.0008
																							-1.534	-2.72	-1.534	0.00056	-1.534	0.00072
																							-1.532	-2.72	-1.532	0.00056	-1.532	0.00088
																							-1.53	-2.72	-1.53	0.00064	-1.53	0.00056
																							-1.528	-2.72	-1.528	0.0008	-1.528	0.00056
																							-1.526	-2.8	-1.526	0.00064	-1.526	0.0008
																							-1.524	-2.8	-1.524	0.00072	-1.524	0.0008
																							-1.522	-2.8	-1.522	0.00072	-1.522	0.00064
																							-1.52	-2.8	-1.52	0.00064	-1.52	0.00064
																							-1.518	-2.88	-1.518	0.00064	-1.518	0.00056
																							-1.516	-2.8	-1.516	0.00064	-1.516	0.00072
																							-1.514	-2.88	-1.514	0.00048	-1.514	0.0004
																							-1.512	-2.8	-1.512	0.00048	-1.512	0.00064
																							-1.51	-2.88	-1.51	0.00056	-1.51	0.0004
																							-1.508	-2.96	-1.508	0.00048	-1.508	0.00072
																							-1.506	-2.88	-1.506	0.00072	-1.506	0.00056
																							-1.504	-2.8	-1.504	0.00024	-1.504	0.00048
																							-1.502	-2.8	-1.502	0.00056	-1.502	0.00048
																							-1.5	-2.8	-1.5	0.00056	-1.5	0.0004
																							-1.498	-2.88	-1.498	0.0004	-1.498	0.00056
																							-1.496	-2.88	-1.496	0.00048	-1.496	0.00048
																							-1.494	-2.88	-1.494	0.00024	-1.494	0.00048
																							-1.492	-2.88	-1.492	0.00056	-1.492	0.0004
																							-1.49	-2.88	-1.49	0.00024	-1.49	0.00064
																							-1.488	-2.88	-1.488	0.00048	-1.488	0.00048
																							-1.486	-2.88	-1.486	0.0004	-1.486	0.00016
																							-1.484	-2.88	-1.484	0.0004	-1.484	0.0004
																							-1.482	-2.8	-1.482	0.00048	-1.482	0.00048
																							-1.48	-2.88	-1.48	0.00056	-1.48	0.0004
																							-1.478	-2.88	-1.478	8e-05	-1.478	0.00048
																							-1.476	-2.88	-1.476	0.0004	-1.476	0.00064
																							-1.474	-2.88	-1.474	0.00048	-1.474	0.00048
																							-1.472	-2.8	-1.472	0.00024	-1.472	0.00064
																							-1.47	-2.8	-1.47	0.00032	-1.47	0.00064
																							-1.468	-2.8	-1.468	0.00056	-1.468	0.00056
																							-1.466	-2.8	-1.466	0.0004	-1.466	0.00064
																							-1.464	-2.88	-1.464	0.00056	-1.464	0.00056
																							-1.462	-2.8	-1.462	0.00064	-1.462	0.00056
																							-1.46	-2.8	-1.46	0.00088	-1.46	0.00032
																							-1.458	-2.8	-1.458	0.00056	-1.458	0.00056
																							-1.456	-2.8	-1.456	0.00096	-1.456	0.00064
																							-1.454	-2.8	-1.454	0.00088	-1.454	0.00024
																							-1.452	-2.88	-1.452	0.00072	-1.452	0.0004
																							-1.45	-2.88	-1.45	0.00064	-1.45	0.00072
																							-1.448	-2.8	-1.448	0.0008	-1.448	0.0004
																							-1.446	-2.8	-1.446	0.00048	-1.446	0.00064
																							-1.444	-2.72	-1.444	0.00056	-1.444	0.00056
																							-1.442	-2.8	-1.442	0.00056	-1.442	0.00048
																							-1.44	-2.72	-1.44	0.00056	-1.44	0.00056
																							-1.438	-2.8	-1.438	0.00048	-1.438	0.00064
																							-1.436	-2.8	-1.436	0.00064	-1.436	0.00072
																							-1.434	-2.72	-1.434	0.00072	-1.434	0.00088
																							-1.432	-2.72	-1.432	0.0012	-1.432	0.00048
																							-1.43	-2.72	-1.43	0.00112	-1.43	0.00064
																							-1.428	-2.72	-1.428	0.0008	-1.428	0.00064
																							-1.426	-2.72	-1.426	0.0008	-1.426	0.00088
																							-1.424	-2.72	-1.424	0.00096	-1.424	0.00056
																							-1.422	-2.72	-1.422	0.00072	-1.422	0.00088
																							-1.42	-2.64	-1.42	0.00056	-1.42	0.0012
																							-1.418	-2.72	-1.418	0.00096	-1.418	0.00072
																							-1.416	-2.64	-1.416	0.0008	-1.416	0.00088
																							-1.414	-2.56	-1.414	0.00096	-1.414	0.00088
																							-1.412	-2.56	-1.412	0.00072	-1.412	0.00048
																							-1.41	-2.64	-1.41	0.00096	-1.41	0.00048
																							-1.408	-2.56	-1.408	0.00072	-1.408	0.00056
																							-1.406	-2.64	-1.406	0.00064	-1.406	0.00048
																							-1.404	-2.56	-1.404	0.0008	-1.404	0.00072
																							-1.402	-2.48	-1.402	0.00056	-1.402	0.00072
																							-1.4	-2.48	-1.4	0.00048	-1.4	0.00064
																							-1.398	-2.48	-1.398	0.00056	-1.398	0.00064
																							-1.396	-2.56	-1.396	0.00056	-1.396	0.00064
																							-1.394	-2.56	-1.394	0.00048	-1.394	0.0008
																							-1.392	-2.4	-1.392	0.00056	-1.392	0.00064
																							-1.39	-2.48	-1.39	0.0004	-1.39	0.00096
																							-1.388	-2.4	-1.388	0.00032	-1.388	0.0012
																							-1.386	-2.4	-1.386	0.00064	-1.386	0.0008
																							-1.384	-2.48	-1.384	0.00096	-1.384	0.00096
																							-1.382	-2.4	-1.382	0.0004	-1.382	0.0008
																							-1.38	-2.4	-1.38	0.00064	-1.38	0.0008
																							-1.378	-2.4	-1.378	0.00024	-1.378	0.0008
																							-1.376	-2.32	-1.376	0.00056	-1.376	0.00088
																							-1.374	-2.24	-1.374	0.00064	-1.374	0.00064
																							-1.372	-2.32	-1.372	0.00032	-1.372	0.00056
																							-1.37	-2.32	-1.37	0.0004	-1.37	0.00056
																							-1.368	-2.24	-1.368	0.00016	-1.368	0.00072
																							-1.366	-2.24	-1.366	0.00024	-1.366	0.0008
																							-1.364	-2.32	-1.364	0.00024	-1.364	0.00088
																							-1.362	-2.24	-1.362	8e-05	-1.362	0.00064
																							-1.36	-2.16	-1.36	8e-05	-1.36	0.00072
																							-1.358	-2.16	-1.358	0.00016	-1.358	0.00104
																							-1.356	-2.16	-1.356	0.00024	-1.356	0.00088
																							-1.354	-2.16	-1.354	0.00016	-1.354	0.00088
																							-1.352	-2.08	-1.352	0.00048	-1.352	0.00096
																							-1.35	-2.16	-1.35	0.00064	-1.35	0.0008
																							-1.348	-2.08	-1.348	0.0008	-1.348	0.00088
																							-1.346	-2	-1.346	0.0008	-1.346	0.00096
																							-1.344	-2	-1.344	0.00096	-1.344	0.0008
																							-1.342	-2	-1.342	0.00056	-1.342	0.00064
																							-1.34	-1.92	-1.34	0.0008	-1.34	0.0004
																							-1.338	-2	-1.338	0.0008	-1.338	0.00072
																							-1.336	-1.84	-1.336	0.00072	-1.336	0.00088
																							-1.334	-1.92	-1.334	0.00064	-1.334	0.00088
																							-1.332	-1.84	-1.332	0.00056	-1.332	0.00048
																							-1.33	-1.84	-1.33	0.00048	-1.33	0.0008
																							-1.328	-1.92	-1.328	0.0004	-1.328	0.00096
																							-1.326	-1.84	-1.326	0.00056	-1.326	0.00096
																							-1.324	-1.76	-1.324	0.0004	-1.324	0.0008
																							-1.322	-1.84	-1.322	0.00032	-1.322	0.00064
																							-1.32	-1.76	-1.32	0.0008	-1.32	0.00096
																							-1.318	-1.68	-1.318	0.00064	-1.318	0.00088
																							-1.316	-1.68	-1.316	0.00048	-1.316	0.00064
																							-1.314	-1.68	-1.314	0.00072	-1.314	0.00064
																							-1.312	-1.52	-1.312	0.00064	-1.312	0.00056
																							-1.31	-1.6	-1.31	0.00048	-1.31	0.0008
																							-1.308	-1.52	-1.308	0.0008	-1.308	0.00088
																							-1.306	-1.44	-1.306	0.00056	-1.306	0.00088
																							-1.304	-1.44	-1.304	0.00056	-1.304	0.00064
																							-1.302	-1.52	-1.302	0.00088	-1.302	0.00048
																							-1.3	-1.44	-1.3	0.00048	-1.3	0.00064
																							-1.298	-1.44	-1.298	0.00096	-1.298	0.00032
																							-1.296	-1.36	-1.296	0.00064	-1.296	0.00024
																							-1.294	-1.36	-1.294	0.0008	-1.294	0.00024
																							-1.292	-1.36	-1.292	0.00048	-1.292	0.00056
																							-1.29	-1.36	-1.29	0.0008	-1.29	0.00024
																							-1.288	-1.36	-1.288	0.00072	-1.288	0.00048
																							-1.286	-1.28	-1.286	0.00056	-1.286	0.0008
																							-1.284	-1.28	-1.284	0.00056	-1.284	0.00072
																							-1.282	-1.12	-1.282	0.00048	-1.282	0.00072
																							-1.28	-1.12	-1.28	0.00016	-1.28	0.00064
																							-1.278	-1.04	-1.278	0.00016	-1.278	0.00048
																							-1.276	-1.12	-1.276	8e-05	-1.276	0.0004
																							-1.274	-1.12	-1.274	8e-05	-1.274	0.00072
																							-1.272	-1.04	-1.272	0.00016	-1.272	0.0008
																							-1.27	-1.04	-1.27	0.00024	-1.27	0.00048
																							-1.268	-0.96	-1.268	0.00016	-1.268	0.00056
																							-1.266	-0.88	-1.266	-8e-05	-1.266	0.00048
																							-1.264	-0.96	-1.264	0.00016	-1.264	0.00056
																							-1.262	-0.88	-1.262	0.00016	-1.262	0.0004
																							-1.26	-0.96	-1.26	0.00016	-1.26	0.00056
																							-1.258	-0.8	-1.258	0.00016	-1.258	0.0004
																							-1.256	-0.88	-1.256	0.0004	-1.256	0.00024
																							-1.254	-0.88	-1.254	0.0004	-1.254	0.00048
																							-1.252	-0.72	-1.252	0.0008	-1.252	0.00064
																							-1.25	-0.8	-1.25	0.00064	-1.25	0.00072
																							-1.248	-0.64	-1.248	0.00056	-1.248	0.00056
																							-1.246	-0.64	-1.246	0.00088	-1.246	0.0008
																							-1.244	-0.64	-1.244	0.00072	-1.244	0.00064
																							-1.242	-0.64	-1.242	0.00064	-1.242	0.00048
																							-1.24	-0.64	-1.24	0.00056	-1.24	0.00048
																							-1.238	-0.48	-1.238	0.00032	-1.238	0.00064
																							-1.236	-0.48	-1.236	0.00048	-1.236	0.00056
																							-1.234	-0.48	-1.234	0.00056	-1.234	0.0004
																							-1.232	-0.48	-1.232	0.00048	-1.232	0.00048
																							-1.23	-0.4	-1.23	0.0004	-1.23	0.00024
																							-1.228	-0.48	-1.228	0.00056	-1.228	0.0004
																							-1.226	-0.4	-1.226	0.00072	-1.226	8e-05
																							-1.224	-0.4	-1.224	0.00056	-1.224	0.0004
																							-1.222	-0.4	-1.222	0.0004	-1.222	0.0004
																							-1.22	-0.32	-1.22	0.00064	-1.22	0.00032
																							-1.218	-0.24	-1.218	0.00056	-1.218	0.00024
																							-1.216	-0.32	-1.216	0.0008	-1.216	0.00016
																							-1.214	-0.24	-1.214	0.00064	-1.214	0
																							-1.212	-0.16	-1.212	0.0008	-1.212	0
																							-1.21	-0.08	-1.21	0.00048	-1.21	8e-05
																							-1.208	-0.16	-1.208	0.00048	-1.208	8e-05
																							-1.206	-0.08	-1.206	0.00072	-1.206	0.00016
																							-1.204	-0.08	-1.204	0.00064	-1.204	0.00032
																							-1.202	0	-1.202	0.00072	-1.202	0.00024
																							-1.2	0	-1.2	0.00032	-1.2	0.0004
																							-1.198	0.08	-1.198	0.00048	-1.198	0.0004
																							-1.196	0.08	-1.196	0.00056	-1.196	0.00024
																							-1.194	0.08	-1.194	0.0008	-1.194	0.00032
																							-1.192	0.08	-1.192	0.00056	-1.192	0.00056
																							-1.19	0.16	-1.19	0.00056	-1.19	0.00048
																							-1.188	0.16	-1.188	0.00056	-1.188	0.00056
																							-1.186	0.16	-1.186	0.00072	-1.186	0.00056
																							-1.184	0.16	-1.184	0.00048	-1.184	0.00064
																							-1.182	0.32	-1.182	0.00088	-1.182	0.0008
																							-1.18	0.4	-1.18	0.00056	-1.18	0.00088
																							-1.178	0.32	-1.178	0.00064	-1.178	0.00072
																							-1.176	0.32	-1.176	0.00072	-1.176	0.00088
																							-1.174	0.4	-1.174	0.00056	-1.174	0.00048
																							-1.172	0.48	-1.172	0.00064	-1.172	0.00056
																							-1.17	0.48	-1.17	0.00048	-1.17	0.00056
																							-1.168	0.48	-1.168	0.00048	-1.168	0.0008
																							-1.166	0.48	-1.166	0.00032	-1.166	0.0008
																							-1.164	0.56	-1.164	0.00048	-1.164	0.00056
																							-1.162	0.64	-1.162	0.00056	-1.162	0.00048
																							-1.16	0.56	-1.16	0.00096	-1.16	0.00072
																							-1.158	0.64	-1.158	0.00056	-1.158	0.00032
																							-1.156	0.72	-1.156	0.00056	-1.156	0.00056
																							-1.154	0.72	-1.154	0.0008	-1.154	0.00088
																							-1.152	0.72	-1.152	0.00096	-1.152	0.00072
																							-1.15	0.8	-1.15	0.00088	-1.15	0.00088
																							-1.148	0.72	-1.148	0.00056	-1.148	0.00064
																							-1.146	0.8	-1.146	0.00048	-1.146	0.0008
																							-1.144	0.8	-1.144	0.0004	-1.144	0.00064
																							-1.142	0.96	-1.142	0.00048	-1.142	0.00048
																							-1.14	0.88	-1.14	0.00048	-1.14	0.0008
																							-1.138	0.88	-1.138	0.00048	-1.138	0.00104
																							-1.136	0.96	-1.136	0.00048	-1.136	0.00088
																							-1.134	0.96	-1.134	0.0004	-1.134	0.00072
																							-1.132	1.04	-1.132	0.00048	-1.132	0.00088
																							-1.13	1.04	-1.13	0.0004	-1.13	0.0008
																							-1.128	1.04	-1.128	0.00032	-1.128	0.00088
																							-1.126	1.04	-1.126	0.00064	-1.126	0.00048
																							-1.124	1.12	-1.124	0.00056	-1.124	0.00048
																							-1.122	1.12	-1.122	0.0008	-1.122	0.00056
																							-1.12	1.28	-1.12	0.00072	-1.12	0.00032
																							-1.118	1.12	-1.118	0.00072	-1.118	0.00024
																							-1.116	1.28	-1.116	0.00056	-1.116	0.0004
																							-1.114	1.28	-1.114	0.00056	-1.114	0.00024
																							-1.112	1.28	-1.112	0.00032	-1.112	0.00064
																							-1.11	1.28	-1.11	0.0004	-1.11	0.00048
																							-1.108	1.36	-1.108	0.00016	-1.108	0.00064
																							-1.106	1.36	-1.106	0.00032	-1.106	0.00056
																							-1.104	1.36	-1.104	0.0004	-1.104	0.00048
																							-1.102	1.36	-1.102	0.0004	-1.102	0.00048
																							-1.1	1.44	-1.1	0.00064	-1.1	0.0004
																							-1.098	1.52	-1.098	0.00048	-1.098	0.0004
																							-1.096	1.44	-1.096	0.00056	-1.096	0.00048
																							-1.094	1.52	-1.094	0.00024	-1.094	0.00056
																							-1.092	1.52	-1.092	0.00048	-1.092	0.00056
																							-1.09	1.6	-1.09	0.00056	-1.09	0.00048
																							-1.088	1.52	-1.088	0.00048	-1.088	0.00056
																							-1.086	1.6	-1.086	0.00056	-1.086	0.00072
																							-1.084	1.52	-1.084	0.00048	-1.084	0.0008
																							-1.082	1.6	-1.082	0.0004	-1.082	0.00088
																							-1.08	1.76	-1.08	0.00048	-1.08	0.00072
																							-1.078	1.68	-1.078	0.00048	-1.078	0.00072
																							-1.076	1.76	-1.076	0.00056	-1.076	0.0008
																							-1.074	1.76	-1.074	0.00072	-1.074	0.0008
																							-1.072	1.76	-1.072	0.00096	-1.072	0.00072
																							-1.07	1.84	-1.07	0.0008	-1.07	0.00048
																							-1.068	1.76	-1.068	0.0008	-1.068	0.00064
																							-1.066	1.84	-1.066	0.00088	-1.066	0.00056
																							-1.064	1.92	-1.064	0.00088	-1.064	0.0004
																							-1.062	1.76	-1.062	0.00064	-1.062	0.00048
																							-1.06	1.92	-1.06	0.00056	-1.06	0.00056
																							-1.058	1.84	-1.058	0.0008	-1.058	0.00032
																							-1.056	1.84	-1.056	0.00056	-1.056	0.0004
																							-1.054	2	-1.054	0.00064	-1.054	0.00064
																							-1.052	2.08	-1.052	0.00064	-1.052	0.00072
																							-1.05	2	-1.05	0.0008	-1.05	0.00064
																							-1.048	1.92	-1.048	0.00096	-1.048	0.0008
																							-1.046	2	-1.046	0.00096	-1.046	0.00064
																							-1.044	2.08	-1.044	0.00112	-1.044	0.00056
																							-1.042	2.08	-1.042	0.00064	-1.042	0.00032
																							-1.04	2.16	-1.04	0.0008	-1.04	0.00064
																							-1.038	2.08	-1.038	0.00072	-1.038	0.00048
																							-1.036	2.16	-1.036	0.0008	-1.036	0.00024
																							-1.034	2.16	-1.034	0.00096	-1.034	0.0004
																							-1.032	2.24	-1.032	0.0008	-1.032	0.00024
																							-1.03	2.16	-1.03	0.00056	-1.03	0.00056
																							-1.028	2.08	-1.028	0.00072	-1.028	0.0004
																							-1.026	2.24	-1.026	0.0004	-1.026	0.00048
																							-1.024	2.32	-1.024	0.00056	-1.024	0.00048
																							-1.022	2.24	-1.022	0.00056	-1.022	0.00056
																							-1.02	2.24	-1.02	0.00056	-1.02	0.00048
																							-1.018	2.32	-1.018	0.00056	-1.018	0.00064
																							-1.016	2.32	-1.016	0.00056	-1.016	0.00056
																							-1.014	2.32	-1.014	0.0004	-1.014	0.00072
																							-1.012	2.24	-1.012	0.00016	-1.012	0.0008
																							-1.01	2.4	-1.01	8e-05	-1.01	0.00056
																							-1.008	2.32	-1.008	0.00016	-1.008	0.00048
																							-1.006	2.4	-1.006	0.00016	-1.006	0.00064
																							-1.004	2.4	-1.004	0.00032	-1.004	0.00056
																							-1.002	2.4	-1.002	0.00016	-1.002	0.00064
																							-1	2.32	-1	0.00048	-1	0.00056
																							-0.998	2.4	-0.998	0.0004	-0.998	0.00048
																							-0.996	2.4	-0.996	0.00064	-0.996	0.00032
																							-0.994	2.48	-0.994	0.00064	-0.994	0.0004
																							-0.992	2.48	-0.992	0.00064	-0.992	0.00056
																							-0.99	2.56	-0.99	0.00064	-0.99	0.00048
																							-0.988	2.56	-0.988	0.00104	-0.988	0.00048
																							-0.986	2.56	-0.986	0.0008	-0.986	0.0008
																							-0.984	2.48	-0.984	0.00088	-0.984	0.0004
																							-0.982	2.56	-0.982	0.00064	-0.982	0.00048
																							-0.98	2.56	-0.98	0.00104	-0.98	0.0004
																							-0.978	2.64	-0.978	0.00096	-0.978	0.0004
																							-0.976	2.56	-0.976	0.00096	-0.976	0.00056
																							-0.974	2.56	-0.974	0.00088	-0.974	0.0004
																							-0.972	2.56	-0.972	0.00056	-0.972	0.00048
																							-0.97	2.72	-0.97	0.00064	-0.97	0.00056
																							-0.968	2.56	-0.968	0.00048	-0.968	0.00064
																							-0.966	2.64	-0.966	0.0004	-0.966	0.00056
																							-0.964	2.64	-0.964	0.00048	-0.964	0.00032
																							-0.962	2.72	-0.962	0.00056	-0.962	0.0004
																							-0.96	2.72	-0.96	0.0004	-0.96	0.0004
																							-0.958	2.72	-0.958	0.00064	-0.958	0.0004
																							-0.956	2.72	-0.956	0.00064	-0.956	0.00048
																							-0.954	2.8	-0.954	0.00072	-0.954	0.00056
																							-0.952	2.72	-0.952	0.0008	-0.952	0.00056
																							-0.95	2.8	-0.95	0.0008	-0.95	0.00032
																							-0.948	2.8	-0.948	0.00088	-0.948	0.00024
																							-0.946	2.88	-0.946	0.00072	-0.946	0
																							-0.944	2.8	-0.944	0.0008	-0.944	0
																							-0.942	2.72	-0.942	0.0008	-0.942	0.0004
																							-0.94	2.72	-0.94	0.0008	-0.94	0.00016
																							-0.938	2.72	-0.938	0.00096	-0.938	0.00032
																							-0.936	2.8	-0.936	0.00088	-0.936	0.00024
																							-0.934	2.88	-0.934	0.00064	-0.934	0.00048
																							-0.932	2.88	-0.932	0.00096	-0.932	0.0004
																							-0.93	2.8	-0.93	0.00088	-0.93	0.00072
																							-0.928	2.8	-0.928	0.00088	-0.928	0.0004
																							-0.926	2.72	-0.926	0.00096	-0.926	0.0004
																							-0.924	2.8	-0.924	0.00096	-0.924	0.0004
																							-0.922	2.8	-0.922	0.00072	-0.922	0.00048
																							-0.92	2.8	-0.92	0.00088	-0.92	0.00032
																							-0.918	2.8	-0.918	0.0008	-0.918	0.00024
																							-0.916	2.8	-0.916	0.0008	-0.916	0.0004
																							-0.914	2.8	-0.914	0.00064	-0.914	0.0004
																							-0.912	2.8	-0.912	0.00072	-0.912	0.00048
																							-0.91	2.8	-0.91	0.00048	-0.91	0.00032
																							-0.908	2.72	-0.908	0.00048	-0.908	0.00024
																							-0.906	2.72	-0.906	0.00064	-0.906	0.00032
																							-0.904	2.8	-0.904	0.00064	-0.904	0.0004
																							-0.902	2.88	-0.902	0.00064	-0.902	0.00024
																							-0.9	2.8	-0.9	0.00056	-0.9	0.00056
																							-0.898	2.88	-0.898	0.00064	-0.898	0.0004
																							-0.896	2.88	-0.896	0.00048	-0.896	0.00056
																							-0.894	2.88	-0.894	0.00072	-0.894	0.00056
																							-0.892	2.88	-0.892	0.00064	-0.892	0.00032
																							-0.89	2.88	-0.89	0.00064	-0.89	0.0008
																							-0.888	2.8	-0.888	0.00064	-0.888	0.00096
																							-0.886	2.8	-0.886	0.00056	-0.886	0.0008
																							-0.884	2.8	-0.884	0.0004	-0.884	0.0008
																							-0.882	2.8	-0.882	0.0004	-0.882	0.0008
																							-0.88	2.8	-0.88	0.0004	-0.88	0.0008
																							-0.878	2.8	-0.878	8e-05	-0.878	0.00064
																							-0.876	2.8	-0.876	0.00032	-0.876	0.00064
																							-0.874	2.8	-0.874	0.00032	-0.874	0.00072
																							-0.872	2.8	-0.872	0.0004	-0.872	0.00048
																							-0.87	2.8	-0.87	0.00048	-0.87	0.00056
																							-0.868	2.8	-0.868	0.00072	-0.868	0.00056
																							-0.866	2.8	-0.866	0.0008	-0.866	0.0004
																							-0.864	2.72	-0.864	0.00032	-0.864	0.00056
																							-0.862	2.8	-0.862	0.00056	-0.862	0.0004
																							-0.86	2.72	-0.86	0.0004	-0.86	8e-05
																							-0.858	2.72	-0.858	0.00072	-0.858	0.00056
																							-0.856	2.72	-0.856	0.00048	-0.856	0.0008
																							-0.854	2.72	-0.854	0.00048	-0.854	0.0008
																							-0.852	2.72	-0.852	0.0004	-0.852	0.00072
																							-0.85	2.72	-0.85	0.00048	-0.85	0.00064
																							-0.848	2.56	-0.848	0.00048	-0.848	0.00072
																							-0.846	2.64	-0.846	0.00048	-0.846	0.0008
																							-0.844	2.72	-0.844	0.00032	-0.844	0.00056
																							-0.842	2.64	-0.842	0.00024	-0.842	0.00088
																							-0.84	2.64	-0.84	0.0004	-0.84	0.00056
																							-0.838	2.64	-0.838	0.0004	-0.838	0.00064
																							-0.836	2.64	-0.836	0.00024	-0.836	0.00064
																							-0.834	2.64	-0.834	0.00024	-0.834	0.00048
																							-0.832	2.56	-0.832	0.00032	-0.832	0.0008
																							-0.83	2.56	-0.83	0.00072	-0.83	0.00048
																							-0.828	2.64	-0.828	0.00024	-0.828	0.00072
																							-0.826	2.64	-0.826	0.00056	-0.826	0.00048
																							-0.824	2.56	-0.824	0.00056	-0.824	0.00056
																							-0.822	2.64	-0.822	0.00056	-0.822	0.00064
																							-0.82	2.56	-0.82	0.00056	-0.82	0.00064
																							-0.818	2.56	-0.818	0.00064	-0.818	8e-05
																							-0.816	2.48	-0.816	0.00064	-0.816	0.00056
																							-0.814	2.48	-0.814	0.00056	-0.814	0.0004
																							-0.812	2.48	-0.812	0.00048	-0.812	0.00024
																							-0.81	2.4	-0.81	0.00064	-0.81	0.00048
																							-0.808	2.4	-0.808	0.00064	-0.808	0.00064
																							-0.806	2.48	-0.806	0.0008	-0.806	0.00048
																							-0.804	2.4	-0.804	0.00064	-0.804	0.00056
																							-0.802	2.4	-0.802	0.00064	-0.802	0.00048
																							-0.8	2.4	-0.8	0.00056	-0.8	0.00048
																							-0.798	2.48	-0.798	0.00024	-0.798	0.00048
																							-0.796	2.4	-0.796	0.00032	-0.796	0.00064
																							-0.794	2.32	-0.794	0.00032	-0.794	0.00056
																							-0.792	2.24	-0.792	0.0008	-0.792	0.00048
																							-0.79	2.32	-0.79	0.00072	-0.79	0.00056
																							-0.788	2.32	-0.788	0.00056	-0.788	0.00064
																							-0.786	2.24	-0.786	0.0008	-0.786	0.00048
																							-0.784	2.32	-0.784	0.00064	-0.784	0.0004
																							-0.782	2.24	-0.782	0.0008	-0.782	0.0004
																							-0.78	2.16	-0.78	0.0008	-0.78	0.00048
																							-0.778	2.32	-0.778	0.00064	-0.778	0.00048
																							-0.776	2.16	-0.776	0.00048	-0.776	0.00024
																							-0.774	2.16	-0.774	0.00064	-0.774	0.0004
																							-0.772	2.16	-0.772	0.00064	-0.772	0.00048
																							-0.77	2.16	-0.77	0.00056	-0.77	0.0008
																							-0.768	2.08	-0.768	0.00048	-0.768	0.0004
																							-0.766	2.16	-0.766	0.00056	-0.766	0.0004
																							-0.764	2.08	-0.764	0.00088	-0.764	0.00064
																							-0.762	2	-0.762	0.00056	-0.762	0.0004
																							-0.76	2.08	-0.76	0.00064	-0.76	0.00048
																							-0.758	2	-0.758	0.00064	-0.758	0.00064
																							-0.756	2	-0.756	0.00064	-0.756	0.0004
																							-0.754	1.92	-0.754	0.0008	-0.754	0.00056
																							-0.752	1.92	-0.752	0.00064	-0.752	0.00056
																							-0.75	1.92	-0.75	0.00064	-0.75	0.00088
																							-0.748	1.84	-0.748	0.00072	-0.748	0.0008
																							-0.746	1.84	-0.746	0.0008	-0.746	0.0004
																							-0.744	1.84	-0.744	0.0008	-0.744	0.00072
																							-0.742	1.84	-0.742	0.00088	-0.742	0.00072
																							-0.74	1.76	-0.74	0.00072	-0.74	0.0004
																							-0.738	1.76	-0.738	0.00088	-0.738	0.00056
																							-0.736	1.76	-0.736	0.00064	-0.736	0.00056
																							-0.734	1.68	-0.734	0.00088	-0.734	0.00048
																							-0.732	1.68	-0.732	0.00072	-0.732	0.00056
																							-0.73	1.6	-0.73	0.00072	-0.73	0.00016
																							-0.728	1.6	-0.728	0.0004	-0.728	0.00032
																							-0.726	1.52	-0.726	0.0008	-0.726	0.00024
																							-0.724	1.52	-0.724	0.00096	-0.724	0.00048
																							-0.722	1.52	-0.722	0.0008	-0.722	8e-05
																							-0.72	1.52	-0.72	0.00064	-0.72	0.0004
																							-0.718	1.52	-0.718	0.0008	-0.718	0.00016
																							-0.716	1.44	-0.716	0.00048	-0.716	0.0004
																							-0.714	1.44	-0.714	0.00056	-0.714	0.00064
																							-0.712	1.44	-0.712	0.00048	-0.712	0.00056
																							-0.71	1.36	-0.71	0.00056	-0.71	0.00056
																							-0.708	1.44	-0.708	0.00064	-0.708	0.0004
																							-0.706	1.36	-0.706	0.00048	-0.706	0.0008
																							-0.704	1.28	-0.704	0.00056	-0.704	0.00048
																							-0.702	1.28	-0.702	0.00048	-0.702	0.00056
																							-0.7	1.36	-0.7	0.00064	-0.7	0.00064
																							-0.698	1.28	-0.698	0.00016	-0.698	0.00056
																							-0.696	1.2	-0.696	0.00048	-0.696	0.00048
																							-0.694	1.12	-0.694	0.0004	-0.694	0.00024
																							-0.692	1.12	-0.692	0.0004	-0.692	0.0004
																							-0.69	1.2	-0.69	0.00048	-0.69	0.00056
																							-0.688	1.04	-0.688	0.00032	-0.688	0.00048
																							-0.686	1.12	-0.686	0.00048	-0.686	0.00016
																							-0.684	1.12	-0.684	0.0004	-0.684	0.00032
																							-0.682	1.04	-0.682	0.00064	-0.682	0
																							-0.68	1.04	-0.68	0.00056	-0.68	0.00016
																							-0.678	0.96	-0.678	0.00056	-0.678	0.00024
																							-0.676	0.96	-0.676	0.0008	-0.676	0.00032
																							-0.674	0.8	-0.674	0.00064	-0.674	0.00024
																							-0.672	0.96	-0.672	0.00064	-0.672	0.00032
																							-0.67	0.96	-0.67	0.0008	-0.67	0.00048
																							-0.668	0.96	-0.668	0.0008	-0.668	0.00032
																							-0.666	0.72	-0.666	0.00056	-0.666	0.00048
																							-0.664	0.72	-0.664	0.0008	-0.664	0.0004
																							-0.662	0.72	-0.662	0.00056	-0.662	0.00016
																							-0.66	0.8	-0.66	0.0004	-0.66	0.00056
																							-0.658	0.64	-0.658	0.00048	-0.658	0.00048
																							-0.656	0.64	-0.656	0.0008	-0.656	0.0004
																							-0.654	0.64	-0.654	0.00056	-0.654	0.00056
																							-0.652	0.56	-0.652	0.0008	-0.652	0.00048
																							-0.65	0.48	-0.65	0.0008	-0.65	0.00032
																							-0.648	0.56	-0.648	0.00088	-0.648	0.00024
																							-0.646	0.56	-0.646	0.00056	-0.646	0.00016
																							-0.644	0.48	-0.644	0.00056	-0.644	0.00032
																							-0.642	0.4	-0.642	0.00072	-0.642	0.0004
																							-0.64	0.32	-0.64	0.00096	-0.64	8e-05
																							-0.638	0.32	-0.638	0.00088	-0.638	0.0004
																							-0.636	0.4	-0.636	0.00056	-0.636	0.00024
																							-0.634	0.24	-0.634	0.00032	-0.634	0.00016
																							-0.632	0.24	-0.632	0.00056	-0.632	0.00016
																							-0.63	0.24	-0.63	0.0004	-0.63	8e-05
																							-0.628	0.24	-0.628	0.00048	-0.628	0.00016
																							-0.626	0.24	-0.626	0.00064	-0.626	0.00024
																							-0.624	0.24	-0.624	0.00056	-0.624	8e-05
																							-0.622	0.08	-0.622	0.0004	-0.622	8e-05
																							-0.62	0.08	-0.62	0.00032	-0.62	-0.00016
																							-0.618	0	-0.618	0.0004	-0.618	-0.00016
																							-0.616	0	-0.616	0.00024	-0.616	8e-05
																							-0.614	0	-0.614	8e-05	-0.614	8e-05
																							-0.612	-0.08	-0.612	0.00056	-0.612	0.00016
																							-0.61	-0.08	-0.61	0.00048	-0.61	0.00032
																							-0.608	-0.08	-0.608	0.0004	-0.608	0.0004
																							-0.606	-0.08	-0.606	0.00016	-0.606	0.00016
																							-0.604	-0.16	-0.604	0.00048	-0.604	0.00024
																							-0.602	-0.24	-0.602	0.0004	-0.602	0.0004
																							-0.6	-0.16	-0.6	0.0004	-0.6	0.00024
																							-0.598	-0.24	-0.598	8e-05	-0.598	0.00016
																							-0.596	-0.32	-0.596	0.00024	-0.596	0.00016
																							-0.594	-0.32	-0.594	0.0004	-0.594	0.00032
																							-0.592	-0.32	-0.592	0.00056	-0.592	8e-05
																							-0.59	-0.32	-0.59	0.0004	-0.59	0.00016
																							-0.588	-0.32	-0.588	0.00088	-0.588	8e-05
																							-0.586	-0.32	-0.586	0.00048	-0.586	0.00024
																							-0.584	-0.48	-0.584	0.00064	-0.584	0.00048
																							-0.582	-0.48	-0.582	0.00056	-0.582	0.00048
																							-0.58	-0.4	-0.58	0.00064	-0.58	0.00024
																							-0.578	-0.56	-0.578	0.00056	-0.578	0.00016
																							-0.576	-0.56	-0.576	0.00016	-0.576	0.0004
																							-0.574	-0.64	-0.574	0.00064	-0.574	0.0004
																							-0.572	-0.56	-0.572	0.00032	-0.572	0.0004
																							-0.57	-0.64	-0.57	0.00024	-0.57	0.0004
																							-0.568	-0.64	-0.568	0.00024	-0.568	0.00024
																							-0.566	-0.72	-0.566	0.00024	-0.566	0.00064
																							-0.564	-0.72	-0.564	0.00016	-0.564	0.00032
																							-0.562	-0.8	-0.562	0.00024	-0.562	0.0004
																							-0.56	-0.8	-0.56	0.0004	-0.56	0.00056
																							-0.558	-0.8	-0.558	0.00024	-0.558	0.0004
																							-0.556	-0.8	-0.556	0.0004	-0.556	0.00056
																							-0.554	-0.8	-0.554	0.00048	-0.554	0.00048
																							-0.552	-0.88	-0.552	0.00072	-0.552	0.0004
																							-0.55	-0.8	-0.55	0.0008	-0.55	0.0004
																							-0.548	-0.96	-0.548	0.00072	-0.548	8e-05
																							-0.546	-0.96	-0.546	0.0008	-0.546	0.0004
																							-0.544	-0.96	-0.544	0.00088	-0.544	0.00032
																							-0.542	-1.12	-0.542	0.0008	-0.542	0.00056
																							-0.54	-1.04	-0.54	0.00096	-0.54	0.00056
																							-0.538	-1.12	-0.538	0.00096	-0.538	0.0004
																							-0.536	-1.12	-0.536	0.00088	-0.536	0.0004
																							-0.534	-1.2	-0.534	0.00072	-0.534	0.00064
																							-0.532	-1.12	-0.532	0.00072	-0.532	0.0004
																							-0.53	-1.2	-0.53	0.00056	-0.53	0.00024
																							-0.528	-1.2	-0.528	0.00064	-0.528	0.00048
																							-0.526	-1.28	-0.526	0.00048	-0.526	0.00064
																							-0.524	-1.28	-0.524	0.00048	-0.524	0.00048
																							-0.522	-1.36	-0.522	0.00056	-0.522	0.00064
																							-0.52	-1.36	-0.52	0.0004	-0.52	0.00032
																							-0.518	-1.36	-0.518	0.00032	-0.518	0.0004
																							-0.516	-1.44	-0.516	0.00024	-0.516	0.00048
																							-0.514	-1.36	-0.514	0	-0.514	0.00032
																							-0.512	-1.44	-0.512	0.00024	-0.512	0.00056
																							-0.51	-1.44	-0.51	0.0004	-0.51	0.00032
																							-0.508	-1.52	-0.508	0.00024	-0.508	0.0004
																							-0.506	-1.52	-0.506	0.00056	-0.506	0.00016
																							-0.504	-1.52	-0.504	0.00048	-0.504	0.00024
																							-0.502	-1.52	-0.502	0.00056	-0.502	0.00016
																							-0.5	-1.6	-0.5	0.00048	-0.5	0.00048
																							-0.498	-1.68	-0.498	0.00048	-0.498	0.00024
																							-0.496	-1.68	-0.496	0.00048	-0.496	0.00016
																							-0.494	-1.68	-0.494	0.0004	-0.494	0.00048
																							-0.492	-1.68	-0.492	0.00048	-0.492	0.00072
																							-0.49	-1.76	-0.49	0.00056	-0.49	0.00056
																							-0.488	-1.76	-0.488	0.00024	-0.488	0.00056
																							-0.486	-1.76	-0.486	0.0004	-0.486	0.00072
																							-0.484	-1.76	-0.484	0.00048	-0.484	0.00072
																							-0.482	-1.76	-0.482	0.0004	-0.482	0.0008
																							-0.48	-1.84	-0.48	0.0004	-0.48	0.00088
																							-0.478	-1.84	-0.478	0.00064	-0.478	0.00088
																							-0.476	-1.84	-0.476	0.00056	-0.476	0.00096
																							-0.474	-1.92	-0.474	0.00064	-0.474	0.00056
																							-0.472	-1.92	-0.472	0.00056	-0.472	0.00056
																							-0.47	-1.84	-0.47	0.00056	-0.47	0.00072
																							-0.468	-1.92	-0.468	0.00048	-0.468	0.00048
																							-0.466	-1.92	-0.466	0.00096	-0.466	0.00056
																							-0.464	-2	-0.464	0.00088	-0.464	0.00032
																							-0.462	-2	-0.462	0.00072	-0.462	0.00056
																							-0.46	-2	-0.46	0.00064	-0.46	0.00056
																							-0.458	-2.08	-0.458	0.00064	-0.458	0.00016
																							-0.456	-2.08	-0.456	0.00048	-0.456	0.00024
																							-0.454	-2.08	-0.454	0.0004	-0.454	0.00024
																							-0.452	-2.16	-0.452	0.00056	-0.452	8e-05
																							-0.45	-2.16	-0.45	0.00064	-0.45	0.00016
																							-0.448	-2.32	-0.448	0.00056	-0.448	-8e-05
																							-0.446	-2.16	-0.446	0.00056	-0.446	8e-05
																							-0.444	-2.16	-0.444	0.0008	-0.444	0.00016
																							-0.442	-2.24	-0.442	0.0008	-0.442	0.00016
																							-0.44	-2.16	-0.44	0.00088	-0.44	0.00048
																							-0.438	-2.24	-0.438	0.00056	-0.438	0.0004
																							-0.436	-2.24	-0.436	0.00048	-0.436	0.00048
																							-0.434	-2.24	-0.434	0.00056	-0.434	8e-05
																							-0.432	-2.4	-0.432	0.00016	-0.432	0.00056
																							-0.43	-2.32	-0.43	0.00024	-0.43	0.00056
																							-0.428	-2.4	-0.428	0.00032	-0.428	0.00056
																							-0.426	-2.4	-0.426	0.00024	-0.426	0.00024
																							-0.424	-2.32	-0.424	0.00032	-0.424	0.00016
																							-0.422	-2.4	-0.422	0.00024	-0.422	8e-05
																							-0.42	-2.48	-0.42	0.00056	-0.42	0
																							-0.418	-2.32	-0.418	0.0004	-0.418	8e-05
																							-0.416	-2.48	-0.416	0.00016	-0.416	0
																							-0.414	-2.4	-0.414	0.00056	-0.414	0
																							-0.412	-2.4	-0.412	0.00064	-0.412	0.00016
																							-0.41	-2.48	-0.41	0.0008	-0.41	0.00016
																							-0.408	-2.48	-0.408	0.00056	-0.408	0.00024
																							-0.406	-2.56	-0.406	0.0008	-0.406	0.0004
																							-0.404	-2.56	-0.404	0.00064	-0.404	0.00048
																							-0.402	-2.64	-0.402	0.0008	-0.402	0.00032
																							-0.4	-2.56	-0.4	0.00048	-0.4	0.00056
																							-0.398	-2.56	-0.398	0.00064	-0.398	0.00056
																							-0.396	-2.56	-0.396	0.00096	-0.396	0.00072
																							-0.394	-2.56	-0.394	0.00096	-0.394	0.0008
																							-0.392	-2.48	-0.392	0.00064	-0.392	0.0008
																							-0.39	-2.56	-0.39	0.0008	-0.39	0.00072
																							-0.388	-2.64	-0.388	0.0008	-0.388	0.00064
																							-0.386	-2.64	-0.386	0.00072	-0.386	0.00056
																							-0.384	-2.72	-0.384	0.0008	-0.384	0.00032
																							-0.382	-2.64	-0.382	0.00064	-0.382	-0.00016
																							-0.38	-2.72	-0.38	0.00088	-0.38	0
																							-0.378	-2.64	-0.378	0.0008	-0.378	8e-05
																							-0.376	-2.8	-0.376	0.0008	-0.376	8e-05
																							-0.374	-2.72	-0.374	0.00064	-0.374	0.00016
																							-0.372	-2.72	-0.372	0.0008	-0.372	-8e-05
																							-0.37	-2.72	-0.37	0.0008	-0.37	0.00016
																							-0.368	-2.8	-0.368	0.00112	-0.368	0.00032
																							-0.366	-2.8	-0.366	0.00088	-0.366	8e-05
																							-0.364	-2.72	-0.364	0.0008	-0.364	0.00024
																							-0.362	-2.8	-0.362	0.00096	-0.362	0.00048
																							-0.36	-2.8	-0.36	0.00072	-0.36	0.00056
																							-0.358	-2.8	-0.358	0.00072	-0.358	0.0004
																							-0.356	-2.8	-0.356	0.0008	-0.356	0.00032
																							-0.354	-2.8	-0.354	0.00072	-0.354	0.00048
																							-0.352	-2.88	-0.352	0.00056	-0.352	0.0004
																							-0.35	-2.8	-0.35	0.0008	-0.35	0.0004
																							-0.348	-2.8	-0.348	0.00064	-0.348	0.00032
																							-0.346	-2.8	-0.346	0.00064	-0.346	0.00048
																							-0.344	-2.8	-0.344	0.00072	-0.344	0.00048
																							-0.342	-2.88	-0.342	0.00064	-0.342	0.00024
																							-0.34	-2.88	-0.34	0.0008	-0.34	0.0008
																							-0.338	-2.8	-0.338	0.00072	-0.338	0.00064
																							-0.336	-2.88	-0.336	0.0008	-0.336	0.00064
																							-0.334	-2.96	-0.334	0.00096	-0.334	0.00048
																							-0.332	-2.8	-0.332	0.0008	-0.332	0.0004
																							-0.33	-2.88	-0.33	0.00088	-0.33	0.00056
																							-0.328	-2.8	-0.328	0.00088	-0.328	0.00056
																							-0.326	-2.8	-0.326	0.00088	-0.326	0.00024
																							-0.324	-2.88	-0.324	0.00104	-0.324	0.00048
																							-0.322	-2.88	-0.322	0.0008	-0.322	0.00024
																							-0.32	-2.8	-0.32	0.00064	-0.32	0.00032
																							-0.318	-2.8	-0.318	0.00056	-0.318	0.00024
																							-0.316	-2.8	-0.316	0.00048	-0.316	0.00024
																							-0.314	-2.88	-0.314	0.00048	-0.314	0.0004
																							-0.312	-2.8	-0.312	0.00056	-0.312	8e-05
																							-0.31	-2.8	-0.31	0.00024	-0.31	0.00024
																							-0.308	-2.88	-0.308	0.0004	-0.308	0.00048
																							-0.306	-2.88	-0.306	0.00048	-0.306	0.00016
																							-0.304	-2.8	-0.304	0.00048	-0.304	0.0004
																							-0.302	-2.8	-0.302	0.00024	-0.302	0.00056
																							-0.3	-2.88	-0.3	0.00056	-0.3	0.00048
																							-0.298	-2.88	-0.298	0.00056	-0.298	0.00048
																							-0.296	-2.88	-0.296	0.00056	-0.296	0.00064
																							-0.294	-2.88	-0.294	0.00088	-0.294	0.00072
																							-0.292	-2.88	-0.292	0.00088	-0.292	0.00096
																							-0.29	-2.88	-0.29	0.00056	-0.29	0.0008
																							-0.288	-2.8	-0.288	0.00056	-0.288	0.00072
																							-0.286	-2.88	-0.286	0.00064	-0.286	0.00048
																							-0.284	-2.96	-0.284	0.00048	-0.284	0.00048
																							-0.282	-2.88	-0.282	0.00072	-0.282	0.00024
																							-0.28	-2.72	-0.28	0.0008	-0.28	0.00016
																							-0.278	-2.88	-0.278	0.0008	-0.278	0.00032
																							-0.276	-2.72	-0.276	0.00064	-0.276	0.0004
																							-0.274	-2.88	-0.274	0.00072	-0.274	0.00048
																							-0.272	-2.8	-0.272	0.00048	-0.272	0.0004
																							-0.27	-2.8	-0.27	0.00024	-0.27	0.00064
																							-0.268	-2.72	-0.268	0.0004	-0.268	0.00072
																							-0.266	-2.72	-0.266	0.00056	-0.266	0.00064
																							-0.264	-2.8	-0.264	0.00048	-0.264	0.00096
																							-0.262	-2.72	-0.262	0.00024	-0.262	0.00072
																							-0.26	-2.72	-0.26	0.0004	-0.26	0.00096
																							-0.258	-2.8	-0.258	0.00032	-0.258	0.0008
																							-0.256	-2.72	-0.256	0.00024	-0.256	0.00088
																							-0.254	-2.72	-0.254	0.00016	-0.254	0.00072
																							-0.252	-2.64	-0.252	0.0004	-0.252	0.00072
																							-0.25	-2.8	-0.25	0.00024	-0.25	0.00056
																							-0.248	-2.64	-0.248	0.00024	-0.248	0.00032
																							-0.246	-2.64	-0.246	0.00032	-0.246	0.00016
																							-0.244	-2.72	-0.244	0.0004	-0.244	0.00024
																							-0.242	-2.64	-0.242	0.0004	-0.242	0.00016
																							-0.24	-2.64	-0.24	0.00024	-0.24	0.00048
																							-0.238	-2.64	-0.238	0.00032	-0.238	0.00056
																							-0.236	-2.64	-0.236	0.0004	-0.236	0.0004
																							-0.234	-2.64	-0.234	8e-05	-0.234	0.00048
																							-0.232	-2.64	-0.232	0.00016	-0.232	0.00048
																							-0.23	-2.56	-0.23	0.00048	-0.23	0.00048
																							-0.228	-2.64	-0.228	0.00064	-0.228	0.0008
																							-0.226	-2.64	-0.226	0.00056	-0.226	0.00048
																							-0.224	-2.64	-0.224	0.00048	-0.224	0.00016
																							-0.222	-2.64	-0.222	0.0004	-0.222	0.00016
																							-0.22	-2.56	-0.22	0.00032	-0.22	0.0004
																							-0.218	-2.4	-0.218	0.00024	-0.218	0
																							-0.216	-2.48	-0.216	0.0004	-0.216	0.00016
																							-0.214	-2.48	-0.214	0.00048	-0.214	0.00024
																							-0.212	-2.48	-0.212	0.0004	-0.212	0.00024
																							-0.21	-2.4	-0.21	0.00024	-0.21	0.00024
																							-0.208	-2.4	-0.208	0.00048	-0.208	0.00056
																							-0.206	-2.32	-0.206	0.0004	-0.206	0.00064
																							-0.204	-2.32	-0.204	0.0004	-0.204	0.00048
																							-0.202	-2.32	-0.202	0.00024	-0.202	0.00064
																							-0.2	-2.4	-0.2	0.00048	-0.2	0.00064
																							-0.198	-2.32	-0.198	0.00048	-0.198	0.0008
																							-0.196	-2.24	-0.196	0.00024	-0.196	0.0008
																							-0.194	-2.24	-0.194	0.00024	-0.194	0.0008
																							-0.192	-2.24	-0.192	0.00048	-0.192	0.00072
																							-0.19	-2.32	-0.19	0.00016	-0.19	0.0008
																							-0.188	-2.24	-0.188	0.00032	-0.188	0.00056
																							-0.186	-2.24	-0.186	0.00056	-0.186	0.0004
																							-0.184	-2.16	-0.184	0.00048	-0.184	0.00024
																							-0.182	-2.16	-0.182	0.00024	-0.182	0.0004
																							-0.18	-2.16	-0.18	0.0004	-0.18	0.0004
																							-0.178	-2.16	-0.178	0.00056	-0.178	0.00048
																							-0.176	-2.08	-0.176	0.00024	-0.176	0.00024
																							-0.174	-2	-0.174	0.0004	-0.174	0.00024
																							-0.172	-2.08	-0.172	0.00056	-0.172	0.00032
																							-0.17	-2.08	-0.17	0.00064	-0.17	0.00064
																							-0.168	-2	-0.168	0.00048	-0.168	8e-05
																							-0.166	-2.08	-0.166	0.00056	-0.166	0.00024
																							-0.164	-2	-0.164	0.00064	-0.164	0.00032
																							-0.162	-2	-0.162	0.00064	-0.162	0.00032
																							-0.16	-1.84	-0.16	0.00056	-0.16	0.00048
																							-0.158	-1.84	-0.158	0.0004	-0.158	0.00032
																							-0.156	-1.84	-0.156	0.00032	-0.156	0.00024
																							-0.154	-1.84	-0.154	8e-05	-0.154	0.00024
																							-0.152	-1.84	-0.152	8e-05	-0.152	0.00024
																							-0.15	-1.76	-0.15	0.00024	-0.15	0.00048
																							-0.148	-1.76	-0.148	8e-05	-0.148	0.00048
																							-0.146	-1.68	-0.146	8e-05	-0.146	0.0004
																							-0.144	-1.76	-0.144	8e-05	-0.144	0.00032
																							-0.142	-1.68	-0.142	8e-05	-0.142	0.00048
																							-0.14	-1.76	-0.14	0.00032	-0.14	0.0004
																							-0.138	-1.68	-0.138	0.00032	-0.138	0.00016
																							-0.136	-1.6	-0.136	0.00032	-0.136	8e-05
																							-0.134	-1.6	-0.134	0.00016	-0.134	0.00024
																							-0.132	-1.6	-0.132	0.0004	-0.132	0.0004
																							-0.13	-1.52	-0.13	0.00064	-0.13	0.00032
																							-0.128	-1.52	-0.128	0.00056	-0.128	0.00016
																							-0.126	-1.44	-0.126	0.00048	-0.126	0.00056
																							-0.124	-1.44	-0.124	0.00056	-0.124	0.0004
																							-0.122	-1.44	-0.122	0.00032	-0.122	0.0008
																							-0.12	-1.36	-0.12	0.0004	-0.12	0.00112
																							-0.118	-1.28	-0.118	0.00048	-0.118	0.00112
																							-0.116	-1.28	-0.116	0.00056	-0.116	0.0012
																							-0.114	-1.36	-0.114	0.00048	-0.114	0.00088
																							-0.112	-1.28	-0.112	0.0004	-0.112	0.00096
																							-0.11	-1.28	-0.11	0.00088	-0.11	0.00064
																							-0.108	-1.28	-0.108	0.0004	-0.108	0.00056
																							-0.106	-1.28	-0.106	0.0008	-0.106	0.00056
																							-0.104	-1.2	-0.104	0.00048	-0.104	0.00088
																							-0.102	-1.2	-0.102	0.0008	-0.102	0.00048
																							-0.1	-1.04	-0.1	0.0008	-0.1	0.00048
																							-0.098	-1.2	-0.098	0.00056	-0.098	0.00056
																							-0.096	-1.12	-0.096	0.0008	-0.096	0.00032
																							-0.094	-1.04	-0.094	0.00048	-0.094	0.00024
																							-0.092	-0.96	-0.092	0.00016	-0.092	0.00048
																							-0.09	-0.96	-0.09	0.00032	-0.09	0.00048
																							-0.088	-1.04	-0.088	0.00016	-0.088	0.00032
																							-0.086	-0.96	-0.086	0.00024	-0.086	0.00048
																							-0.084	-0.96	-0.084	0.00016	-0.084	0.00024
																							-0.082	-0.88	-0.082	0.00056	-0.082	0.0004
																							-0.08	-0.8	-0.08	0.0004	-0.08	0.00048
																							-0.078	-0.8	-0.078	0.00032	-0.078	0.00048
																							-0.076	-0.8	-0.076	0.00064	-0.076	0.0004
																							-0.074	-0.72	-0.074	0.00024	-0.074	0.00048
																							-0.072	-0.72	-0.072	0.00016	-0.072	0.00056
																							-0.07	-0.8	-0.07	0.00048	-0.07	0.00072
																							-0.068	-0.64	-0.068	0.00048	-0.068	0.00064
																							-0.066	-0.64	-0.066	0.00056	-0.066	0.0008
																							-0.064	-0.56	-0.064	0.00056	-0.064	0.00096
																							-0.062	-0.48	-0.062	0.00056	-0.062	0.00088
																							-0.06	-0.48	-0.06	0.00048	-0.06	0.00064
																							-0.058	-0.48	-0.058	0.00056	-0.058	0.0008
																							-0.056	-0.48	-0.056	0.00056	-0.056	0.00056
																							-0.054	-0.4	-0.054	0.0008	-0.054	0.0004
																							-0.052	-0.4	-0.052	0.00024	-0.052	0.00048
																							-0.05	-0.4	-0.05	0.0004	-0.05	0.00048
																							-0.048	-0.4	-0.048	0.00056	-0.048	0.00048
																							-0.046	-0.32	-0.046	0.00048	-0.046	0.0004
																							-0.044	-0.32	-0.044	0.0008	-0.044	0.00048
																							-0.042	-0.16	-0.042	0.00064	-0.042	0.00016
																							-0.04	-0.24	-0.04	0.00048	-0.04	0.0004
																							-0.038	-0.16	-0.038	0.0008	-0.038	0.00016
																							-0.036	-0.16	-0.036	0.00032	-0.036	0.0004
																							-0.034	-0.16	-0.034	0.0004	-0.034	0.00032
																							-0.032	-0.16	-0.032	0.00072	-0.032	0.0004
																							-0.03	-0.08	-0.03	0.00032	-0.03	0.00024
																							-0.028	-0.08	-0.028	0.00048	-0.028	8e-05
																							-0.026	0	-0.026	0.00024	-0.026	0.00024
																							-0.024	-0.08	-0.024	0.00048	-0.024	0
																							-0.022	0	-0.022	0.00016	-0.022	0.00016
																							-0.02	0.16	-0.02	0.00024	-0.02	0.00016
																							-0.018	0.08	-0.018	0.00048	-0.018	0.00016
																							-0.016	0.16	-0.016	0.00056	-0.016	0.0004
																							-0.014	0.16	-0.014	0.0004	-0.014	0.00024
																							-0.012	0.16	-0.012	0.0004	-0.012	0.00032
																							-0.01	0.24	-0.01	0.00056	-0.01	0.00048
																							-0.008	0.32	-0.008	0.0004	-0.008	0.00048
																							-0.006	0.16	-0.006	0.00048	-0.006	0.00016
																							-0.004	0.24	-0.004	0.00024	-0.004	0.00056
																							-0.002	0.32	-0.002	0.00032	-0.002	0.00048
																							0	0.32	0	0.0004	0	0.00048
																							0.002	0.4	0.002	0.00064	0.002	0.00056
																							0.004	0.4	0.004	0.00032	0.004	0.00056
																							0.006	0.4	0.006	0.00056	0.006	0.00048
																							0.008	0.56	0.008	0.0004	0.008	0.00048
																							0.01	0.48	0.01	0.00064	0.01	0.00024
																							0.012	0.56	0.012	0.00064	0.012	0.0004
																							0.014	0.64	0.014	0.00056	0.014	0
																							0.016	0.56	0.016	0.00048	0.016	0.00024
																							0.018	0.64	0.018	0.00032	0.018	0.00016
																							0.02	0.64	0.02	0.0004	0.02	0.00048
																							0.022	0.72	0.022	0.00016	0.022	0.00032
																							0.024	0.8	0.024	0.00024	0.024	0.0004
																							0.026	0.64	0.026	0.00024	0.026	0.00016
																							0.028	0.8	0.028	0.00064	0.028	0.0004
																							0.03	0.8	0.03	0.0004	0.03	0.0004
																							0.032	0.8	0.032	0.00064	0.032	0.00048
																							0.034	0.8	0.034	0.00088	0.034	0.00072
																							0.036	0.88	0.036	0.00096	0.036	0.0008
																							0.038	0.88	0.038	0.00088	0.038	0.0008
																							0.04	0.96	0.04	0.0008	0.04	0.00064
																							0.042	0.96	0.042	0.00072	0.042	0.00064
																							0.044	1.04	0.044	0.00072	0.044	0.00064
																							0.046	1.12	0.046	0.00104	0.046	0.00048
																							0.048	1.04	0.048	0.00064	0.048	0.00096
																							0.05	1.12	0.05	0.00072	0.05	0.00096
																							0.052	1.04	0.052	0.00072	0.052	0.0008
																							0.054	1.2	0.054	0.00064	0.054	0.00048
																							0.056	1.12	0.056	0.00064	0.056	0.00056
																							0.058	1.2	0.058	0.00064	0.058	0.00056
																							0.06	1.2	0.06	0.00064	0.06	0.00024
																							0.062	1.28	0.062	0.00064	0.062	8e-05
																							0.064	1.28	0.064	0.00032	0.064	0.00024
																							0.066	1.36	0.066	0.00056	0.066	0.00024
																							0.068	1.36	0.068	0.00048	0.068	0.00064
																							0.07	1.36	0.07	0.00056	0.07	0.00032
																							0.072	1.36	0.072	0.00048	0.072	0.0008
																							0.074	1.44	0.074	0.00048	0.074	0.00048
																							0.076	1.44	0.076	0.0004	0.076	0.00048
																							0.078	1.36	0.078	0.00024	0.078	0.00048
																							0.08	1.44	0.08	0.00032	0.08	0.00056
																							0.082	1.6	0.082	0.00032	0.082	0.00064
																							0.084	1.52	0.084	0.00024	0.084	0.0004
																							0.086	1.52	0.086	0.0004	0.086	0.00048
																							0.088	1.52	0.088	0.0004	0.088	0.00032
																							0.09	1.6	0.09	8e-05	0.09	0.00016
																							0.092	1.6	0.092	0.00048	0.092	0.0004
																							0.094	1.6	0.094	0	0.094	0.00048
																							0.096	1.6	0.096	0.0004	0.096	0.00048
																							0.098	1.68	0.098	0.00072	0.098	0.00048
																							0.1	1.68	0.1	0.0004	0.1	0.00048
																							0.102	1.68	0.102	0.00056	0.102	0.00032
																							0.104	1.76	0.104	0.00048	0.104	0.00048
																							0.106	1.84	0.106	0.0004	0.106	0.00048
																							0.108	1.76	0.108	0.00056	0.108	0.00048
																							0.11	1.84	0.11	0.00056	0.11	0.0004
																							0.112	1.92	0.112	0.00048	0.112	0.00048
																							0.114	1.84	0.114	0.00048	0.114	0.00056
																							0.116	1.84	0.116	0.00064	0.116	0.00048
																							0.118	1.92	0.118	0.00056	0.118	0.00024
																							0.12	1.92	0.12	0.00048	0.12	0.00032
																							0.122	1.92	0.122	0.00056	0.122	0.00048
																							0.124	2	0.124	0.0004	0.124	0.00032
																							0.126	1.84	0.126	0.00024	0.126	0.00024
																							0.128	1.92	0.128	0.00024	0.128	0.00032
																							0.13	2	0.13	0.00048	0.13	0.00032
																							0.132	2.08	0.132	0.0004	0.132	0.00056
																							0.134	2	0.134	0.00048	0.134	0.00072
																							0.136	2.16	0.136	0.00048	0.136	0.00048
																							0.138	2.16	0.138	0.0004	0.138	0.00064
																							0.14	2.16	0.14	0.00064	0.14	0.00048
																							0.142	2.08	0.142	0.00056	0.142	0.00048
																							0.144	2.16	0.144	0.00024	0.144	0.0004
																							0.146	2.16	0.146	0.00016	0.146	0.00032
																							0.148	2.24	0.148	0.00016	0.148	0.00016
																							0.15	2.32	0.15	0.00032	0.15	0.00024
																							0.152	2.24	0.152	0.00024	0.152	0.00016
																							0.154	2.24	0.154	0.0004	0.154	0.00024
																							0.156	2.32	0.156	0.00016	0.156	0.00048
																							0.158	2.32	0.158	0.00016	0.158	0.00056
																							0.16	2.32	0.16	0.00048	0.16	0.00024
																							0.162	2.32	0.162	0.00016	0.162	0.0004
																							0.164	2.4	0.164	0.00024	0.164	0.0004
																							0.166	2.4	0.166	0.00032	0.166	0.0004
																							0.168	2.4	0.168	0.00032	0.168	0.00056
																							0.17	2.32	0.17	0.0004	0.17	0.00056
																							0.172	2.4	0.172	0.00016	0.172	0.00024
																							0.174	2.4	0.174	0.00024	0.174	0.0004
																							0.176	2.48	0.176	8e-05	0.176	0.00056
																							0.178	2.48	0.178	8e-05	0.178	0.0004
																							0.18	2.4	0.18	0.0004	0.18	0.00048
																							0.182	2.56	0.182	0.00024	0.182	0.0004
																							0.184	2.56	0.184	0.0004	0.184	0.0004
																							0.186	2.48	0.186	0.00016	0.186	0.00032
																							0.188	2.48	0.188	0.00024	0.188	0.0004
																							0.19	2.56	0.19	0.00016	0.19	0.0004
																							0.192	2.56	0.192	0.00024	0.192	-8e-05
																							0.194	2.56	0.194	8e-05	0.194	0.00048
																							0.196	2.56	0.196	0	0.196	0.00024
																							0.198	2.64	0.198	0.0004	0.198	0.0004
																							0.2	2.64	0.2	0.00032	0.2	0.00048
																							0.202	2.64	0.202	0.00064	0.202	0.00048
																							0.204	2.56	0.204	0.0008	0.204	0.00048
																							0.206	2.64	0.206	0.00048	0.206	0.00024
																							0.208	2.64	0.208	0.00048	0.208	0.00016
																							0.21	2.64	0.21	0.00072	0.21	0.0004
																							0.212	2.72	0.212	0.00032	0.212	0.00016
																							0.214	2.72	0.214	0.00056	0.214	0.00016
																							0.216	2.72	0.216	0.00032	0.216	0.0004
																							0.218	2.72	0.218	0.0004	0.218	0.0004
																							0.22	2.72	0.22	0.00032	0.22	0.0004
																							0.222	2.72	0.222	0.00024	0.222	0.0004
																							0.224	2.72	0.224	0.0004	0.224	0.00032
																							0.226	2.72	0.226	0.00048	0.226	0.0004
																							0.228	2.72	0.228	0.00048	0.228	0.00032
																							0.23	2.72	0.23	0.00056	0.23	0.00048
																							0.232	2.72	0.232	0.00048	0.232	0.00056
																							0.234	2.8	0.234	0.00056	0.234	0.0004
																							0.236	2.64	0.236	0.00056	0.236	0.0004
																							0.238	2.8	0.238	0.00048	0.238	0.00032
																							0.24	2.8	0.24	0.00032	0.24	0.00056
																							0.242	2.72	0.242	0.00032	0.242	0.0004
																							0.244	2.8	0.244	0.0004	0.244	0.00032
																							0.246	2.72	0.246	0.00048	0.246	0.00056
																							0.248	2.88	0.248	0.00032	0.248	0.00056
																							0.25	2.72	0.25	0.00056	0.25	0.00072
																							0.252	2.8	0.252	0.00048	0.252	0.00048
																							0.254	2.8	0.254	0.00056	0.254	0.00056
																							0.256	2.8	0.256	0.00048	0.256	0.00064
																							0.258	2.88	0.258	0.00056	0.258	0.00064
																							0.26	2.8	0.26	0.00056	0.26	0.0004
																							0.262	2.72	0.262	0.00072	0.262	0.0004
																							0.264	2.72	0.264	0.00096	0.264	0.0004
																							0.266	2.88	0.266	0.0008	0.266	0.00048
																							0.268	2.8	0.268	0.00088	0.268	0.0004
																							0.27	2.8	0.27	0.00064	0.27	0.00048
																							0.272	2.8	0.272	0.00056	0.272	0.00032
																							0.274	2.8	0.274	0.00032	0.274	0.0004
																							0.276	2.72	0.276	0.00048	0.276	0.00048
																							0.278	2.88	0.278	0.00048	0.278	0.00032
																							0.28	2.8	0.28	0.00056	0.28	0.00048
																							0.282	2.8	0.282	0.00056	0.282	0.00016
																							0.284	2.8	0.284	0.00056	0.284	0.0004
																							0.286	2.88	0.286	0.00048	0.286	8e-05
																							0.288	2.88	0.288	0.0004	0.288	0.00016
																							0.29	2.8	0.29	0.00064	0.29	0.00016
																							0.292	2.8	0.292	0.0004	0.292	0.0004
																							0.294	2.8	0.294	0.0004	0.294	0
																							0.296	2.8	0.296	0.00032	0.296	0.00016
																							0.298	2.88	0.298	0.00032	0.298	0.0004
																							0.3	2.88	0.3	0.00064	0.3	0.00016
																							0.302	2.72	0.302	0.00064	0.302	0.00016
																							0.304	2.8	0.304	0.00048	0.304	0.00024
																							0.306	2.8	0.306	0.00024	0.306	0.00024
																							0.308	2.72	0.308	0.00048	0.308	8e-05
																							0.31	2.72	0.31	0.00056	0.31	0.00016
																							0.312	2.72	0.312	0.00072	0.312	0.00024
																							0.314	2.8	0.314	0.0008	0.314	0.00024
																							0.316	2.8	0.316	0.0008	0.316	0.00032
																							0.318	2.88	0.318	0.00064	0.318	0.0004
																							0.32	2.8	0.32	0.00064	0.32	0.00056
																							0.322	2.8	0.322	0.00064	0.322	0.00016
																							0.324	2.72	0.324	0.00032	0.324	0.0004
																							0.326	2.72	0.326	0.00064	0.326	0.00032
																							0.328	2.72	0.328	0.00064	0.328	0
																							0.33	2.72	0.33	0.00064	0.33	0.00024
																							0.332	2.72	0.332	0.00048	0.332	0.00024
																							0.334	2.8	0.334	0.00056	0.334	0.00016
																							0.336	2.64	0.336	0.00048	0.336	0.00048
																							0.338	2.64	0.338	0.0004	0.338	-8e-05
																							0.34	2.64	0.34	0.00072	0.34	8e-05
																							0.342	2.64	0.342	0.00056	0.342	0
																							0.344	2.56	0.344	0.00032	0.344	-0.00016
																							0.346	2.64	0.346	0.00064	0.346	0.00016
																							0.348	2.56	0.348	0.00072	0.348	8e-05
																							0.35	2.56	0.35	0.00088	0.35	0
																							0.352	2.56	0.352	0.0008	0.352	0.00016
																							0.354	2.64	0.354	0.00088	0.354	0.00016
																							0.356	2.56	0.356	0.00056	0.356	0.0004
																							0.358	2.56	0.358	0.0008	0.358	0.00016
																							0.36	2.56	0.36	0.00048	0.36	0.00048
																							0.362	2.48	0.362	0.00064	0.362	0.00048
																							0.364	2.56	0.364	0.00088	0.364	0.00032
																							0.366	2.48	0.366	0.00072	0.366	0.00048
																							0.368	2.48	0.368	0.00056	0.368	0.00048
																							0.37	2.32	0.37	0.00056	0.37	0.00016
																							0.372	2.32	0.372	0.00048	0.372	0.00032
																							0.374	2.4	0.374	0.00032	0.374	0.00048
																							0.376	2.4	0.376	8e-05	0.376	0.00032
																							0.378	2.48	0.378	0.00032	0.378	0.0004
																							0.38	2.32	0.38	8e-05	0.38	0.00072
																							0.382	2.24	0.382	0.00032	0.382	0.00064
																							0.384	2.32	0.384	-0.00016	0.384	0.0004
																							0.386	2.32	0.386	0.00016	0.386	0.0004
																							0.388	2.32	0.388	0.00024	0.388	0.00056
																							0.39	2.32	0.39	0.00048	0.39	0.00032
																							0.392	2.24	0.392	8e-05	0.392	0.00048
																							0.394	2.24	0.394	0.00024	0.394	0.00056
																							0.396	2.16	0.396	0.00056	0.396	0.00024
																							0.398	2.16	0.398	0.00064	0.398	0.0004
																							0.4	2.24	0.4	0.0004	0.4	0.00048
																							0.402	2.08	0.402	0.00048	0.402	0.00056
																							0.404	2.16	0.404	0.00032	0.404	0.00048
																							0.406	2.08	0.406	0.00048	0.406	0.00048
																							0.408	2.08	0.408	0.00072	0.408	0.00064
																							0.41	2.08	0.41	0.00064	0.41	0.0004
																							0.412	2.08	0.412	0.00056	0.412	0.00056
																							0.414	2.08	0.414	0.00032	0.414	0.0008
																							0.416	2	0.416	0.00048	0.416	0.00064
																							0.418	2.08	0.418	0.00016	0.418	0.00064
																							0.42	2	0.42	0.00048	0.42	0.00056
																							0.422	1.92	0.422	0.00048	0.422	0.00048
																							0.424	1.92	0.424	0.00056	0.424	0.00048
																							0.426	1.84	0.426	0.00048	0.426	0.00032
																							0.428	1.92	0.428	0.0008	0.428	0.00024
																							0.43	1.92	0.43	0.00064	0.43	0.00056
																							0.432	1.92	0.432	0.00088	0.432	0.00048
																							0.434	1.76	0.434	0.00072	0.434	0.00048
																							0.436	1.76	0.436	0.0008	0.436	0.00056
																							0.438	1.84	0.438	0.00048	0.438	0.00048
																							0.44	1.68	0.44	0.00048	0.44	0.00032
																							0.442	1.68	0.442	0.00064	0.442	8e-05
																							0.444	1.76	0.444	0.0008	0.444	0.00048
																							0.446	1.68	0.446	0.0008	0.446	0.00024
																							0.448	1.6	0.448	0.00072	0.448	0.00032
																							0.45	1.6	0.45	0.00088	0.45	0.00016
																							0.452	1.52	0.452	0.0008	0.452	0.00056
																							0.454	1.6	0.454	0.00072	0.454	0.0004
																							0.456	1.6	0.456	0.00056	0.456	0.00064
																							0.458	1.44	0.458	0.00064	0.458	0.0004
																							0.46	1.44	0.46	0.00056	0.46	0.00048
																							0.462	1.44	0.462	0.0008	0.462	0.00064
																							0.464	1.36	0.464	0.00072	0.464	0.00064
																							0.466	1.36	0.466	0.00072	0.466	0.0004
																							0.468	1.36	0.468	0.00064	0.468	0.00056
																							0.47	1.28	0.47	0.00064	0.47	0.00056
																							0.472	1.36	0.472	0.00064	0.472	0.0004
																							0.474	1.28	0.474	0.00072	0.474	0.0008
																							0.476	1.28	0.476	0.00048	0.476	0.00064
																							0.478	1.28	0.478	0.00056	0.478	0.00024
																							0.48	1.2	0.48	0.0008	0.48	0.0004
																							0.482	1.12	0.482	0.00048	0.482	0.00056
																							0.484	1.2	0.484	0.0008	0.484	0.00024
																							0.486	1.12	0.486	0.0004	0.486	0.00016
																							0.488	1.12	0.488	0.00056	0.488	0.00024
																							0.49	1.04	0.49	0.0004	0.49	0.00016
																							0.492	1.04	0.492	0.00056	0.492	8e-05
																							0.494	1.04	0.494	0.00056	0.494	0.00016
																							0.496	1.04	0.496	0.00064	0.496	8e-05
																							0.498	1.04	0.498	0.0008	0.498	0.00032
																							0.5	0.88	0.5	0.00096	0.5	0.0004
																							0.502	0.96	0.502	0.00072	0.502	0.0004
																							0.504	0.88	0.504	0.0008	0.504	0.0004
																							0.506	0.88	0.506	0.00056	0.506	0.00032
																							0.508	0.8	0.508	0.00072	0.508	0.0004
																							0.51	0.8	0.51	0.00072	0.51	0.00064
																							0.512	0.8	0.512	0.00072	0.512	0.00064
																							0.514	0.72	0.514	0.00064	0.514	0.00072
																							0.516	0.8	0.516	0.00072	0.516	0.0008
																							0.518	0.72	0.518	0.0008	0.518	0.00056
																							0.52	0.56	0.52	0.00056	0.52	0.0008
																							0.522	0.56	0.522	0.00032	0.522	0.0008
																							0.524	0.56	0.524	0.00056	0.524	0.00072
																							0.526	0.64	0.526	0.00056	0.526	0.0004
																							0.528	0.56	0.528	0.00024	0.528	0.00064
																							0.53	0.56	0.53	0.00016	0.53	0.00072
																							0.532	0.48	0.532	0.00048	0.532	0.00096
																							0.534	0.48	0.534	0.00032	0.534	0.0008
																							0.536	0.4	0.536	0.00048	0.536	0.00088
																							0.538	0.32	0.538	0.00048	0.538	0.00056
																							0.54	0.32	0.54	0.00032	0.54	0.0008
																							0.542	0.24	0.542	0.00032	0.542	0.00056
																							0.544	0.32	0.544	0.0004	0.544	0.00064
																							0.546	0.32	0.546	0.00072	0.546	0.00088
																							0.548	0.24	0.548	0.00048	0.548	0.00056
																							0.55	0.24	0.55	0.00048	0.55	0.00088
																							0.552	0.16	0.552	0.00024	0.552	0.00072
																							0.554	0.16	0.554	0.00048	0.554	0.00112
																							0.556	0.08	0.556	0.00064	0.556	0.00088
																							0.558	0.16	0.558	0.00032	0.558	0.00112
																							0.56	0	0.56	0.00048	0.56	0.0012
																							0.562	0	0.562	0.00072	0.562	0.00072
																							0.564	0	0.564	0.00056	0.564	0.0012
																							0.566	-0.08	0.566	0.0008	0.566	0.00088
																							0.568	-0.08	0.568	0.00064	0.568	0.00072
																							0.57	-0.08	0.57	0.00064	0.57	0.00072
																							0.572	-0.16	0.572	0.00072	0.572	0.00064
																							0.574	-0.24	0.574	0.00072	0.574	0.00072
																							0.576	-0.24	0.576	0.0008	0.576	0.0008
																							0.578	-0.24	0.578	0.00064	0.578	0.00104
																							0.58	-0.32	0.58	0.00056	0.58	0.00104
																							0.582	-0.24	0.582	0.00032	0.582	0.00096
																							0.584	-0.32	0.584	0.00056	0.584	0.00096
																							0.586	-0.32	0.586	0.00048	0.586	0.00064
																							0.588	-0.4	0.588	0.0008	0.588	0.00048
																							0.59	-0.48	0.59	0.0004	0.59	0.00096
																							0.592	-0.48	0.592	0.00032	0.592	0.0008
																							0.594	-0.48	0.594	0.00056	0.594	0.0008
																							0.596	-0.48	0.596	0.00056	0.596	0.00088
																							0.598	-0.48	0.598	0.0004	0.598	0.0008
																							0.6	-0.56	0.6	0.00056	0.6	0.0008
																							0.602	-0.56	0.602	0.00056	0.602	0.0008
																							0.604	-0.64	0.604	0.00056	0.604	0.00072
																							0.606	-0.64	0.606	0.00056	0.606	0.00096
																							0.608	-0.64	0.608	0.00056	0.608	0.00032
																							0.61	-0.72	0.61	0.0004	0.61	0.00064
																							0.612	-0.64	0.612	0.00048	0.612	0.0008
																							0.614	-0.72	0.614	0.0004	0.614	0.0008
																							0.616	-0.8	0.616	0.00032	0.616	0.00104
																							0.618	-0.88	0.618	0.00024	0.618	0.0008
																							0.62	-0.8	0.62	0.0004	0.62	0.00072
																							0.622	-0.8	0.622	0.00056	0.622	0.00104
																							0.624	-0.88	0.624	0.0004	0.624	0.0004
																							0.626	-0.96	0.626	0.00056	0.626	0.00056
																							0.628	-0.88	0.628	0.00056	0.628	0.00088
																							0.63	-1.04	0.63	0.00056	0.63	0.00072
																							0.632	-0.96	0.632	0.0008	0.632	0.0008
																							0.634	-0.96	0.634	0.00056	0.634	0.00096
																							0.636	-1.12	0.636	0.00096	0.636	0.00104
																							0.638	-1.12	0.638	0.00072	0.638	0.00088
																							0.64	-1.12	0.64	0.00072	0.64	0.00072
																							0.642	-1.2	0.642	0.0008	0.642	0.00096
																							0.644	-1.2	0.644	0.00064	0.644	0.00096
																							0.646	-1.2	0.646	0.00064	0.646	0.00088
																							0.648	-1.2	0.648	0.00048	0.648	0.00048
																							0.65	-1.2	0.65	0.00048	0.65	0.00096
																							0.652	-1.36	0.652	0.00048	0.652	0.00088
																							0.654	-1.36	0.654	0.00048	0.654	0.00112
																							0.656	-1.36	0.656	0.00032	0.656	0.00064
																							0.658	-1.36	0.658	0.00032	0.658	0.00056
																							0.66	-1.44	0.66	0.00024	0.66	0.0008
																							0.662	-1.36	0.662	0.00064	0.662	0.00064
																							0.664	-1.44	0.664	0.00064	0.664	0.0004
																							0.666	-1.44	0.666	0.00048	0.666	0.00048
																							0.668	-1.52	0.668	0.00056	0.668	0.0004
																							0.67	-1.52	0.67	0.00032	0.67	0.00064
																							0.672	-1.52	0.672	0.0004	0.672	0.00056
																							0.674	-1.52	0.674	0.00016	0.674	0.00056
																							0.676	-1.6	0.676	0.00032	0.676	0.00056
																							0.678	-1.6	0.678	0.0004	0.678	0.0004
																							0.68	-1.6	0.68	0.00016	0.68	0.00048
																							0.682	-1.6	0.682	0.00048	0.682	0.00032
																							0.684	-1.68	0.684	0.00056	0.684	0.00024
																							0.686	-1.68	0.686	0.00048	0.686	0.00024
																							0.688	-1.76	0.688	0.00048	0.688	0.00048
																							0.69	-1.68	0.69	0.00048	0.69	0.00024
																							0.692	-1.76	0.692	0.00048	0.692	0.00048
																							0.694	-1.92	0.694	0.00024	0.694	0.00056
																							0.696	-1.84	0.696	0.00048	0.696	0.00072
																							0.698	-1.84	0.698	0.00024	0.698	0.00072
																							0.7	-1.84	0.7	8e-05	0.7	0.00064
																							0.702	-1.92	0.702	8e-05	0.702	0.0004
																							0.704	-2	0.704	0.00016	0.704	0.0004
																							0.706	-1.84	0.706	0.00016	0.706	0.00072
																							0.708	-1.92	0.708	0.00032	0.708	0.00072
																							0.71	-2	0.71	0.00032	0.71	0.00072
																							0.712	-2	0.712	0.00048	0.712	0.00072
																							0.714	-2	0.714	0.00048	0.714	0.00088
																							0.716	-2.08	0.716	0.0008	0.716	0.00088
																							0.718	-2.08	0.718	0.00056	0.718	0.0008
																							0.72	-2	0.72	0.00064	0.72	0.00088
																							0.722	-2.08	0.722	0.0008	0.722	0.00096
																							0.724	-2.08	0.724	0.00064	0.724	0.00072
																							0.726	-2.08	0.726	0.00048	0.726	0.00088
																							0.728	-2.08	0.728	0.00048	0.728	0.00088
																							0.73	-2.16	0.73	0.0008	0.73	0.00112
																							0.732	-2.24	0.732	0.00064	0.732	0.00096
																							0.734	-2.24	0.734	0.0008	0.734	0.00088
																							0.736	-2.24	0.736	0.0008	0.736	0.00072
																							0.738	-2.24	0.738	0.00096	0.738	0.0008
																							0.74	-2.24	0.74	0.00072	0.74	0.00064
																							0.742	-2.24	0.742	0.00088	0.742	0.00088
																							0.744	-2.24	0.744	0.00096	0.744	0.0008
																							0.746	-2.32	0.746	0.00096	0.746	0.00056
																							0.748	-2.32	0.748	0.0008	0.748	0.00056
																							0.75	-2.32	0.75	0.0008	0.75	0.00024
																							0.752	-2.4	0.752	0.00072	0.752	0.00056
																							0.754	-2.32	0.754	0.0008	0.754	0.00024
																							0.756	-2.32	0.756	0.00056	0.756	0.00048
																							0.758	-2.48	0.758	0.00064	0.758	0.00072
																							0.76	-2.48	0.76	0.00064	0.76	0.00056
																							0.762	-2.48	0.762	0.00048	0.762	0.00064
																							0.764	-2.48	0.764	0.00072	0.764	0.00048
																							0.766	-2.48	0.766	0.00056	0.766	0.00024
																							0.768	-2.48	0.768	0.00056	0.768	0.0004
																							0.77	-2.48	0.77	0.00032	0.77	0.00048
																							0.772	-2.56	0.772	0.00048	0.772	0.00024
																							0.774	-2.48	0.774	0.0008	0.774	0.00032
																							0.776	-2.56	0.776	0.00104	0.776	0.00024
																							0.778	-2.56	0.778	0.00112	0.778	0.0004
																							0.78	-2.56	0.78	0.00104	0.78	0.00048
																							0.782	-2.64	0.782	0.00112	0.782	0.00064
																							0.784	-2.56	0.784	0.00096	0.784	0.00064
																							0.786	-2.64	0.786	0.00112	0.786	0.00064
																							0.788	-2.64	0.788	0.0008	0.788	0.00064
																							0.79	-2.64	0.79	0.00088	0.79	0.00088
																							0.792	-2.56	0.792	0.00096	0.792	0.00088
																							0.794	-2.72	0.794	0.00096	0.794	0.0008
																							0.796	-2.72	0.796	0.00072	0.796	0.00064
																							0.798	-2.72	0.798	0.00088	0.798	0.00072
																							0.8	-2.72	0.8	0.00064	0.8	0.00064
																							0.802	-2.72	0.802	0.00048	0.802	0.0008
																							0.804	-2.8	0.804	0.00056	0.804	0.00048
																							0.806	-2.72	0.806	0.00056	0.806	0.00048
																							0.808	-2.72	0.808	0.0008	0.808	0.00024
																							0.81	-2.72	0.81	0.00032	0.81	0.00048
																							0.812	-2.72	0.812	0.0008	0.812	0.00056
																							0.814	-2.72	0.814	0.00048	0.814	0.00048
																							0.816	-2.88	0.816	0.00056	0.816	0.0004
																							0.818	-2.88	0.818	0.00064	0.818	0.00032
																							0.82	-2.72	0.82	0.00088	0.82	0.00064
																							0.822	-2.8	0.822	0.0008	0.822	0.0004
																							0.824	-2.8	0.824	0.00072	0.824	0.0008
																							0.826	-2.88	0.826	0.0008	0.826	0.00088
																							0.828	-2.8	0.828	0.00056	0.828	0.00104
																							0.83	-2.88	0.83	0.0008	0.83	0.0008
																							0.832	-2.72	0.832	0.00064	0.832	0.00096
																							0.834	-2.8	0.834	0.00064	0.834	0.00104
																							0.836	-2.72	0.836	0.00056	0.836	0.00064
																							0.838	-2.8	0.838	0.00064	0.838	0.00048
																							0.84	-2.88	0.84	0.0008	0.84	0.00088
																							0.842	-2.72	0.842	0.00072	0.842	0.00088
																							0.844	-2.8	0.844	0.00072	0.844	0.00088
																							0.846	-2.8	0.846	0.00064	0.846	0.00072
																							0.848	-2.88	0.848	0.00056	0.848	0.0008
																							0.85	-2.88	0.85	0.0004	0.85	0.00064
																							0.852	-2.88	0.852	0.00056	0.852	0.00064
																							0.854	-2.88	0.854	0.00048	0.854	0.00048
																							0.856	-2.8	0.856	0.0004	0.856	0.00032
																							0.858	-2.96	0.858	0.00056	0.858	0.00056
																							0.86	-2.88	0.86	0.00096	0.86	0.00048
																							0.862	-2.8	0.862	0.00048	0.862	0.0004
																							0.864	-2.88	0.864	0.00048	0.864	0.0004
																							0.866	-2.88	0.866	0.00064	0.866	-8e-05
																							0.868	-2.88	0.868	0.00048	0.868	8e-05
																							0.87	-2.8	0.87	0.0004	0.87	0.00024
																							0.872	-2.88	0.872	0.0004	0.872	0.00024
																							0.874	-2.8	0.874	0.00032	0.874	0.0004
																							0.876	-2.88	0.876	0.00056	0.876	8e-05
																							0.878	-2.88	0.878	0.0004	0.878	0.00024
																							0.88	-2.8	0.88	0.0004	0.88	0.00024
																							0.882	-2.8	0.882	0.00024	0.882	0.00024
																							0.884	-2.88	0.884	0.00048	0.884	0.00024
																							0.886	-2.88	0.886	0.00024	0.886	0.0004
																							0.888	-2.8	0.888	0.0004	0.888	0.00016
																							0.89	-2.88	0.89	0.00072	0.89	0.00032
																							0.892	-2.88	0.892	0.0004	0.892	0.00016
																							0.894	-2.8	0.894	0.00056	0.894	0.00032
																							0.896	-2.88	0.896	0.00048	0.896	0.00048
																							0.898	-2.72	0.898	0.0004	0.898	0.00056
																							0.9	-2.8	0.9	0.00072	0.9	0.00048
																							0.902	-2.8	0.902	0.00056	0.902	0.00072
																							0.904	-2.72	0.904	0.00056	0.904	0.00064
																							0.906	-2.8	0.906	0.00056	0.906	0.00056
																							0.908	-2.8	0.908	0.0008	0.908	0.00048
																							0.91	-2.8	0.91	0.00056	0.91	0.00056
																							0.912	-2.72	0.912	0.00072	0.912	0.00048
																							0.914	-2.8	0.914	0.00064	0.914	0.00056
																							0.916	-2.8	0.916	0.00056	0.916	0.0004
																							0.918	-2.72	0.918	0.00048	0.918	0.00064
																							0.92	-2.8	0.92	0.00088	0.92	0.00032
																							0.922	-2.72	0.922	0.00096	0.922	0.00056
																							0.924	-2.72	0.924	0.00072	0.924	0.00056
																							0.926	-2.72	0.926	0.00064	0.926	0.00064
																							0.928	-2.72	0.928	0.00064	0.928	0.0008
																							0.93	-2.56	0.93	0.00048	0.93	0.00064
																							0.932	-2.64	0.932	0.00048	0.932	0.00064
																							0.934	-2.72	0.934	0.00048	0.934	0.00048
																							0.936	-2.64	0.936	0.00056	0.936	0.00056
																							0.938	-2.56	0.938	0.00032	0.938	0.00072
																							0.94	-2.56	0.94	0.00048	0.94	0.00088
																							0.942	-2.64	0.942	0.0004	0.942	0.00096
																							0.944	-2.64	0.944	0.0004	0.944	0.0008
																							0.946	-2.56	0.946	0.0004	0.946	0.0008
																							0.948	-2.56	0.948	0.00024	0.948	0.00048
																							0.95	-2.56	0.95	0.00032	0.95	0.00064
																							0.952	-2.48	0.952	0.00064	0.952	0.00048
																							0.954	-2.56	0.954	0.00032	0.954	0.00048
																							0.956	-2.56	0.956	0.0004	0.956	0.0004
																							0.958	-2.56	0.958	0.00064	0.958	0.00032
																							0.96	-2.48	0.96	0.00032	0.96	0.00056
																							0.962	-2.4	0.962	0.00048	0.962	0.00072
																							0.964	-2.4	0.964	0.00048	0.964	0.00048
																							0.966	-2.4	0.966	0.0004	0.966	0.00048
																							0.968	-2.4	0.968	0.0004	0.968	0.00064
																							0.97	-2.48	0.97	0.00016	0.97	0.0008
																							0.972	-2.32	0.972	0.00072	0.972	0.00088
																							0.974	-2.32	0.974	0.00048	0.974	0.00088
																							0.976	-2.32	0.976	0.0004	0.976	0.00088
																							0.978	-2.32	0.978	0.00016	0.978	0.00088
																							0.98	-2.24	0.98	0.00048	0.98	0.00096
																							0.982	-2.32	0.982	0.0004	0.982	0.00064
																							0.984	-2.16	0.984	0.00056	0.984	0.00056
																							0.986	-2.24	0.986	0.0004	0.986	0.00064
																							0.988	-2.16	0.988	0.0004	0.988	0.00056
																							0.99	-2.24	0.99	0.00064	0.99	0.00064
																							0.992	-2.16	0.992	0.00072	0.992	0.00048
																							0.994	-2.24	0.994	0.00056	0.994	0.00048
																							0.996	-2.16	0.996	0.0008	0.996	0.00048
																							0.998	-2.08	0.998	0.0008	0.998	0.00048
																							1	-2.08	1	0.00112	1	0.00072
																							1.002	-2	1.002	0.00096	1.002	0.00048
																							1.004	-2.08	1.004	0.0008	1.004	0.00016
																							1.006	-2.08	1.006	0.0008	1.006	0.00016
																							1.008	-2.08	1.008	0.00048	1.008	0.00016
																							1.01	-2	1.01	0.00056	1.01	0.00024
																							1.012	-2	1.012	0.00056	1.012	0.00024
																							1.014	-1.92	1.014	0.00048	1.014	0.00016
																							1.016	-1.92	1.016	0.00024	1.016	0.00032
																							1.018	-1.92	1.018	0.0004	1.018	0.00032
																							1.02	-1.92	1.02	8e-05	1.02	0.00024
																							1.022	-1.92	1.022	8e-05	1.022	0.00048
																							1.024	-1.84	1.024	0.00016	1.024	0.00056
																							1.026	-1.84	1.026	0.00032	1.026	0.0004
																							1.028	-1.76	1.028	0.00048	1.028	0.0004
																							1.03	-1.76	1.03	0.00032	1.03	0.00048
																							1.032	-1.76	1.032	0.00048	1.032	0.00024
																							1.034	-1.68	1.034	0.00048	1.034	0
																							1.036	-1.68	1.036	0.0008	1.036	-8e-05
																							1.038	-1.68	1.038	0.00088	1.038	0.00016
																							1.04	-1.68	1.04	0.00096	1.04	0.00032
																							1.042	-1.6	1.042	0.00072	1.042	0.0004
																							1.044	-1.52	1.044	0.00104	1.044	0.00016
																							1.046	-1.6	1.046	0.00112	1.046	0.00024
																							1.048	-1.52	1.048	0.0008	1.048	0.00048
																							1.05	-1.44	1.05	0.00072	1.05	0.00064
																							1.052	-1.44	1.052	0.00072	1.052	0.0004
																							1.054	-1.36	1.054	0.00056	1.054	0.00056
																							1.056	-1.44	1.056	0.0008	1.056	0.00088
																							1.058	-1.36	1.058	0.00072	1.058	0.00104
																							1.06	-1.36	1.06	0.00088	1.06	0.00064
																							1.062	-1.36	1.062	0.00088	1.062	0.0008
																							1.064	-1.44	1.064	0.00088	1.064	0.00056
																							1.066	-1.28	1.066	0.00072	1.066	0.00064
																							1.068	-1.2	1.068	0.0008	1.068	0.0008
																							1.07	-1.2	1.07	0.00064	1.07	0.0008
																							1.072	-1.2	1.072	0.00056	1.072	0.00064
																							1.074	-1.2	1.074	0.0008	1.074	0.00056
																							1.076	-1.12	1.076	0.00048	1.076	0.0008
																							1.078	-1.12	1.078	0.0008	1.078	0.00056
																							1.08	-1.12	1.08	0.00056	1.08	0.00056
																							1.082	-1.04	1.082	0.00088	1.082	0.00048
																							1.084	-0.96	1.084	0.00048	1.084	0.00056
																							1.086	-0.96	1.086	0.00072	1.086	0.00048
																							1.088	-0.88	1.088	0.0008	1.088	0.00056
																							1.09	-1.04	1.09	0.0008	1.09	0.00056
																							1.092	-0.96	1.092	0.00088	1.092	0.00072
																							1.094	-0.88	1.094	0.00072	1.094	0.00072
																							1.096	-0.8	1.096	0.00056	1.096	0.00064
																							1.098	-0.8	1.098	0.00056	1.098	0.00048
																							1.1	-0.8	1.1	0.0004	1.1	0.00072
																							1.102	-0.72	1.102	0.00056	1.102	0.0008
																							1.104	-0.8	1.104	0.0008	1.104	0.0008
																							1.106	-0.64	1.106	0.00096	1.106	0.0008
																							1.108	-0.72	1.108	0.00064	1.108	0.00072
																							1.11	-0.64	1.11	0.00088	1.11	0.00088
																							1.112	-0.72	1.112	0.00096	1.112	0.00088
																							1.114	-0.56	1.114	0.00096	1.114	0.0008
																							1.116	-0.48	1.116	0.00056	1.116	0.00088
																							1.118	-0.56	1.118	0.00096	1.118	0.00088
																							1.12	-0.48	1.12	0.00104	1.12	0.00072
																							1.122	-0.48	1.122	0.00096	1.122	0.00088
																							1.124	-0.4	1.124	0.00104	1.124	0.00088
																							1.126	-0.4	1.126	0.0012	1.126	0.0008
																							1.128	-0.24	1.128	0.0012	1.128	0.00088
																							1.13	-0.32	1.13	0.0012	1.13	0.0008
																							1.132	-0.32	1.132	0.00112	1.132	0.00072
																							1.134	-0.24	1.134	0.00144	1.134	0.0008
																							1.136	-0.24	1.136	0.00104	1.136	0.00088
																							1.138	-0.24	1.138	0.00112	1.138	0.00096
																							1.14	-0.16	1.14	0.00136	1.14	0.00096
																							1.142	-0.08	1.142	0.00144	1.142	0.00056
																							1.144	-0.16	1.144	0.0012	1.144	0.00088
																							1.146	-0.08	1.146	0.00096	1.146	0.0004
																							1.148	-0.16	1.148	0.0008	1.148	0.00064
																							1.15	-0.08	1.15	0.00112	1.15	0.00048
																							1.152	-0.08	1.152	0.00072	1.152	0.00072
																							1.154	-0.08	1.154	0.00064	1.154	0.00056
																							1.156	0.08	1.156	0.00088	1.156	0.00056
																							1.158	0.08	1.158	0.00064	1.158	0.0008
																							1.16	0.08	1.16	0.00072	1.16	0.00064
																							1.162	0.08	1.162	0.00088	1.162	0.0004
																							1.164	0.16	1.164	0.0008	1.164	0.00032
																							1.166	0.24	1.166	0.0004	1.166	0.0004
																							1.168	0.24	1.168	0.00048	1.168	0.00024
																							1.17	0.24	1.17	0.0008	1.17	0.00032
																							1.172	0.24	1.172	0.00064	1.172	0.00032
																							1.174	0.32	1.174	0.00048	1.174	0.00016
																							1.176	0.4	1.176	0.00048	1.176	0.00048
																							1.178	0.4	1.178	0.00048	1.178	0.0004
																							1.18	0.48	1.18	0.00048	1.18	8e-05
																							1.182	0.4	1.182	0.00056	1.182	0.00016
																							1.184	0.48	1.184	0.0004	1.184	0.0004
																							1.186	0.48	1.186	0.0004	1.186	0.00048
																							1.188	0.56	1.188	0.00048	1.188	0.0004
																							1.19	0.56	1.19	0.00056	1.19	0.00056
																							1.192	0.56	1.192	0.00048	1.192	0.00056
																							1.194	0.56	1.194	0.00048	1.194	0.00048
																							1.196	0.64	1.196	0.00056	1.196	0.00048
																							1.198	0.64	1.198	0.00072	1.198	0.00048
																							1.2	0.64	1.2	0.0008	1.2	0.00048
																							1.202	0.72	1.202	0.0008	1.202	0.00024
																							1.204	0.72	1.204	0.0008	1.204	0.00024
																							1.206	0.8	1.206	0.00056	1.206	0.00048
																							1.208	0.8	1.208	0.00104	1.208	0.0004
																							1.21	0.96	1.21	0.00056	1.21	0.0004
																							1.212	0.88	1.212	0.00072	1.212	0.00016
																							1.214	0.8	1.214	0.00056	1.214	0.0004
																							1.216	0.96	1.216	0.00056	1.216	0.00048
																							1.218	0.96	1.218	0.00048	1.218	0.00024
																							1.22	0.88	1.22	0.00056	1.22	0.00016
																							1.222	1.04	1.222	0.00064	1.222	0.00056
																							1.224	0.96	1.224	0.00088	1.224	0.00024
																							1.226	1.12	1.226	0.00056	1.226	0.00032
																							1.228	1.12	1.228	0.00088	1.228	0.00032
																							1.23	1.04	1.23	0.00072	1.23	0.0004
																							1.232	1.04	1.232	0.00088	1.232	0.00024
																							1.234	1.2	1.234	0.00104	1.234	0.00032
																							1.236	1.12	1.236	0.00088	1.236	0.00048
																							1.238	1.2	1.238	0.0008	1.238	0.00072
																							1.24	1.2	1.24	0.00056	1.24	0.00056
																							1.242	1.28	1.242	0.00064	1.242	0.00024
																							1.244	1.28	1.244	0.0008	1.244	0.00056
																							1.246	1.36	1.246	0.0008	1.246	0.00056
																							1.248	1.36	1.248	0.00064	1.248	0.0008
																							1.25	1.36	1.25	0.00088	1.25	0.00032
																							1.252	1.36	1.252	0.00072	1.252	0.00048
																							1.254	1.44	1.254	0.00096	1.254	0.00064
																							1.256	1.44	1.256	0.00088	1.256	0.00072
																							1.258	1.44	1.258	0.00096	1.258	0.00056
																							1.26	1.44	1.26	0.00096	1.26	0.00064
																							1.262	1.52	1.262	0.00112	1.262	0.00056
																							1.264	1.52	1.264	0.0008	1.264	0.00056
																							1.266	1.6	1.266	0.00056	1.266	0.00056
																							1.268	1.6	1.268	0.00048	1.268	0.00064
																							1.27	1.6	1.27	0.00048	1.27	0.00056
																							1.272	1.68	1.272	0.0004	1.272	0.00056
																							1.274	1.6	1.274	0.00024	1.274	0.00064
																							1.276	1.68	1.276	0.00024	1.276	0.00048
																							1.278	1.76	1.278	0.00016	1.278	0.0004
																							1.28	1.76	1.28	0.00056	1.28	0.00024
																							1.282	1.76	1.282	0.00048	1.282	0.00056
																							1.284	1.76	1.284	0.00056	1.284	0.00048
																							1.286	1.84	1.286	0.00048	1.286	0.00048
																							1.288	1.76	1.288	0.00024	1.288	0.00056
																							1.29	1.84	1.29	0.00048	1.29	0.00056
																							1.292	1.84	1.292	0.00048	1.292	0.00072
																							1.294	1.84	1.294	0.0004	1.294	0.00056
																							1.296	1.92	1.296	0.00032	1.296	0.0008
																							1.298	1.84	1.298	0.00048	1.298	0.00072
																							1.3	1.92	1.3	0.00072	1.3	0.00072
																							1.302	1.92	1.302	0.00096	1.302	0.00064
																							1.304	2	1.304	0.0008	1.304	0.00064
																							1.306	2	1.306	0.00096	1.306	0.00072
																							1.308	2.08	1.308	0.00096	1.308	0.00048
																							1.31	2.08	1.31	0.00096	1.31	0.00088
																							1.312	2.08	1.312	0.00088	1.312	0.0008
																							1.314	2.16	1.314	0.00064	1.314	0.00064
																							1.316	2.08	1.316	0.00096	1.316	0.00072
																							1.318	2.08	1.318	0.00096	1.318	0.00056
																							1.32	2.08	1.32	0.00096	1.32	0.00064
																							1.322	2.16	1.322	0.00096	1.322	0.00056
																							1.324	2.16	1.324	0.00096	1.324	0.00064
																							1.326	2.24	1.326	0.00088	1.326	0.00056
																							1.328	2.24	1.328	0.00088	1.328	0.0008
																							1.33	2.16	1.33	0.00088	1.33	0.00048
																							1.332	2.24	1.332	0.0008	1.332	0.00072
																							1.334	2.32	1.334	0.00064	1.334	0.00064
																							1.336	2.32	1.336	0.00064	1.336	0.00064
																							1.338	2.32	1.338	0.00056	1.338	0.00064
																							1.34	2.32	1.34	0.00088	1.34	0.00056
																							1.342	2.32	1.342	0.00064	1.342	0.00088
																							1.344	2.32	1.344	0.00056	1.344	0.00056
																							1.346	2.4	1.346	0.00048	1.346	0.0008
																							1.348	2.4	1.348	0.00048	1.348	0.0004
																							1.35	2.48	1.35	0.0004	1.35	0.00056
																							1.352	2.4	1.352	0.00056	1.352	0.0004
																							1.354	2.4	1.354	0.00072	1.354	0.00016
																							1.356	2.4	1.356	0.00072	1.356	0.00048
																							1.358	2.48	1.358	0.00088	1.358	0.00056
																							1.36	2.48	1.36	0.00048	1.36	0.00016
																							1.362	2.4	1.362	0.0008	1.362	0.00048
																							1.364	2.56	1.364	0.00056	1.364	0.00016
																							1.366	2.48	1.366	0.00048	1.366	0.00016
																							1.368	2.48	1.368	0.00064	1.368	0.0004
																							1.37	2.56	1.37	0.00064	1.37	0.00048
																							1.372	2.48	1.372	0.0008	1.372	0.00048
																							1.374	2.48	1.374	0.00064	1.374	0.00048
																							1.376	2.56	1.376	0.00088	1.376	0.00072
																							1.378	2.56	1.378	0.0008	1.378	0.00064
																							1.38	2.56	1.38	0.0008	1.38	0.00056
																							1.382	2.64	1.382	0.00064	1.382	0.00088
																							1.384	2.64	1.384	0.00056	1.384	0.00064
																							1.386	2.72	1.386	0.00064	1.386	0.00056
																							1.388	2.72	1.388	0.00048	1.388	0.00064
																							1.39	2.64	1.39	0.00024	1.39	0.00056
																							1.392	2.64	1.392	0.00024	1.392	0.00048
																							1.394	2.72	1.394	0.00032	1.394	0.00056
																							1.396	2.72	1.396	0.0004	1.396	0.00056
																							1.398	2.64	1.398	0.00072	1.398	0.00064
																							1.4	2.72	1.4	0.00056	1.4	0.00032
																							1.402	2.8	1.402	0.00064	1.402	0.00024
																							1.404	2.8	1.404	0.00056	1.404	0.00088
																							1.406	2.8	1.406	0.0008	1.406	0.00064
																							1.408	2.72	1.408	0.00032	1.408	0.00056
																							1.41	2.72	1.41	0.0004	1.41	0.00048
																							1.412	2.8	1.412	0.00048	1.412	0.00048
																							1.414	2.72	1.414	0.00056	1.414	0.00072
																							1.416	2.8	1.416	0.00024	1.416	0.00032
																							1.418	2.8	1.418	0.00056	1.418	0.0004
																							1.42	2.72	1.42	0.00064	1.42	0.00048
																							1.422	2.72	1.422	0.00032	1.422	0.00024
																							1.424	2.72	1.424	0.00016	1.424	0.00048
																							1.426	2.8	1.426	0.00048	1.426	0.0004
																							1.428	2.8	1.428	0.00032	1.428	0.00056
																							1.43	2.72	1.43	0.00032	1.43	0.00016
																							1.432	2.8	1.432	0.00048	1.432	0.00032
																							1.434	2.88	1.434	0.00056	1.434	0.00064
																							1.436	2.88	1.436	0.0004	1.436	0.00056
																							1.438	2.8	1.438	0.00048	1.438	0.00048
																							1.44	2.8	1.44	0.00048	1.44	0.00056
																							1.442	2.88	1.442	0.00056	1.442	0.0004
																							1.444	2.8	1.444	0.00032	1.444	0.0004
																							1.446	2.8	1.446	0.00056	1.446	0.00048
																							1.448	2.8	1.448	0.00064	1.448	8e-05
																							1.45	2.8	1.45	0.00032	1.45	0.00032
																							1.452	2.72	1.452	0.00064	1.452	0.0004
																							1.454	2.8	1.454	0.00056	1.454	0.00056
																							1.456	2.8	1.456	0.00096	1.456	0.00016
																							1.458	2.8	1.458	0.00064	1.458	0.0004
																							1.46	2.8	1.46	0.00064	1.46	0.00024
																							1.462	2.88	1.462	0.00032	1.462	0.00032
																							1.464	2.8	1.464	0.00056	1.464	0.0004
																							1.466	2.8	1.466	0.00024	1.466	0.00056
																							1.468	2.8	1.468	0.00032	1.468	0.00056
																							1.47	2.72	1.47	0.00024	1.47	0.0004
																							1.472	2.88	1.472	0.00024	1.472	0.00056
																							1.474	2.8	1.474	0.0004	1.474	0.00032
																							1.476	2.88	1.476	0.00032	1.476	0.00048
																							1.478	2.88	1.478	0.00048	1.478	0.00048
																							1.48	2.8	1.48	0.0004	1.48	0.00064
																							1.482	2.8	1.482	0.00032	1.482	0.00048
																							1.484	2.72	1.484	0.00048	1.484	0.00064
																							1.486	2.8	1.486	0.00032	1.486	0.00048
																							1.488	2.72	1.488	0.00048	1.488	0.00048
																							1.49	2.8	1.49	0.00048	1.49	0.0004
																							1.492	2.72	1.492	0.00016	1.492	0.00032
[truncated: 503 more rows]
[truncated: 5 more columns]

## Sheet: Figure 6
Figure 6a																												Figure 6c										Figure 6e-I
0 Vpp							2 Vpp							4 Vpp							6 Vpp							Fluorescence strength of Rhodamine B					Distribution area of Rhodamine B					0 h	0.25 h	0.5 h	0.75 h	1.0 h	1.25 h	1.5 h	1.75 h	2.0 h	2.25 h	2.5 h	2.75 h
5 min	10 min	15 min	20 min	25 min	30 min		5 min	10 min	15 min	20 min	25 min	30 min		5 min	10 min	15 min	20 min	25 min	30 min		5 min	10 min	15 min	20 min	25 min	30 min		Diffusion	650 kHz	850 kHz	1 MHz		Diffusion	650 kHz	850 kHz	1 MHz		15	13	15	18	15		8	8	9	11	13	12
1.42105	2.4386	3.15439	3.62807	4.01754	4.3614		2.03158	3.29474	4.12281	4.78947	5.30526	5.78246		3.76842	6.14737	7.7193	8.8807	9.70526	10.3649		2.56491	4.32982	5.40351	6.16491	6.6386	7.04211		0.15643	0.80204	1.24453	0.61406		0.1931	0.90614	1.37932	0.61595		15	16	15	16	14		5	9	10	11	14	11
1.16842	2.25614	2.98947	3.51228	3.92632	4.27719		2.12281	3.85965	5.04211	5.89825	6.50175	7.02456		1.83158	3.27018	4.09474	4.69474	5.17895	5.69123		3.49474	5.69474	7.17193	8.07368	8.73333	9.27018		0.27436	0.22778	0.71526	0.19513		0.26347	0.23311	0.41699	0.14391		17	14	17	16	13		7	10	9	9	12	11
1.77544	3.62456	4.9614	5.96491	6.66316	7.18947		2.72281	4.81754	6.09474	6.96842	7.5193	7.98246		2.32632	3.97544	5.13333	6.07719	6.77193	7.39298		3.63509	5.75088	6.93333	7.74035	8.35439	8.84561		0.10422	1.41472	1.0821	0.74367		0.10292	0.85053	1.11399	0.73937		12	13	17	16	15		10	9	8	11	11	12
3.97193	6.30877	7.72632	8.6	9.32281	9.90175		2.62105	4.36842	5.52632	6.34737	7.05263	7.64211		4.35088	6.85263	8.42456	9.50877	10.0877	10.5895		5.59649	8.23158	10.214	11.5754	12.5684	13.2632		0.10806	0.71276	0.95811	1.36598		0.11671	0.72398	1.0897	1.39269		13	14	17	17	14		11	10	9	11	8	12
2.12281	3.8386	4.78947	5.55439	6.02807	6.44912		3.74386	6.09825	7.56491	8.55789	9.33684	10.0211		1.76842	2.98947	3.89123	4.58246	5.14737	5.56491		3.58596	5.64561	6.97193	7.94737	8.61053	9.21053												16	16	16	15	12		8	9	9	11	8	11
2.59649	4.63158	5.98246	7.02456	7.83158	8.44912		3.33684	4.9614	6.31579	7.56491	8.15789	8.57544		2.77544	4.54035	5.74035	7.0807	7.82807	8.41754		3.82105	6.22456	7.67018	8.69474	9.50175	10.0105												16	15	17	16	13		10	8	9	12	9	8
																																						15	14	16	17	14		11	9	12	12	10	9
[truncated: 111 more columns]

## Sheet: Figure S3
Figure S3
Figure S3b												Figure S3c			Figure S3d
	5.1 mmHg	10.0 mmHg	15.1 mmHg	19.9 mmHg	24.8 mmHg	30.1 mmHg	35.2 mmHg	40.1 mmHg	45.2 mmHg	50.0 mmHg		IOP (mmHg)	Resonant frequency		IOP (mmHg)	Resonant frequency
Frequency (GHz)	S11 (dB)	S11 (dB)	S11 (dB)	S11 (dB)	S11 (dB)	S11 (dB)	S11 (dB)	S11 (dB)	S11 (dB)	S11 (dB)		5.1	6.24		5.9	3.845
0.0001	-0.0167	-0.0161	-0.018	-0.0187	-0.0171	-0.0176	-0.0177	-0.0169	-0.0179	-0.0177		10.1	6.23		7.2	3.8425
0.00178	-0.0483	-0.0496	-0.0493	-0.05	-0.0486	-0.0491	-0.0481	-0.0499	-0.0505	-0.05		15	6.23		8.1	3.84
0.00346	-0.0717	-0.0706	-0.0713	-0.0715	-0.0712	-0.0715	-0.0728	-0.0719	-0.0722	-0.0721		19.9	6.23		9	3.8375
0.00514	-0.0895	-0.0894	-0.0899	-0.0895	-0.0909	-0.0891	-0.0907	-0.0903	-0.0903	-0.091		24.9	6.23		10.5	3.835
0.00682	-0.102	-0.101	-0.102	-0.103	-0.102	-0.102	-0.102	-0.102	-0.102	-0.103		29.9	6.23		11.4	3.835
0.0085	-0.109	-0.109	-0.109	-0.111	-0.11	-0.109	-0.11	-0.109	-0.111	-0.111		35.1	6.23		12.1	3.835
0.0102	-0.116	-0.118	-0.117	-0.118	-0.118	-0.117	-0.118	-0.119	-0.12	-0.12		40.1	6.22		13.3	3.83
0.0119	-0.124	-0.124	-0.124	-0.124	-0.123	-0.124	-0.125	-0.124	-0.124	-0.125		45.1	6.22		14.4	3.8275
0.0135	-0.128	-0.128	-0.128	-0.129	-0.128	-0.128	-0.13	-0.129	-0.13	-0.13		50	6.22		14.9	3.825
0.0152	-0.132	-0.132	-0.131	-0.132	-0.132	-0.133	-0.132	-0.132	-0.134	-0.133					16.4	3.8225
0.0169	-0.129	-0.129	-0.129	-0.13	-0.13	-0.13	-0.13	-0.131	-0.131	-0.131					17.1	3.82
0.0186	-0.127	-0.127	-0.126	-0.128	-0.126	-0.128	-0.128	-0.128	-0.128	-0.129					18.3	3.82
0.0203	-0.131	-0.13	-0.131	-0.131	-0.132	-0.131	-0.131	-0.132	-0.131	-0.133					18.6	3.8175
0.0219	-0.129	-0.129	-0.13	-0.129	-0.13	-0.131	-0.13	-0.13	-0.132	-0.131					19.1	3.8175
0.0236	-0.129	-0.13	-0.13	-0.129	-0.131	-0.129	-0.131	-0.13	-0.131	-0.131					20	3.815
0.0253	-0.116	-0.116	-0.117	-0.116	-0.115	-0.117	-0.118	-0.117	-0.116	-0.119					21	3.815
0.027	-0.113	-0.113	-0.114	-0.115	-0.114	-0.112	-0.114	-0.115	-0.115	-0.115					22.3	3.815
0.0287	-0.109	-0.109	-0.11	-0.109	-0.111	-0.109	-0.11	-0.11	-0.11	-0.111					23.1	3.8125
0.0303	-0.105	-0.104	-0.106	-0.106	-0.104	-0.104	-0.104	-0.105	-0.107	-0.107					24.4	3.8125
0.032	-0.1	-0.102	-0.101	-0.102	-0.101	-0.0998	-0.103	-0.102	-0.102	-0.102					25.1	3.81
0.0337	-0.0947	-0.0946	-0.0948	-0.0941	-0.0948	-0.0955	-0.0954	-0.0958	-0.0957	-0.0956					26.4	3.81
0.0354	-0.092	-0.0932	-0.0922	-0.0931	-0.0928	-0.0937	-0.0936	-0.094	-0.0934	-0.0939					27.2	3.81
0.0371	-0.089	-0.0882	-0.0885	-0.0888	-0.0893	-0.0889	-0.0888	-0.0905	-0.0904	-0.0899					28	3.8075
0.0387	-0.0834	-0.0835	-0.0846	-0.0851	-0.084	-0.0853	-0.0843	-0.0858	-0.0851	-0.0857					29.1	3.8075
0.0404	-0.0793	-0.0789	-0.0787	-0.0793	-0.0786	-0.0785	-0.0793	-0.0798	-0.0811	-0.0799					30.1	3.8075
0.0421	-0.0737	-0.0745	-0.0744	-0.0739	-0.0738	-0.0755	-0.0743	-0.0753	-0.0751	-0.075					31.5	3.8075
0.0438	-0.0704	-0.0711	-0.0716	-0.072	-0.072	-0.0727	-0.0728	-0.0733	-0.0742	-0.0727					32.7	3.805
0.0455	-0.0679	-0.0672	-0.0671	-0.0665	-0.0682	-0.069	-0.0672	-0.0687	-0.0678	-0.0679					33	3.805
0.0471	-0.0636	-0.0643	-0.0636	-0.0658	-0.0641	-0.0636	-0.0646	-0.0662	-0.0654	-0.0655					33.2	3.805
0.0488	-0.0629	-0.0624	-0.0621	-0.0637	-0.0626	-0.0632	-0.0641	-0.0644	-0.0633	-0.0637					34.5	3.805
0.0505	-0.0601	-0.061	-0.0613	-0.0611	-0.0602	-0.0614	-0.0614	-0.061	-0.0613	-0.0626					35.7	3.8025
0.0522	-0.0594	-0.0591	-0.0601	-0.0604	-0.0602	-0.0606	-0.0614	-0.0608	-0.0608	-0.0624					36.1	3.8025
0.0539	-0.0604	-0.0607	-0.0598	-0.0598	-0.0591	-0.0604	-0.0602	-0.0606	-0.0606	-0.0612					37.4	3.8025
0.0555	-0.0599	-0.0601	-0.0597	-0.0604	-0.0586	-0.0601	-0.0604	-0.062	-0.0611	-0.0608					38.4	3.8
0.0572	-0.0631	-0.062	-0.063	-0.0633	-0.0641	-0.0637	-0.0624	-0.0647	-0.064	-0.0647					39.6	3.7975
0.0589	-0.0696	-0.0702	-0.0699	-0.0711	-0.0717	-0.0721	-0.0733	-0.0736	-0.0747	-0.074					40	3.7975
0.0606	-0.0708	-0.0716	-0.0717	-0.0716	-0.0715	-0.0726	-0.0739	-0.0739	-0.0725	-0.0729					41.5	3.795
0.0623	-0.0716	-0.0727	-0.0741	-0.0739	-0.0732	-0.0728	-0.0748	-0.0752	-0.0738	-0.0748					42.9	3.7925
0.0639	-0.0775	-0.0773	-0.0792	-0.0796	-0.0784	-0.0793	-0.0793	-0.0801	-0.0784	-0.0795					43.2	3.7925
0.0656	-0.0844	-0.0868	-0.0857	-0.0858	-0.0862	-0.0865	-0.086	-0.0857	-0.0863	-0.087					44.3	3.79
0.0673	-0.0953	-0.095	-0.0944	-0.0946	-0.0945	-0.096	-0.0956	-0.0955	-0.0969	-0.0966					45.6	3.79
0.069	-0.106	-0.106	-0.105	-0.106	-0.106	-0.106	-0.105	-0.107	-0.107	-0.109					45.9	3.79
0.0707	-0.115	-0.114	-0.115	-0.115	-0.116	-0.115	-0.115	-0.119	-0.117	-0.117					46.2	3.7875
0.0723	-0.122	-0.12	-0.121	-0.119	-0.121	-0.122	-0.119	-0.124	-0.123	-0.123					47.4	3.7875
0.074	-0.122	-0.123	-0.122	-0.121	-0.123	-0.123	-0.122	-0.124	-0.124	-0.123					48.7	3.785
0.0757	-0.122	-0.123	-0.122	-0.122	-0.122	-0.122	-0.122	-0.124	-0.124	-0.123
0.0774	-0.125	-0.125	-0.127	-0.127	-0.126	-0.126	-0.127	-0.127	-0.126	-0.126
0.0791	-0.131	-0.132	-0.132	-0.132	-0.13	-0.131	-0.132	-0.132	-0.133	-0.132
0.0807	-0.138	-0.139	-0.139	-0.14	-0.138	-0.138	-0.14	-0.14	-0.14	-0.139
0.0824	-0.145	-0.147	-0.146	-0.146	-0.145	-0.146	-0.146	-0.145	-0.146	-0.145
0.0841	-0.151	-0.152	-0.151	-0.151	-0.151	-0.151	-0.152	-0.152	-0.153	-0.153
0.0858	-0.156	-0.156	-0.157	-0.156	-0.156	-0.157	-0.158	-0.157	-0.157	-0.157
0.0875	-0.163	-0.162	-0.162	-0.162	-0.163	-0.162	-0.165	-0.163	-0.163	-0.163
0.0891	-0.168	-0.169	-0.17	-0.169	-0.168	-0.17	-0.17	-0.17	-0.169	-0.17
0.0908	-0.175	-0.175	-0.175	-0.176	-0.175	-0.175	-0.177	-0.176	-0.177	-0.176
0.0925	-0.18	-0.18	-0.18	-0.181	-0.181	-0.182	-0.182	-0.181	-0.182	-0.181
0.0942	-0.185	-0.187	-0.185	-0.186	-0.185	-0.186	-0.187	-0.187	-0.186	-0.186
0.0959	-0.19	-0.189	-0.19	-0.19	-0.19	-0.19	-0.191	-0.191	-0.191	-0.192
0.0975	-0.195	-0.195	-0.195	-0.195	-0.194	-0.196	-0.195	-0.195	-0.195	-0.195
0.0992	-0.198	-0.199	-0.199	-0.199	-0.199	-0.198	-0.199	-0.198	-0.2	-0.198
0.101	-0.202	-0.202	-0.202	-0.202	-0.202	-0.203	-0.203	-0.202	-0.202	-0.203
0.103	-0.206	-0.205	-0.206	-0.207	-0.205	-0.207	-0.206	-0.205	-0.206	-0.208
0.104	-0.208	-0.208	-0.209	-0.209	-0.208	-0.211	-0.21	-0.21	-0.209	-0.21
0.106	-0.21	-0.212	-0.211	-0.211	-0.211	-0.212	-0.213	-0.213	-0.213	-0.213
0.108	-0.212	-0.213	-0.214	-0.215	-0.213	-0.214	-0.214	-0.213	-0.213	-0.214
0.109	-0.215	-0.216	-0.214	-0.216	-0.216	-0.216	-0.217	-0.216	-0.217	-0.216
0.111	-0.216	-0.217	-0.217	-0.218	-0.218	-0.219	-0.217	-0.218	-0.218	-0.218
0.113	-0.218	-0.219	-0.22	-0.22	-0.219	-0.219	-0.22	-0.22	-0.221	-0.221
0.114	-0.219	-0.221	-0.219	-0.22	-0.221	-0.22	-0.221	-0.221	-0.223	-0.222
0.116	-0.219	-0.219	-0.22	-0.223	-0.221	-0.221	-0.221	-0.221	-0.222	-0.222
0.118	-0.22	-0.221	-0.221	-0.221	-0.221	-0.219	-0.223	-0.222	-0.221	-0.223
0.119	-0.221	-0.22	-0.222	-0.222	-0.22	-0.22	-0.222	-0.221	-0.223	-0.222
0.121	-0.219	-0.221	-0.218	-0.22	-0.221	-0.22	-0.222	-0.222	-0.221	-0.222
0.123	-0.221	-0.219	-0.221	-0.22	-0.219	-0.22	-0.221	-0.221	-0.22	-0.22
0.124	-0.219	-0.218	-0.219	-0.22	-0.22	-0.218	-0.218	-0.219	-0.22	-0.219
0.126	-0.218	-0.216	-0.218	-0.217	-0.218	-0.218	-0.218	-0.219	-0.22	-0.219
0.128	-0.217	-0.218	-0.218	-0.217	-0.217	-0.218	-0.218	-0.218	-0.219	-0.218
0.129	-0.214	-0.215	-0.216	-0.215	-0.215	-0.215	-0.216	-0.216	-0.215	-0.216
0.131	-0.213	-0.213	-0.212	-0.214	-0.213	-0.215	-0.214	-0.214	-0.215	-0.215
0.133	-0.211	-0.212	-0.212	-0.212	-0.212	-0.211	-0.213	-0.213	-0.212	-0.213
0.134	-0.21	-0.21	-0.21	-0.211	-0.21	-0.211	-0.211	-0.212	-0.212	-0.212
0.136	-0.208	-0.208	-0.209	-0.208	-0.208	-0.209	-0.209	-0.21	-0.211	-0.21
0.138	-0.206	-0.206	-0.207	-0.207	-0.207	-0.207	-0.208	-0.207	-0.209	-0.208
0.14	-0.206	-0.205	-0.204	-0.206	-0.204	-0.205	-0.206	-0.206	-0.206	-0.206
0.141	-0.203	-0.203	-0.203	-0.203	-0.203	-0.203	-0.204	-0.204	-0.204	-0.204
0.143	-0.201	-0.201	-0.201	-0.202	-0.201	-0.203	-0.202	-0.203	-0.203	-0.203
0.145	-0.202	-0.2	-0.2	-0.2	-0.201	-0.201	-0.2	-0.201	-0.202	-0.201
0.146	-0.199	-0.2	-0.199	-0.199	-0.2	-0.2	-0.199	-0.201	-0.201	-0.201
0.148	-0.199	-0.199	-0.198	-0.198	-0.201	-0.2	-0.198	-0.201	-0.201	-0.202
0.15	-0.198	-0.199	-0.198	-0.199	-0.199	-0.199	-0.199	-0.2	-0.2	-0.2
0.151	-0.199	-0.197	-0.197	-0.199	-0.199	-0.199	-0.199	-0.201	-0.201	-0.199
0.153	-0.198	-0.197	-0.198	-0.199	-0.199	-0.2	-0.2	-0.199	-0.201	-0.201
0.155	-0.198	-0.198	-0.2	-0.2	-0.199	-0.198	-0.2	-0.201	-0.202	-0.2
0.156	-0.199	-0.2	-0.201	-0.201	-0.201	-0.201	-0.201	-0.2	-0.201	-0.202
0.158	-0.201	-0.2	-0.201	-0.201	-0.201	-0.201	-0.203	-0.203	-0.204	-0.204
0.16	-0.201	-0.201	-0.203	-0.202	-0.202	-0.2	-0.202	-0.203	-0.206	-0.203
0.161	-0.203	-0.204	-0.205	-0.203	-0.204	-0.203	-0.205	-0.207	-0.206	-0.205
0.163	-0.204	-0.208	-0.206	-0.206	-0.208	-0.207	-0.207	-0.208	-0.211	-0.209
0.165	-0.21	-0.208	-0.208	-0.207	-0.21	-0.21	-0.212	-0.211	-0.212	-0.214
0.166	-0.212	-0.212	-0.212	-0.211	-0.213	-0.215	-0.213	-0.215	-0.218	-0.218
0.168	-0.216	-0.217	-0.216	-0.216	-0.217	-0.217	-0.215	-0.219	-0.22	-0.221
0.17	-0.22	-0.219	-0.221	-0.219	-0.222	-0.222	-0.218	-0.224	-0.225	-0.226
0.171	-0.225	-0.224	-0.225	-0.222	-0.226	-0.228	-0.224	-0.229	-0.23	-0.23
0.173	-0.231	-0.233	-0.232	-0.229	-0.233	-0.235	-0.231	-0.236	-0.236	-0.236
0.175	-0.24	-0.241	-0.241	-0.239	-0.242	-0.243	-0.238	-0.244	-0.244	-0.244
0.176	-0.251	-0.253	-0.252	-0.246	-0.253	-0.254	-0.248	-0.255	-0.256	-0.258
0.178	-0.263	-0.264	-0.263	-0.26	-0.265	-0.266	-0.262	-0.268	-0.269	-0.27
0.18	-0.274	-0.276	-0.276	-0.279	-0.279	-0.277	-0.279	-0.28	-0.281	-0.284
0.182	-0.289	-0.291	-0.293	-0.305	-0.296	-0.295	-0.308	-0.299	-0.298	-0.301
0.183	-0.315	-0.318	-0.321	-0.337	-0.323	-0.327	-0.346	-0.329	-0.329	-0.331
0.185	-0.327	-0.324	-0.333	-0.338	-0.338	-0.338	-0.354	-0.344	-0.343	-0.343
0.187	-0.305	-0.304	-0.312	-0.307	-0.314	-0.315	-0.319	-0.319	-0.32	-0.319
0.188	-0.285	-0.284	-0.29	-0.283	-0.289	-0.289	-0.289	-0.293	-0.294	-0.294
0.19	-0.272	-0.271	-0.276	-0.271	-0.275	-0.275	-0.274	-0.279	-0.28	-0.278
0.192	-0.267	-0.265	-0.269	-0.265	-0.269	-0.269	-0.269	-0.27	-0.271	-0.271
0.193	-0.264	-0.264	-0.267	-0.266	-0.266	-0.267	-0.267	-0.268	-0.269	-0.268
0.195	-0.265	-0.265	-0.267	-0.267	-0.267	-0.267	-0.268	-0.268	-0.269	-0.27
0.197	-0.268	-0.269	-0.269	-0.269	-0.269	-0.269	-0.271	-0.269	-0.27	-0.271
0.198	-0.272	-0.271	-0.271	-0.272	-0.272	-0.273	-0.274	-0.274	-0.273	-0.273
0.2	-0.274	-0.274	-0.275	-0.275	-0.276	-0.275	-0.277	-0.277	-0.276	-0.277
0.202	-0.276	-0.278	-0.277	-0.277	-0.278	-0.278	-0.28	-0.279	-0.279	-0.28
0.203	-0.28	-0.28	-0.283	-0.283	-0.282	-0.281	-0.283	-0.282	-0.283	-0.282
0.205	-0.285	-0.283	-0.286	-0.286	-0.286	-0.285	-0.286	-0.287	-0.287	-0.287
0.207	-0.287	-0.29	-0.288	-0.291	-0.289	-0.289	-0.291	-0.293	-0.29	-0.29
0.208	-0.291	-0.291	-0.292	-0.294	-0.291	-0.291	-0.294	-0.293	-0.295	-0.294
0.21	-0.296	-0.295	-0.295	-0.298	-0.297	-0.296	-0.297	-0.299	-0.299	-0.299
0.212	-0.299	-0.3	-0.299	-0.302	-0.3	-0.3	-0.302	-0.301	-0.301	-0.302
0.213	-0.303	-0.303	-0.302	-0.305	-0.304	-0.304	-0.305	-0.306	-0.305	-0.306
0.215	-0.307	-0.306	-0.307	-0.306	-0.307	-0.307	-0.31	-0.309	-0.308	-0.307
0.217	-0.311	-0.307	-0.309	-0.311	-0.31	-0.31	-0.314	-0.309	-0.309	-0.311
0.218	-0.31	-0.312	-0.314	-0.313	-0.312	-0.312	-0.314	-0.313	-0.313	-0.315
0.22	-0.313	-0.315	-0.313	-0.315	-0.315	-0.316	-0.315	-0.315	-0.316	-0.318
0.222	-0.314	-0.316	-0.316	-0.315	-0.316	-0.316	-0.316	-0.317	-0.318	-0.319
0.224	-0.317	-0.317	-0.317	-0.318	-0.319	-0.318	-0.32	-0.319	-0.32	-0.319
0.225	-0.319	-0.318	-0.319	-0.319	-0.319	-0.321	-0.321	-0.321	-0.321	-0.321
0.227	-0.319	-0.321	-0.321	-0.319	-0.323	-0.321	-0.323	-0.323	-0.324	-0.323
0.229	-0.322	-0.322	-0.323	-0.324	-0.322	-0.322	-0.325	-0.325	-0.326	-0.324
0.23	-0.324	-0.324	-0.325	-0.326	-0.323	-0.324	-0.327	-0.328	-0.327	-0.327
0.232	-0.325	-0.326	-0.325	-0.328	-0.327	-0.326	-0.329	-0.329	-0.327	-0.329
0.234	-0.324	-0.325	-0.327	-0.326	-0.328	-0.326	-0.327	-0.328	-0.327	-0.328
0.235	-0.322	-0.326	-0.325	-0.327	-0.325	-0.327	-0.328	-0.326	-0.326	-0.327
0.237	-0.325	-0.325	-0.326	-0.326	-0.326	-0.325	-0.326	-0.327	-0.329	-0.326
0.239	-0.326	-0.324	-0.325	-0.327	-0.325	-0.325	-0.326	-0.326	-0.327	-0.327
0.24	-0.322	-0.325	-0.323	-0.324	-0.324	-0.326	-0.326	-0.325	-0.326	-0.327
0.242	-0.323	-0.324	-0.325	-0.324	-0.325	-0.324	-0.324	-0.324	-0.326	-0.326
0.244	-0.32	-0.324	-0.323	-0.323	-0.323	-0.324	-0.324	-0.325	-0.325	-0.326
0.245	-0.321	-0.321	-0.323	-0.323	-0.323	-0.325	-0.324	-0.323	-0.324	-0.325
0.247	-0.321	-0.322	-0.321	-0.323	-0.322	-0.323	-0.324	-0.323	-0.324	-0.324
0.249	-0.32	-0.32	-0.321	-0.32	-0.321	-0.322	-0.322	-0.321	-0.321	-0.321
0.25	-0.318	-0.318	-0.319	-0.32	-0.319	-0.32	-0.321	-0.321	-0.32	-0.321
0.252	-0.315	-0.317	-0.317	-0.317	-0.317	-0.318	-0.318	-0.318	-0.319	-0.319
0.254	-0.313	-0.314	-0.314	-0.315	-0.314	-0.314	-0.316	-0.315	-0.316	-0.316
0.255	-0.311	-0.312	-0.312	-0.312	-0.312	-0.312	-0.312	-0.312	-0.313	-0.313
0.257	-0.308	-0.308	-0.31	-0.311	-0.309	-0.309	-0.31	-0.31	-0.312	-0.312
0.259	-0.306	-0.307	-0.307	-0.308	-0.308	-0.307	-0.308	-0.309	-0.308	-0.309
0.26	-0.302	-0.304	-0.305	-0.305	-0.304	-0.306	-0.307	-0.307	-0.307	-0.306
0.262	-0.303	-0.303	-0.303	-0.304	-0.305	-0.303	-0.305	-0.305	-0.304	-0.305
0.264	-0.301	-0.301	-0.303	-0.303	-0.301	-0.302	-0.303	-0.302	-0.304	-0.304
0.266	-0.299	-0.301	-0.3	-0.301	-0.3	-0.301	-0.302	-0.302	-0.301	-0.301
0.267	-0.298	-0.3	-0.298	-0.299	-0.301	-0.3	-0.301	-0.3	-0.301	-0.302
0.269	-0.298	-0.299	-0.299	-0.299	-0.297	-0.299	-0.3	-0.3	-0.3	-0.3
0.271	-0.296	-0.298	-0.298	-0.298	-0.297	-0.297	-0.301	-0.3	-0.3	-0.298
0.272	-0.296	-0.297	-0.298	-0.297	-0.297	-0.3	-0.299	-0.299	-0.299	-0.3
0.274	-0.294	-0.297	-0.296	-0.297	-0.297	-0.298	-0.298	-0.299	-0.299	-0.3
0.276	-0.295	-0.298	-0.296	-0.297	-0.297	-0.297	-0.299	-0.299	-0.301	-0.301
0.277	-0.295	-0.298	-0.296	-0.298	-0.298	-0.299	-0.299	-0.298	-0.301	-0.299
0.279	-0.296	-0.298	-0.299	-0.3	-0.297	-0.299	-0.299	-0.301	-0.299	-0.3
0.281	-0.295	-0.297	-0.297	-0.297	-0.297	-0.299	-0.3	-0.3	-0.301	-0.302
0.282	-0.296	-0.299	-0.298	-0.3	-0.298	-0.3	-0.3	-0.303	-0.302	-0.301
0.284	-0.298	-0.299	-0.299	-0.299	-0.301	-0.302	-0.301	-0.304	-0.303	-0.301
0.286	-0.297	-0.299	-0.299	-0.298	-0.301	-0.3	-0.302	-0.304	-0.303	-0.303
0.287	-0.299	-0.302	-0.302	-0.299	-0.302	-0.303	-0.303	-0.304	-0.306	-0.305
0.289	-0.301	-0.302	-0.302	-0.302	-0.302	-0.305	-0.304	-0.306	-0.306	-0.306
0.291	-0.301	-0.303	-0.304	-0.302	-0.305	-0.305	-0.305	-0.308	-0.307	-0.306
0.292	-0.304	-0.307	-0.306	-0.305	-0.308	-0.309	-0.309	-0.311	-0.31	-0.309
0.294	-0.305	-0.307	-0.307	-0.304	-0.309	-0.31	-0.309	-0.312	-0.311	-0.313
0.296	-0.308	-0.311	-0.311	-0.309	-0.312	-0.313	-0.311	-0.315	-0.314	-0.315
0.297	-0.314	-0.314	-0.313	-0.311	-0.314	-0.315	-0.313	-0.318	-0.317	-0.319
0.299	-0.315	-0.316	-0.315	-0.314	-0.319	-0.319	-0.316	-0.32	-0.321	-0.321
0.301	-0.318	-0.319	-0.321	-0.315	-0.321	-0.321	-0.32	-0.323	-0.324	-0.323
0.302	-0.322	-0.322	-0.322	-0.319	-0.324	-0.324	-0.321	-0.327	-0.326	-0.325
0.304	-0.325	-0.326	-0.326	-0.323	-0.327	-0.328	-0.326	-0.331	-0.329	-0.33
0.306	-0.328	-0.328	-0.329	-0.326	-0.331	-0.332	-0.33	-0.334	-0.334	-0.334
0.308	-0.333	-0.332	-0.334	-0.332	-0.336	-0.338	-0.333	-0.339	-0.338	-0.337
0.309	-0.337	-0.338	-0.337	-0.336	-0.34	-0.34	-0.338	-0.342	-0.342	-0.343
0.311	-0.341	-0.343	-0.343	-0.339	-0.343	-0.344	-0.344	-0.348	-0.346	-0.346
0.313	-0.346	-0.346	-0.347	-0.344	-0.347	-0.349	-0.347	-0.35	-0.351	-0.35
0.314	-0.35	-0.35	-0.35	-0.349	-0.352	-0.353	-0.352	-0.354	-0.355	-0.354
0.316	-0.354	-0.355	-0.355	-0.353	-0.356	-0.357	-0.355	-0.359	-0.359	-0.36
0.318	-0.359	-0.359	-0.358	-0.357	-0.36	-0.36	-0.361	-0.363	-0.362	-0.363
0.319	-0.363	-0.363	-0.364	-0.361	-0.364	-0.365	-0.365	-0.367	-0.368	-0.367
0.321	-0.366	-0.366	-0.367	-0.365	-0.368	-0.368	-0.368	-0.371	-0.371	-0.371
0.323	-0.37	-0.371	-0.372	-0.368	-0.373	-0.373	-0.372	-0.375	-0.375	-0.375
0.324	-0.375	-0.375	-0.376	-0.372	-0.377	-0.378	-0.376	-0.38	-0.378	-0.378
0.326	-0.379	-0.379	-0.381	-0.376	-0.381	-0.381	-0.381	-0.385	-0.382	-0.384
0.328	-0.381	-0.383	-0.384	-0.381	-0.387	-0.385	-0.383	-0.388	-0.388	-0.387
0.329	-0.387	-0.388	-0.389	-0.385	-0.39	-0.39	-0.39	-0.392	-0.392	-0.393
0.331	-0.392	-0.392	-0.392	-0.389	-0.394	-0.395	-0.392	-0.398	-0.396	-0.396
0.333	-0.395	-0.397	-0.395	-0.395	-0.397	-0.4	-0.402	-0.402	-0.402	-0.404
0.334	-0.399	-0.401	-0.401	-0.401	-0.402	-0.403	-0.401	-0.407	-0.407	-0.406
0.336	-0.406	-0.407	-0.405	-0.404	-0.407	-0.408	-0.407	-0.411	-0.41	-0.412
0.338	-0.409	-0.41	-0.41	-0.406	-0.411	-0.412	-0.413	-0.413	-0.415	-0.414
0.339	-0.412	-0.415	-0.413	-0.411	-0.415	-0.418	-0.417	-0.419	-0.419	-0.418
0.341	-0.417	-0.42	-0.418	-0.417	-0.42	-0.42	-0.42	-0.422	-0.425	-0.424
0.343	-0.422	-0.421	-0.422	-0.42	-0.424	-0.426	-0.43	-0.429	-0.427	-0.428
0.344	-0.424	-0.427	-0.427	-0.426	-0.427	-0.429	-0.431	-0.432	-0.433	-0.432
0.346	-0.427	-0.43	-0.433	-0.429	-0.43	-0.433	-0.437	-0.436	-0.436	-0.438
0.348	-0.433	-0.434	-0.433	-0.436	-0.435	-0.437	-0.44	-0.439	-0.44	-0.439
0.35	-0.434	-0.436	-0.438	-0.44	-0.439	-0.44	-0.441	-0.443	-0.445	-0.444
0.351	-0.438	-0.439	-0.442	-0.443	-0.442	-0.444	-0.448	-0.445	-0.448	-0.446
0.353	-0.443	-0.441	-0.445	-0.447	-0.446	-0.447	-0.451	-0.45	-0.45	-0.451
0.355	-0.446	-0.443	-0.447	-0.453	-0.448	-0.448	-0.454	-0.452	-0.453	-0.453
0.356	-0.446	-0.444	-0.448	-0.454	-0.449	-0.45	-0.456	-0.453	-0.456	-0.454
0.358	-0.45	-0.446	-0.448	-0.456	-0.45	-0.453	-0.459	-0.456	-0.456	-0.455
0.36	-0.451	-0.447	-0.451	-0.456	-0.451	-0.453	-0.46	-0.454	-0.455	-0.457
0.361	-0.45	-0.446	-0.449	-0.458	-0.451	-0.452	-0.462	-0.456	-0.456	-0.457
0.363	-0.451	-0.446	-0.448	-0.459	-0.449	-0.451	-0.462	-0.454	-0.455	-0.456
0.365	-0.448	-0.445	-0.447	-0.459	-0.449	-0.449	-0.462	-0.453	-0.454	-0.455
0.366	-0.448	-0.444	-0.446	-0.458	-0.448	-0.451	-0.464	-0.451	-0.452	-0.452
0.368	-0.448	-0.442	-0.445	-0.456	-0.445	-0.447	-0.459	-0.449	-0.451	-0.45
0.37	-0.445	-0.442	-0.443	-0.454	-0.443	-0.444	-0.458	-0.448	-0.449	-0.447
0.371	-0.445	-0.44	-0.44	-0.452	-0.441	-0.441	-0.457	-0.446	-0.448	-0.447
0.373	-0.442	-0.438	-0.439	-0.449	-0.44	-0.441	-0.452	-0.443	-0.445	-0.446
0.375	-0.44	-0.436	-0.436	-0.447	-0.436	-0.438	-0.449	-0.44	-0.441	-0.442
0.376	-0.438	-0.434	-0.435	-0.444	-0.434	-0.435	-0.447	-0.438	-0.439	-0.438
0.378	-0.433	-0.43	-0.431	-0.44	-0.432	-0.431	-0.441	-0.434	-0.436	-0.436
0.38	-0.43	-0.427	-0.428	-0.437	-0.429	-0.426	-0.438	-0.43	-0.432	-0.432
0.381	-0.425	-0.424	-0.425	-0.432	-0.425	-0.425	-0.434	-0.43	-0.429	-0.429
0.383	-0.423	-0.422	-0.422	-0.428	-0.421	-0.422	-0.431	-0.424	-0.425	-0.426
0.385	-0.419	-0.417	-0.418	-0.423	-0.419	-0.419	-0.428	-0.423	-0.423	-0.424
0.386	-0.415	-0.414	-0.416	-0.419	-0.416	-0.416	-0.422	-0.419	-0.42	-0.421
0.388	-0.41	-0.41	-0.413	-0.415	-0.414	-0.414	-0.418	-0.416	-0.417	-0.417
0.39	-0.409	-0.407	-0.408	-0.411	-0.41	-0.41	-0.415	-0.414	-0.413	-0.414
0.392	-0.405	-0.405	-0.405	-0.409	-0.407	-0.407	-0.411	-0.411	-0.411	-0.412
0.393	-0.403	-0.403	-0.404	-0.405	-0.404	-0.406	-0.408	-0.408	-0.409	-0.409
0.395	-0.4	-0.402	-0.403	-0.402	-0.401	-0.404	-0.405	-0.406	-0.407	-0.408
0.397	-0.398	-0.397	-0.399	-0.399	-0.399	-0.401	-0.402	-0.405	-0.406	-0.405
0.398	-0.395	-0.397	-0.398	-0.399	-0.4	-0.399	-0.4	-0.403	-0.405	-0.404
0.4	-0.393	-0.395	-0.397	-0.396	-0.398	-0.398	-0.397	-0.401	-0.402	-0.401
0.402	-0.394	-0.394	-0.397	-0.394	-0.397	-0.398	-0.397	-0.4	-0.402	-0.401
0.403	-0.391	-0.392	-0.394	-0.395	-0.398	-0.397	-0.398	-0.402	-0.401	-0.399
0.405	-0.39	-0.393	-0.397	-0.394	-0.397	-0.397	-0.396	-0.401	-0.402	-0.4
0.407	-0.392	-0.393	-0.395	-0.395	-0.395	-0.396	-0.397	-0.402	-0.402	-0.402
0.408	-0.389	-0.394	-0.395	-0.394	-0.399	-0.397	-0.395	-0.4	-0.401	-0.399
0.41	-0.391	-0.392	-0.397	-0.394	-0.396	-0.396	-0.395	-0.401	-0.401	-0.402
0.412	-0.393	-0.393	-0.396	-0.396	-0.397	-0.397	-0.398	-0.401	-0.401	-0.401
0.413	-0.393	-0.395	-0.398	-0.395	-0.399	-0.398	-0.399	-0.402	-0.403	-0.401
0.415	-0.395	-0.398	-0.398	-0.397	-0.399	-0.403	-0.4	-0.406	-0.405	-0.405
0.417	-0.397	-0.397	-0.401	-0.398	-0.401	-0.401	-0.401	-0.406	-0.406	-0.407
0.418	-0.398	-0.4	-0.402	-0.4	-0.403	-0.403	-0.404	-0.406	-0.408	-0.408
0.42	-0.399	-0.402	-0.405	-0.402	-0.405	-0.407	-0.407	-0.409	-0.411	-0.411
0.422	-0.402	-0.404	-0.408	-0.405	-0.409	-0.409	-0.409	-0.413	-0.413	-0.415
0.423	-0.406	-0.407	-0.411	-0.409	-0.413	-0.414	-0.412	-0.415	-0.42	-0.418
0.425	-0.409	-0.412	-0.414	-0.411	-0.417	-0.417	-0.415	-0.419	-0.42	-0.421
0.427	-0.412	-0.415	-0.417	-0.415	-0.418	-0.419	-0.419	-0.423	-0.425	-0.424
0.428	-0.415	-0.419	-0.42	-0.417	-0.422	-0.423	-0.422	-0.426	-0.427	-0.427
0.43	-0.418	-0.422	-0.423	-0.421	-0.426	-0.428	-0.426	-0.429	-0.431	-0.431
0.432	-0.423	-0.425	-0.429	-0.425	-0.429	-0.431	-0.43	-0.434	-0.435	-0.434
0.434	-0.427	-0.431	-0.432	-0.43	-0.432	-0.435	-0.435	-0.437	-0.44	-0.439
0.435	-0.432	-0.434	-0.437	-0.434	-0.438	-0.44	-0.44	-0.443	-0.444	-0.443
0.437	-0.436	-0.438	-0.441	-0.44	-0.443	-0.444	-0.442	-0.447	-0.449	-0.447
0.439	-0.44	-0.443	-0.446	-0.444	-0.446	-0.448	-0.448	-0.452	-0.453	-0.452
0.44	-0.445	-0.446	-0.449	-0.448	-0.451	-0.452	-0.451	-0.455	-0.457	-0.456
0.442	-0.449	-0.451	-0.455	-0.453	-0.456	-0.457	-0.456	-0.461	-0.461	-0.462
0.444	-0.454	-0.456	-0.46	-0.459	-0.461	-0.462	-0.462	-0.464	-0.466	-0.467
0.445	-0.46	-0.462	-0.463	-0.462	-0.463	-0.468	-0.465	-0.47	-0.471	-0.471
0.447	-0.463	-0.467	-0.468	-0.468	-0.469	-0.472	-0.471	-0.476	-0.477	-0.476
0.449	-0.469	-0.472	-0.473	-0.474	-0.477	-0.477	-0.478	-0.481	-0.482	-0.481
0.45	-0.475	-0.477	-0.48	-0.478	-0.481	-0.482	-0.484	-0.487	-0.487	-0.487
0.452	-0.481	-0.482	-0.484	-0.484	-0.487	-0.487	-0.488	-0.491	-0.494	-0.493
0.454	-0.485	-0.487	-0.49	-0.489	-0.491	-0.493	-0.495	-0.495	-0.498	-0.497
0.455	-0.491	-0.491	-0.496	-0.495	-0.497	-0.5	-0.498	-0.501	-0.503	-0.503
0.457	-0.493	-0.497	-0.501	-0.5	-0.501	-0.504	-0.504	-0.505	-0.509	-0.507
0.459	-0.496	-0.501	-0.503	-0.504	-0.504	-0.507	-0.507	-0.51	-0.512	-0.513
0.46	-0.504	-0.504	-0.508	-0.507	-0.513	-0.514	-0.513	-0.514	-0.516	-0.518
0.462	-0.506	-0.508	-0.51	-0.513	-0.514	-0.515	-0.519	-0.52	-0.522	-0.519
0.464	-0.51	-0.513	-0.515	-0.517	-0.517	-0.518	-0.521	-0.523	-0.524	-0.525
0.465	-0.515	-0.516	-0.519	-0.52	-0.52	-0.523	-0.526	-0.525	-0.527	-0.526
0.467	-0.518	-0.52	-0.522	-0.524	-0.525	-0.527	-0.53	-0.532	-0.532	-0.533
0.469	-0.523	-0.523	-0.528	-0.528	-0.527	-0.528	-0.532	-0.536	-0.536	-0.537
0.47	-0.524	-0.525	-0.531	-0.532	-0.53	-0.534	-0.536	-0.539	-0.539	-0.541
0.472	-0.527	-0.532	-0.531	-0.533	-0.533	-0.54	-0.538	-0.542	-0.543	-0.544
0.474	-0.531	-0.536	-0.535	-0.537	-0.535	-0.539	-0.542	-0.543	-0.546	-0.544
0.476	-0.533	-0.536	-0.537	-0.54	-0.54	-0.542	-0.545	-0.547	-0.549	-0.547
0.477	-0.536	-0.54	-0.541	-0.544	-0.544	-0.545	-0.548	-0.551	-0.553	-0.548
0.479	-0.54	-0.542	-0.544	-0.547	-0.546	-0.548	-0.552	-0.552	-0.555	-0.553
0.481	-0.54	-0.544	-0.545	-0.551	-0.55	-0.549	-0.554	-0.556	-0.556	-0.556
0.482	-0.543	-0.545	-0.55	-0.551	-0.551	-0.553	-0.557	-0.556	-0.559	-0.559
0.484	-0.546	-0.55	-0.551	-0.555	-0.553	-0.555	-0.556	-0.56	-0.561	-0.561
0.486	-0.547	-0.55	-0.554	-0.557	-0.555	-0.556	-0.56	-0.563	-0.563	-0.565
0.487	-0.547	-0.553	-0.554	-0.556	-0.557	-0.558	-0.56	-0.566	-0.565	-0.564
0.489	-0.551	-0.555	-0.554	-0.56	-0.558	-0.559	-0.563	-0.568	-0.568	-0.567
0.491	-0.553	-0.556	-0.558	-0.561	-0.561	-0.562	-0.566	-0.57	-0.569	-0.569
0.492	-0.553	-0.559	-0.559	-0.563	-0.56	-0.564	-0.567	-0.571	-0.571	-0.572
0.494	-0.554	-0.562	-0.56	-0.566	-0.563	-0.565	-0.569	-0.572	-0.573	-0.573
0.496	-0.557	-0.563	-0.561	-0.568	-0.564	-0.567	-0.571	-0.574	-0.573	-0.574
0.497	-0.557	-0.564	-0.562	-0.569	-0.566	-0.569	-0.573	-0.576	-0.575	-0.576
0.499	-0.56	-0.564	-0.562	-0.57	-0.569	-0.57	-0.575	-0.579	-0.578	-0.578
0.501	-0.56	-0.564	-0.563	-0.572	-0.569	-0.572	-0.575	-0.576	-0.58	-0.58
0.502	-0.562	-0.565	-0.564	-0.573	-0.569	-0.571	-0.577	-0.58	-0.58	-0.58
0.504	-0.563	-0.567	-0.565	-0.573	-0.569	-0.573	-0.578	-0.58	-0.581	-0.582
0.506	-0.563	-0.568	-0.567	-0.574	-0.569	-0.573	-0.578	-0.583	-0.582	-0.583
0.507	-0.563	-0.568	-0.566	-0.575	-0.573	-0.574	-0.579	-0.582	-0.583	-0.583
0.509	-0.565	-0.568	-0.568	-0.575	-0.572	-0.575	-0.581	-0.585	-0.585	-0.586
0.511	-0.567	-0.571	-0.569	-0.577	-0.575	-0.577	-0.583	-0.588	-0.586	-0.589
0.512	-0.568	-0.573	-0.57	-0.577	-0.576	-0.578	-0.586	-0.59	-0.591	-0.591
0.514	-0.573	-0.575	-0.575	-0.581	-0.579	-0.581	-0.589	-0.593	-0.594	-0.593
0.516	-0.576	-0.579	-0.576	-0.58	-0.582	-0.584	-0.59	-0.596	-0.596	-0.596
0.518	-0.577	-0.58	-0.58	-0.582	-0.584	-0.586	-0.591	-0.597	-0.598	-0.599
0.519	-0.582	-0.583	-0.579	-0.584	-0.585	-0.589	-0.595	-0.598	-0.599	-0.6
0.521	-0.582	-0.586	-0.584	-0.586	-0.589	-0.589	-0.596	-0.603	-0.601	-0.603
0.523	-0.584	-0.589	-0.586	-0.588	-0.591	-0.591	-0.598	-0.606	-0.603	-0.603
0.524	-0.588	-0.592	-0.588	-0.588	-0.593	-0.594	-0.599	-0.605	-0.606	-0.605
0.526	-0.59	-0.594	-0.588	-0.593	-0.595	-0.594	-0.602	-0.609	-0.607	-0.611
0.528	-0.594	-0.596	-0.591	-0.593	-0.596	-0.597	-0.604	-0.61	-0.61	-0.612
0.529	-0.595	-0.599	-0.595	-0.595	-0.597	-0.597	-0.606	-0.613	-0.614	-0.615
0.531	-0.597	-0.603	-0.595	-0.598	-0.601	-0.599	-0.607	-0.614	-0.615	-0.617
0.533	-0.603	-0.607	-0.6	-0.598	-0.604	-0.605	-0.611	-0.62	-0.618	-0.624
0.534	-0.605	-0.613	-0.605	-0.604	-0.607	-0.608	-0.611	-0.624	-0.622	-0.624
0.536	-0.607	-0.617	-0.609	-0.608	-0.613	-0.613	-0.618	-0.631	-0.626	-0.63
0.538	-0.612	-0.62	-0.612	-0.61	-0.614	-0.616	-0.621	-0.633	-0.629	-0.632
0.539	-0.614	-0.622	-0.614	-0.611	-0.62	-0.618	-0.623	-0.638	-0.634	-0.637
0.541	-0.619	-0.627	-0.619	-0.614	-0.622	-0.623	-0.629	-0.644	-0.637	-0.643
0.543	-0.624	-0.631	-0.622	-0.619	-0.627	-0.629	-0.634	-0.646	-0.642	-0.648
0.544	-0.626	-0.635	-0.628	-0.622	-0.633	-0.634	-0.64	-0.653	-0.646	-0.652
0.546	-0.629	-0.639	-0.632	-0.628	-0.638	-0.639	-0.644	-0.658	-0.654	-0.657
0.548	-0.633	-0.645	-0.636	-0.632	-0.642	-0.645	-0.648	-0.66	-0.657	-0.66
0.549	-0.638	-0.651	-0.64	-0.637	-0.648	-0.649	-0.655	-0.666	-0.663	-0.667
0.551	-0.643	-0.655	-0.645	-0.642	-0.653	-0.655	-0.662	-0.673	-0.668	-0.674
0.553	-0.649	-0.663	-0.652	-0.65	-0.66	-0.662	-0.67	-0.68	-0.676	-0.681
0.554	-0.656	-0.671	-0.659	-0.657	-0.669	-0.669	-0.678	-0.688	-0.684	-0.688
0.556	-0.664	-0.679	-0.666	-0.665	-0.677	-0.678	-0.687	-0.698	-0.693	-0.699
0.558	-0.673	-0.689	-0.676	-0.674	-0.687	-0.687	-0.697	-0.708	-0.705	-0.71
0.56	-0.683	-0.696	-0.687	-0.686	-0.699	-0.698	-0.708	-0.721	-0.716	-0.721
0.561	-0.694	-0.706	-0.698	-0.697	-0.71	-0.709	-0.722	-0.734	-0.728	-0.735
0.563	-0.706	-0.717	-0.711	-0.709	-0.724	-0.723	-0.734	-0.747	-0.744	-0.749
0.565	-0.718	-0.728	-0.723	-0.723	-0.736	-0.736	-0.748	-0.762	-0.757	-0.763
0.566	-0.73	-0.739	-0.737	-0.737	-0.749	-0.748	-0.763	-0.775	-0.773	-0.777
0.568	-0.742	-0.752	-0.75	-0.751	-0.763	-0.764	-0.776	-0.79	-0.787	-0.793
0.57	-0.755	-0.762	-0.765	-0.764	-0.777	-0.779	-0.792	-0.807	-0.803	-0.808
0.571	-0.767	-0.776	-0.779	-0.779	-0.792	-0.795	-0.808	-0.823	-0.821	-0.825
0.573	-0.777	-0.788	-0.794	-0.793	-0.806	-0.81	-0.823	-0.837	-0.836	-0.84
0.575	-0.787	-0.799	-0.808	-0.805	-0.819	-0.825	-0.837	-0.85	-0.851	-0.854
0.576	-0.799	-0.811	-0.821	-0.816	-0.832	-0.837	-0.848	-0.866	-0.867	-0.868
0.578	-0.811	-0.824	-0.837	-0.829	-0.847	-0.852	-0.862	-0.878	-0.88	-0.883
0.58	-0.823	-0.837	-0.85	-0.84	-0.862	-0.867	-0.872	-0.896	-0.897	-0.898
0.581	-0.834	-0.846	-0.864	-0.853	-0.873	-0.882	-0.887	-0.909	-0.913	-0.915
0.583	-0.845	-0.861	-0.879	-0.865	-0.89	-0.898	-0.901	-0.924	-0.929	-0.931
0.585	-0.858	-0.872	-0.894	-0.879	-0.904	-0.913	-0.914	-0.939	-0.944	-0.947
0.586	-0.872	-0.884	-0.906	-0.893	-0.917	-0.928	-0.928	-0.953	-0.96	-0.962
0.588	-0.881	-0.894	-0.919	-0.906	-0.93	-0.942	-0.944	-0.968	-0.977	-0.975
0.59	-0.896	-0.903	-0.931	-0.92	-0.942	-0.955	-0.957	-0.979	-0.99	-0.991
0.591	-0.902	-0.905	-0.938	-0.93	-0.947	-0.965	-0.966	-0.99	-1	-0.999
0.593	-0.91	-0.913	-0.951	-0.941	-0.958	-0.973	-0.978	-1	-1.01	-1.01
0.595	-0.92	-0.92	-0.959	-0.953	-0.965	-0.984	-0.99	-1.01	-1.02	-1.02
0.596	-0.926	-0.926	-0.966	-0.964	-0.973	-0.993	-1	-1.02	-1.03	-1.03
0.598	-0.933	-0.937	-0.975	-0.975	-0.982	-1	-1.01	-1.03	-1.04	-1.04
0.6	-0.942	-0.943	-0.983	-0.984	-0.988	-1.01	-1.02	-1.04	-1.05	-1.05
0.602	-0.945	-0.946	-0.99	-0.992	-0.996	-1.01	-1.03	-1.04	-1.06	-1.05
0.603	-0.953	-0.952	-0.993	-0.996	-1	-1.02	-1.03	-1.04	-1.06	-1.05
0.605	-0.958	-0.953	-0.997	-1.01	-1	-1.02	-1.04	-1.05	-1.06	-1.06
0.607	-0.962	-0.96	-1	-1.01	-1.01	-1.02	-1.04	-1.05	-1.06	-1.06
0.608	-0.965	-0.965	-1	-1.02	-1.01	-1.03	-1.05	-1.05	-1.07	-1.06
0.61	-0.967	-0.968	-1.01	-1.02	-1.01	-1.03	-1.05	-1.06	-1.07	-1.07
0.612	-0.97	-0.973	-1.01	-1.03	-1.01	-1.03	-1.06	-1.06	-1.08	-1.07
0.613	-0.973	-0.979	-1.01	-1.04	-1.02	-1.04	-1.06	-1.06	-1.08	-1.07
0.615	-0.976	-0.981	-1.01	-1.04	-1.02	-1.04	-1.07	-1.07	-1.08	-1.08
0.617	-0.982	-0.985	-1.02	-1.05	-1.03	-1.05	-1.08	-1.07	-1.09	-1.08
0.618	-0.987	-0.987	-1.02	-1.06	-1.03	-1.05	-1.08	-1.08	-1.09	-1.09
0.62	-0.994	-0.991	-1.02	-1.06	-1.03	-1.06	-1.09	-1.08	-1.1	-1.09
0.622	-0.999	-0.991	-1.02	-1.07	-1.04	-1.06	-1.1	-1.08	-1.1	-1.1
0.623	-1	-0.995	-1.03	-1.07	-1.04	-1.06	-1.1	-1.08	-1.1	-1.1
0.625	-1	-0.998	-1.03	-1.08	-1.04	-1.06	-1.1	-1.09	-1.1	-1.1
0.627	-1.01	-1	-1.03	-1.08	-1.04	-1.06	-1.1	-1.09	-1.11	-1.1
0.628	-1.01	-1.01	-1.03	-1.09	-1.04	-1.07	-1.11	-1.09	-1.1	-1.1
0.63	-1.01	-1.01	-1.04	-1.09	-1.05	-1.07	-1.11	-1.09	-1.1	-1.1
0.632	-1.01	-1.01	-1.04	-1.1	-1.05	-1.07	-1.11	-1.09	-1.1	-1.1
0.633	-1.01	-1.01	-1.04	-1.1	-1.05	-1.07	-1.11	-1.09	-1.1	-1.1
0.635	-1.02	-1.02	-1.04	-1.1	-1.05	-1.07	-1.11	-1.09	-1.11	-1.1
0.637	-1.02	-1.02	-1.05	-1.1	-1.05	-1.07	-1.12	-1.1	-1.11	-1.11
0.638	-1.02	-1.03	-1.05	-1.11	-1.06	-1.08	-1.13	-1.11	-1.11	-1.11
0.64	-1.03	-1.04	-1.05	-1.12	-1.06	-1.08	-1.13	-1.11	-1.12	-1.12
0.642	-1.03	-1.04	-1.06	-1.12	-1.07	-1.09	-1.14	-1.12	-1.13	-1.13
0.644	-1.04	-1.05	-1.06	-1.13	-1.08	-1.1	-1.14	-1.13	-1.14	-1.14
0.645	-1.04	-1.06	-1.07	-1.13	-1.08	-1.1	-1.15	-1.14	-1.14	-1.14
0.647	-1.05	-1.07	-1.08	-1.14	-1.09	-1.11	-1.16	-1.15	-1.15	-1.15
0.649	-1.06	-1.08	-1.09	-1.15	-1.1	-1.12	-1.17	-1.16	-1.16	-1.16
0.65	-1.07	-1.09	-1.1	-1.15	-1.11	-1.13	-1.18	-1.17	-1.17	-1.17
0.652	-1.08	-1.1	-1.1	-1.16	-1.12	-1.13	-1.18	-1.17	-1.18	-1.18
0.654	-1.08	-1.1	-1.11	-1.16	-1.12	-1.14	-1.19	-1.18	-1.18	-1.18
0.655	-1.09	-1.11	-1.11	-1.17	-1.12	-1.14	-1.2	-1.18	-1.18	-1.19
0.657	-1.09	-1.11	-1.11	-1.17	-1.12	-1.14	-1.2	-1.18	-1.19	-1.18
0.659	-1.1	-1.11	-1.12	-1.16	-1.13	-1.14	-1.2	-1.18	-1.18	-1.19
0.66	-1.1	-1.12	-1.12	-1.17	-1.12	-1.14	-1.19	-1.18	-1.18	-1.18
0.662	-1.1	-1.12	-1.12	-1.16	-1.12	-1.13	-1.19	-1.17	-1.18	-1.18
0.664	-1.1	-1.12	-1.11	-1.15	-1.12	-1.13	-1.18	-1.17	-1.17	-1.17
0.665	-1.1	-1.12	-1.12	-1.15	-1.12	-1.13	-1.18	-1.17	-1.17	-1.17
0.667	-1.11	-1.12	-1.12	-1.14	-1.12	-1.13	-1.18	-1.17	-1.17	-1.17
0.669	-1.11	-1.12	-1.12	-1.14	-1.12	-1.13	-1.18	-1.17	-1.16	-1.17
0.67	-1.11	-1.13	-1.12	-1.14	-1.13	-1.13	-1.18	-1.17	-1.16	-1.17
0.672	-1.11	-1.12	-1.12	-1.14	-1.13	-1.13	-1.18	-1.17	-1.16	-1.17
0.674	-1.11	-1.12	-1.12	-1.14	-1.13	-1.13	-1.18	-1.17	-1.16	-1.17
0.675	-1.11	-1.12	-1.11	-1.13	-1.13	-1.13	-1.17	-1.17	-1.16	-1.17
0.677	-1.11	-1.12	-1.12	-1.13	-1.13	-1.13	-1.17	-1.17	-1.16	-1.17
0.679	-1.11	-1.12	-1.12	-1.13	-1.13	-1.13	-1.17	-1.17	-1.16	-1.17
0.68	-1.12	-1.13	-1.12	-1.13	-1.13	-1.13	-1.17	-1.17	-1.16	-1.17
0.682	-1.12	-1.13	-1.13	-1.13	-1.14	-1.14	-1.17	-1.17	-1.16	-1.17
0.684	-1.12	-1.13	-1.13	-1.13	-1.14	-1.14	-1.18	-1.17	-1.17	-1.18
0.686	-1.13	-1.14	-1.13	-1.13	-1.14	-1.14	-1.18	-1.18	-1.17	-1.18
0.687	-1.13	-1.14	-1.14	-1.13	-1.15	-1.15	-1.18	-1.18	-1.18	-1.18
0.689	-1.14	-1.15	-1.14	-1.13	-1.15	-1.15	-1.18	-1.19	-1.18	-1.19
0.691	-1.14	-1.15	-1.14	-1.14	-1.16	-1.16	-1.18	-1.19	-1.18	-1.19
0.692	-1.14	-1.16	-1.15	-1.13	-1.16	-1.16	-1.17	-1.19	-1.18	-1.19
0.694	-1.14	-1.16	-1.15	-1.13	-1.16	-1.16	-1.18	-1.2	-1.19	-1.2
0.696	-1.15	-1.17	-1.15	-1.14	-1.16	-1.16	-1.18	-1.2	-1.19	-1.2
0.697	-1.15	-1.18	-1.16	-1.14	-1.17	-1.17	-1.18	-1.21	-1.2	-1.2
0.699	-1.15	-1.18	-1.16	-1.14	-1.17	-1.17	-1.18	-1.21	-1.2	-1.21
0.701	-1.16	-1.19	-1.17	-1.14	-1.18	-1.18	-1.19	-1.21	-1.21	-1.21
0.702	-1.16	-1.19	-1.18	-1.15	-1.19	-1.19	-1.19	-1.22	-1.21	-1.22
0.704	-1.17	-1.2	-1.19	-1.16	-1.2	-1.2	-1.2	-1.23	-1.22	-1.23
0.706	-1.18	-1.21	-1.2	-1.17	-1.22	-1.21	-1.21	-1.24	-1.24	-1.24
0.707	-1.19	-1.22	-1.21	-1.17	-1.23	-1.22	-1.22	-1.25	-1.25	-1.25
0.709	-1.2	-1.23	-1.22	-1.18	-1.24	-1.23	-1.23	-1.26	-1.26	-1.26
0.711	-1.21	-1.24	-1.23	-1.19	-1.25	-1.24	-1.24	-1.27	-1.27	-1.27
0.712	-1.22	-1.25	-1.24	-1.19	-1.25	-1.25	-1.24	-1.28	-1.27	-1.28
0.714	-1.23	-1.25	-1.24	-1.2	-1.26	-1.25	-1.24	-1.29	-1.28	-1.29
0.716	-1.23	-1.25	-1.25	-1.2	-1.27	-1.26	-1.25	-1.29	-1.28	-1.29
0.717	-1.23	-1.26	-1.25	-1.21	-1.27	-1.26	-1.25	-1.29	-1.29	-1.29
0.719	-1.23	-1.26	-1.25	-1.21	-1.27	-1.26	-1.26	-1.3	-1.29	-1.3
0.721	-1.24	-1.26	-1.25	-1.21	-1.27	-1.27	-1.26	-1.3	-1.3	-1.3
0.722	-1.24	-1.26	-1.26	-1.22	-1.27	-1.27	-1.26	-1.31	-1.3	-1.3
0.724	-1.23	-1.26	-1.26	-1.22	-1.27	-1.27	-1.26	-1.31	-1.3	-1.3
0.726	-1.23	-1.26	-1.26	-1.22	-1.27	-1.27	-1.26	-1.3	-1.3	-1.3
0.728	-1.22	-1.26	-1.25	-1.22	-1.27	-1.27	-1.26	-1.3	-1.29	-1.3
0.729	-1.22	-1.25	-1.24	-1.22	-1.27	-1.26	-1.25	-1.29	-1.29	-1.29
0.731	-1.21	-1.24	-1.24	-1.21	-1.26	-1.26	-1.25	-1.29	-1.28	-1.29
0.733	-1.21	-1.24	-1.23	-1.21	-1.26	-1.25	-1.24	-1.28	-1.28	-1.28
0.734	-1.2	-1.23	-1.22	-1.2	-1.26	-1.24	-1.24	-1.28	-1.27	-1.28
0.736	-1.2	-1.22	-1.22	-1.2	-1.25	-1.24	-1.23	-1.27	-1.27	-1.27
0.738	-1.19	-1.22	-1.21	-1.19	-1.24	-1.23	-1.23	-1.26	-1.26	-1.26
0.739	-1.18	-1.21	-1.2	-1.19	-1.23	-1.22	-1.22	-1.26	-1.25	-1.25
0.741	-1.17	-1.2	-1.19	-1.18	-1.23	-1.22	-1.21	-1.25	-1.24	-1.24
0.743	-1.16	-1.19	-1.18	-1.17	-1.22	-1.21	-1.2	-1.24	-1.23	-1.23
0.744	-1.15	-1.18	-1.18	-1.17	-1.21	-1.2	-1.2	-1.23	-1.22	-1.23
0.746	-1.15	-1.17	-1.17	-1.16	-1.2	-1.19	-1.19	-1.22	-1.21	-1.22
0.748	-1.14	-1.16	-1.15	-1.15	-1.19	-1.18	-1.18	-1.21	-1.2	-1.21
0.749	-1.13	-1.15	-1.15	-1.14	-1.18	-1.17	-1.17	-1.2	-1.19	-1.2
0.751	-1.12	-1.14	-1.14	-1.14	-1.17	-1.16	-1.16	-1.19	-1.19	-1.19
0.753	-1.12	-1.14	-1.13	-1.13	-1.16	-1.16	-1.16	-1.18	-1.18	-1.18
0.754	-1.12	-1.13	-1.13	-1.12	-1.15	-1.15	-1.15	-1.18	-1.17	-1.18
0.756	-1.11	-1.12	-1.12	-1.11	-1.15	-1.14	-1.14	-1.17	-1.16	-1.17
0.758	-1.11	-1.11	-1.11	-1.11	-1.14	-1.14	-1.14	-1.16	-1.16	-1.16
0.759	-1.1	-1.11	-1.11	-1.1	-1.13	-1.13	-1.13	-1.16	-1.15	-1.16
0.761	-1.1	-1.1	-1.1	-1.1	-1.13	-1.13	-1.13	-1.16	-1.15	-1.15
0.763	-1.1	-1.1	-1.1	-1.1	-1.12	-1.13	-1.13	-1.15	-1.14	-1.15
0.764	-1.1	-1.09	-1.1	-1.09	-1.12	-1.12	-1.13	-1.15	-1.14	-1.15
0.766	-1.1	-1.09	-1.1	-1.09	-1.12	-1.13	-1.13	-1.15	-1.14	-1.15
0.768	-1.1	-1.09	-1.1	-1.09	-1.12	-1.13	-1.13	-1.15	-1.15	-1.15
0.77	-1.11	-1.09	-1.1	-1.1	-1.12	-1.13	-1.13	-1.15	-1.15	-1.16
0.771	-1.11	-1.08	-1.1	-1.09	-1.12	-1.13	-1.13	-1.15	-1.15	-1.16
0.773	-1.11	-1.08	-1.11	-1.1	-1.12	-1.13	-1.13	-1.15	-1.15	-1.16
0.775	-1.11	-1.08	-1.11	-1.1	-1.13	-1.13	-1.13	-1.16	-1.16	-1.16
0.776	-1.11	-1.08	-1.12	-1.1	-1.13	-1.14	-1.14	-1.16	-1.16	-1.17
0.778	-1.12	-1.09	-1.12	-1.11	-1.13	-1.14	-1.14	-1.17	-1.17	-1.17
0.78	-1.12	-1.09	-1.12	-1.11	-1.13	-1.15	-1.14	-1.17	-1.17	-1.18
0.781	-1.12	-1.09	-1.13	-1.11	-1.14	-1.15	-1.15	-1.18	-1.18	-1.18
0.783	-1.12	-1.09	-1.13	-1.12	-1.14	-1.15	-1.15	-1.18	-1.18	-1.19
0.785	-1.12	-1.09	-1.13	-1.12	-1.14	-1.16	-1.16	-1.18	-1.19	-1.19
0.786	-1.12	-1.09	-1.13	-1.12	-1.14	-1.16	-1.16	-1.18	-1.19	-1.19
0.788	-1.12	-1.09	-1.13	-1.12	-1.14	-1.16	-1.16	-1.18	-1.2	-1.2
0.79	-1.12	-1.09	-1.13	-1.12	-1.14	-1.17	-1.16	-1.19	-1.2	-1.2
0.791	-1.12	-1.09	-1.14	-1.12	-1.14	-1.17	-1.16	-1.19	-1.2	-1.2
0.793	-1.12	-1.09	-1.14	-1.12	-1.14	-1.17	-1.16	-1.18	-1.2	-1.2
0.795	-1.12	-1.09	-1.14	-1.12	-1.14	-1.17	-1.17	-1.18	-1.2	-1.2
0.796	-1.12	-1.09	-1.14	-1.13	-1.14	-1.17	-1.17	-1.18	-1.2	-1.2
0.798	-1.12	-1.09	-1.14	-1.13	-1.14	-1.17	-1.17	-1.18	-1.2	-1.2
0.8	-1.12	-1.09	-1.14	-1.13	-1.14	-1.17	-1.17	-1.18	-1.2	-1.2
0.801	-1.12	-1.09	-1.14	-1.14	-1.14	-1.17	-1.18	-1.18	-1.2	-1.2
0.803	-1.12	-1.1	-1.14	-1.14	-1.14	-1.17	-1.18	-1.18	-1.2	-1.2
0.805	-1.12	-1.1	-1.14	-1.14	-1.14	-1.17	-1.19	-1.19	-1.2	-1.2
0.806	-1.12	-1.1	-1.15	-1.15	-1.14	-1.17	-1.19	-1.19	-1.2	-1.2
0.808	-1.11	-1.1	-1.15	-1.15	-1.14	-1.17	-1.19	-1.19	-1.21	-1.2
0.81	-1.12	-1.11	-1.15	-1.15	-1.15	-1.18	-1.2	-1.19	-1.21	-1.2
0.812	-1.11	-1.11	-1.15	-1.15	-1.15	-1.18	-1.2	-1.19	-1.21	-1.2
0.813	-1.12	-1.11	-1.15	-1.15	-1.15	-1.18	-1.2	-1.19	-1.21	-1.21
0.815	-1.12	-1.12	-1.16	-1.16	-1.15	-1.18	-1.21	-1.2	-1.21	-1.21
0.817	-1.12	-1.13	-1.16	-1.16	-1.16	-1.19	-1.21	-1.2	-1.22	-1.21
0.818	-1.13	-1.14	-1.17	-1.17	-1.16	-1.19	-1.22	-1.21	-1.22	-1.22
0.82	-1.14	-1.14	-1.17	-1.17	-1.17	-1.2	-1.23	-1.21	-1.23	-1.23
0.822	-1.14	-1.15	-1.18	-1.18	-1.18	-1.2	-1.24	-1.22	-1.23	-1.23
0.823	-1.15	-1.16	-1.18	-1.18	-1.18	-1.2	-1.24	-1.22	-1.23	-1.23
0.825	-1.15	-1.16	-1.19	-1.19	-1.19	-1.21	-1.25	-1.22	-1.23	-1.24
0.827	-1.16	-1.17	-1.19	-1.19	-1.19	-1.21	-1.25	-1.23	-1.23	-1.23
0.828	-1.16	-1.17	-1.19	-1.19	-1.19	-1.21	-1.25	-1.23	-1.23	-1.24
0.83	-1.16	-1.18	-1.19	-1.2	-1.19	-1.21	-1.25	-1.23	-1.23	-1.23
0.832	-1.16	-1.18	-1.19	-1.19	-1.19	-1.21	-1.25	-1.22	-1.23	-1.23
0.833	-1.16	-1.18	-1.19	-1.19	-1.19	-1.21	-1.25	-1.22	-1.23	-1.23
0.835	-1.16	-1.18	-1.19	-1.19	-1.19	-1.2	-1.24	-1.22	-1.23	-1.23
0.837	-1.17	-1.18	-1.19	-1.19	-1.19	-1.2	-1.24	-1.22	-1.22	-1.23
0.838	-1.17	-1.18	-1.19	-1.19	-1.19	-1.2	-1.24	-1.22	-1.22	-1.23
0.84	-1.17	-1.18	-1.19	-1.19	-1.19	-1.2	-1.24	-1.22	-1.23	-1.23
0.842	-1.17	-1.19	-1.19	-1.2	-1.19	-1.2	-1.24	-1.23	-1.22	-1.23
0.843	-1.17	-1.19	-1.19	-1.2	-1.2	-1.21	-1.25	-1.23	-1.23	-1.23
0.845	-1.18	-1.19	-1.2	-1.2	-1.2	-1.21	-1.25	-1.24	-1.23	-1.23
0.847	-1.19	-1.2	-1.21	-1.21	-1.21	-1.22	-1.26	-1.24	-1.24	-1.24
0.848	-1.2	-1.21	-1.21	-1.21	-1.22	-1.22	-1.27	-1.25	-1.25	-1.25
0.85	-1.2	-1.21	-1.22	-1.22	-1.22	-1.23	-1.27	-1.25	-1.25	-1.25
0.852	-1.21	-1.21	-1.22	-1.22	-1.23	-1.23	-1.28	-1.26	-1.26	-1.26
0.854	-1.21	-1.22	-1.22	-1.22	-1.23	-1.24	-1.28	-1.26	-1.26	-1.26
0.855	-1.21	-1.21	-1.22	-1.22	-1.23	-1.24	-1.28	-1.26	-1.26	-1.26
0.857	-1.21	-1.21	-1.22	-1.22	-1.23	-1.24	-1.29	-1.26	-1.26	-1.26
0.859	-1.21	-1.21	-1.23	-1.22	-1.23	-1.24	-1.29	-1.27	-1.26	-1.27
0.86	-1.21	-1.21	-1.23	-1.22	-1.23	-1.24	-1.28	-1.27	-1.26	-1.27
0.862	-1.21	-1.21	-1.23	-1.22	-1.24	-1.24	-1.29	-1.27	-1.27	-1.27
0.864	-1.21	-1.21	-1.23	-1.22	-1.24	-1.24	-1.28	-1.27	-1.27	-1.27
0.865	-1.21	-1.21	-1.22	-1.22	-1.23	-1.24	-1.28	-1.27	-1.27	-1.27
0.867	-1.21	-1.21	-1.22	-1.22	-1.23	-1.24	-1.28	-1.27	-1.27	-1.27
0.869	-1.2	-1.2	-1.22	-1.22	-1.23	-1.24	-1.27	-1.26	-1.27	-1.27
0.87	-1.2	-1.2	-1.21	-1.21	-1.23	-1.23	-1.27	-1.26	-1.26	-1.27
0.872	-1.2	-1.2	-1.21	-1.21	-1.22	-1.23	-1.27	-1.26	-1.26	-1.26
0.874	-1.19	-1.2	-1.21	-1.21	-1.22	-1.23	-1.27	-1.26	-1.26	-1.26
0.875	-1.19	-1.19	-1.21	-1.2	-1.22	-1.23	-1.26	-1.25	-1.26	-1.26
0.877	-1.19	-1.19	-1.2	-1.2	-1.22	-1.23	-1.26	-1.25	-1.26	-1.26
0.879	-1.18	-1.19	-1.2	-1.19	-1.22	-1.22	-1.25	-1.25	-1.25	-1.26
0.88	-1.18	-1.19	-1.2	-1.19	-1.21	-1.22	-1.25	-1.24	-1.25	-1.25
0.882	-1.18	-1.18	-1.2	-1.19	-1.21	-1.22	-1.25	-1.24	-1.25	-1.25
0.884	-1.18	-1.18	-1.2	-1.19	-1.21	-1.22	-1.24	-1.24	-1.25	-1.25
0.885	-1.18	-1.18	-1.2	-1.18	-1.21	-1.22	-1.24	-1.24	-1.25	-1.25
0.887	-1.18	-1.18	-1.19	-1.18	-1.21	-1.22	-1.23	-1.24	-1.25	-1.25
0.889	-1.17	-1.17	-1.19	-1.17	-1.21	-1.22	-1.23	-1.23	-1.25	-1.25
0.89	-1.17	-1.17	-1.19	-1.17	-1.2	-1.21	-1.22	-1.23	-1.24	-1.24
0.892	-1.17	-1.17	-1.19	-1.17	-1.2	-1.21	-1.22	-1.23	-1.24	-1.24
0.894	-1.16	-1.17	-1.18	-1.16	-1.2	-1.21	-1.21	-1.22	-1.24	-1.24
0.896	-1.16	-1.16	-1.18	-1.16	-1.19	-1.2	-1.21	-1.22	-1.24	-1.23
0.897	-1.16	-1.16	-1.18	-1.16	-1.19	-1.2	-1.2	-1.22	-1.23	-1.23
0.899	-1.15	-1.16	-1.18	-1.15	-1.19	-1.2	-1.2	-1.22	-1.23	-1.23
0.901	-1.15	-1.16	-1.18	-1.15	-1.18	-1.2	-1.2	-1.22	-1.23	-1.23
0.902	-1.15	-1.15	-1.17	-1.15	-1.18	-1.19	-1.2	-1.22	-1.23	-1.23
0.904	-1.15	-1.15	-1.17	-1.15	-1.18	-1.19	-1.19	-1.21	-1.22	-1.22
0.906	-1.14	-1.15	-1.17	-1.15	-1.18	-1.19	-1.19	-1.21	-1.22	-1.22
0.907	-1.14	-1.14	-1.16	-1.15	-1.18	-1.19	-1.19	-1.21	-1.22	-1.22
0.909	-1.14	-1.14	-1.16	-1.15	-1.17	-1.18	-1.19	-1.21	-1.22	-1.22
0.911	-1.13	-1.14	-1.16	-1.15	-1.17	-1.18	-1.19	-1.21	-1.22	-1.22
0.912	-1.13	-1.14	-1.16	-1.15	-1.17	-1.18	-1.19	-1.21	-1.22	-1.22
0.914	-1.13	-1.14	-1.16	-1.15	-1.17	-1.19	-1.19	-1.21	-1.22	-1.22
0.916	-1.13	-1.14	-1.16	-1.16	-1.17	-1.19	-1.2	-1.21	-1.23	-1.22
0.917	-1.14	-1.14	-1.16	-1.16	-1.18	-1.19	-1.2	-1.22	-1.23	-1.23
0.919	-1.14	-1.15	-1.16	-1.16	-1.18	-1.19	-1.2	-1.22	-1.23	-1.23
0.921	-1.14	-1.15	-1.17	-1.17	-1.18	-1.19	-1.21	-1.22	-1.23	-1.23
0.922	-1.14	-1.16	-1.17	-1.17	-1.19	-1.2	-1.21	-1.23	-1.24	-1.24
0.924	-1.15	-1.16	-1.17	-1.18	-1.19	-1.2	-1.22	-1.23	-1.24	-1.24
0.926	-1.15	-1.17	-1.18	-1.18	-1.2	-1.21	-1.22	-1.24	-1.25	-1.25
0.927	-1.15	-1.18	-1.18	-1.19	-1.2	-1.21	-1.23	-1.24	-1.25	-1.25
0.929	-1.16	-1.18	-1.18	-1.2	-1.21	-1.21	-1.23	-1.25	-1.25	-1.25
0.931	-1.16	-1.19	-1.18	-1.2	-1.21	-1.22	-1.24	-1.25	-1.26	-1.26
0.932	-1.16	-1.19	-1.19	-1.21	-1.21	-1.22	-1.24	-1.26	-1.26	-1.26
0.934	-1.17	-1.2	-1.19	-1.21	-1.22	-1.23	-1.25	-1.26	-1.27	-1.27
0.936	-1.17	-1.2	-1.2	-1.22	-1.22	-1.23	-1.25	-1.26	-1.27	-1.27
0.938	-1.17	-1.21	-1.2	-1.22	-1.22	-1.23	-1.26	-1.27	-1.27	-1.27
0.939	-1.18	-1.22	-1.2	-1.23	-1.23	-1.23	-1.26	-1.27	-1.27	-1.27
0.941	-1.18	-1.22	-1.21	-1.23	-1.23	-1.24	-1.27	-1.28	-1.28	-1.28
0.943	-1.19	-1.23	-1.21	-1.23	-1.24	-1.24	-1.27	-1.28	-1.28	-1.28
0.944	-1.2	-1.23	-1.22	-1.24	-1.24	-1.25	-1.28	-1.29	-1.28	-1.29
0.946	-1.21	-1.24	-1.22	-1.25	-1.25	-1.25	-1.29	-1.29	-1.29	-1.29
0.948	-1.21	-1.25	-1.23	-1.25	-1.26	-1.26	-1.3	-1.3	-1.3	-1.3
0.949	-1.22	-1.26	-1.23	-1.26	-1.26	-1.26	-1.3	-1.31	-1.3	-1.3
0.951	-1.23	-1.27	-1.24	-1.27	-1.27	-1.27	-1.31	-1.32	-1.31	-1.31
0.953	-1.24	-1.28	-1.25	-1.27	-1.28	-1.28	-1.32	-1.32	-1.32	-1.32
0.954	-1.25	-1.29	-1.26	-1.28	-1.29	-1.29	-1.33	-1.33	-1.33	-1.33
0.956	-1.26	-1.3	-1.27	-1.29	-1.3	-1.3	-1.34	-1.34	-1.34	-1.34
0.958	-1.27	-1.31	-1.28	-1.3	-1.31	-1.31	-1.35	-1.35	-1.35	-1.35
0.959	-1.28	-1.32	-1.29	-1.31	-1.32	-1.32	-1.36	-1.36	-1.35	-1.36
0.961	-1.29	-1.33	-1.3	-1.32	-1.33	-1.33	-1.36	-1.37	-1.36	-1.37
0.963	-1.3	-1.34	-1.31	-1.32	-1.34	-1.33	-1.37	-1.38	-1.37	-1.37
0.964	-1.31	-1.35	-1.32	-1.33	-1.35	-1.35	-1.38	-1.39	-1.38	-1.39
0.966	-1.32	-1.36	-1.33	-1.34	-1.36	-1.36	-1.39	-1.4	-1.39	-1.4
0.968	-1.33	-1.37	-1.35	-1.35	-1.37	-1.37	-1.39	-1.41	-1.4	-1.41
0.969	-1.34	-1.38	-1.36	-1.36	-1.38	-1.38	-1.4	-1.43	-1.42	-1.42
0.971	-1.35	-1.4	-1.36	-1.37	-1.39	-1.39	-1.41	-1.44	-1.43	-1.43
0.973	-1.36	-1.4	-1.38	-1.38	-1.4	-1.4	-1.42	-1.45	-1.44	-1.44
0.974	-1.37	-1.42	-1.39	-1.39	-1.41	-1.41	-1.43	-1.46	-1.44	-1.45
0.976	-1.38	-1.42	-1.4	-1.39	-1.43	-1.42	-1.43	-1.47	-1.46	-1.46
0.978	-1.39	-1.43	-1.41	-1.4	-1.44	-1.43	-1.44	-1.48	-1.47	-1.47
0.98	-1.4	-1.44	-1.42	-1.41	-1.45	-1.44	-1.45	-1.49	-1.48	-1.48
0.981	-1.41	-1.45	-1.43	-1.42	-1.46	-1.45	-1.46	-1.5	-1.49	-1.5
0.983	-1.42	-1.46	-1.44	-1.43	-1.47	-1.46	-1.47	-1.51	-1.5	-1.51
0.985	-1.43	-1.46	-1.45	-1.44	-1.48	-1.47	-1.48	-1.52	-1.51	-1.51
0.986	-1.44	-1.47	-1.46	-1.45	-1.48	-1.48	-1.49	-1.53	-1.52	-1.52
0.988	-1.45	-1.47	-1.46	-1.45	-1.49	-1.48	-1.49	-1.53	-1.52	-1.53
0.99	-1.45	-1.48	-1.47	-1.46	-1.49	-1.49	-1.5	-1.54	-1.53	-1.53
0.991	-1.45	-1.48	-1.47	-1.46	-1.49	-1.49	-1.5	-1.54	-1.53	-1.54
0.993	-1.46	-1.48	-1.48	-1.47	-1.49	-1.5	-1.5	-1.54	-1.53	-1.54
0.995	-1.46	-1.48	-1.48	-1.47	-1.5	-1.5	-1.51	-1.55	-1.54	-1.54
0.996	-1.46	-1.48	-1.48	-1.47	-1.5	-1.5	-1.51	-1.55	-1.54	-1.54
0.998	-1.46	-1.48	-1.48	-1.48	-1.5	-1.5	-1.51	-1.55	-1.54	-1.55
1	-1.46	-1.47	-1.48	-1.47	-1.5	-1.5	-1.51	-1.55	-1.54	-1.55
1.01	-1.45	-1.47	-1.49	-1.48	-1.5	-1.51	-1.52	-1.55	-1.55	-1.55
1.02	-1.43	-1.44	-1.47	-1.47	-1.48	-1.49	-1.5	-1.53	-1.53	-1.53
1.03	-1.4	-1.42	-1.44	-1.44	-1.44	-1.46	-1.47	-1.49	-1.5	-1.5
1.04	-1.37	-1.37	-1.4	-1.42	-1.41	-1.43	-1.45	-1.46	-1.47	-1.47
1.05	-1.36	-1.36	-1.39	-1.41	-1.39	-1.41	-1.44	-1.44	-1.46	-1.46
1.06	-1.35	-1.35	-1.38	-1.41	-1.39	-1.4	-1.44	-1.44	-1.45	-1.45
1.07	-1.37	-1.37	-1.4	-1.43	-1.4	-1.42	-1.46	-1.46	-1.47	-1.47
1.08	-1.42	-1.42	-1.44	-1.47	-1.44	-1.46	-1.5	-1.5	-1.51	-1.51
1.09	-1.48	-1.48	-1.5	-1.52	-1.51	-1.52	-1.56	-1.56	-1.57	-1.57
1.1	-1.57	-1.56	-1.58	-1.59	-1.58	-1.59	-1.63	-1.65	-1.65	-1.66
1.11	-1.64	-1.62	-1.64	-1.66	-1.65	-1.66	-1.7	-1.72	-1.72	-1.72
1.12	-1.68	-1.67	-1.68	-1.7	-1.7	-1.71	-1.75	-1.78	-1.76	-1.78
1.13	-1.7	-1.69	-1.7	-1.72	-1.72	-1.74	-1.78	-1.81	-1.79	-1.81
1.14	-1.69	-1.7	-1.71	-1.73	-1.73	-1.74	-1.78	-1.81	-1.8	-1.81
1.15	-1.65	-1.68	-1.7	-1.72	-1.71	-1.73	-1.75	-1.79	-1.79	-1.8
1.16	-1.6	-1.64	-1.66	-1.69	-1.67	-1.7	-1.72	-1.75	-1.76	-1.77
1.17	-1.55	-1.59	-1.62	-1.64	-1.63	-1.66	-1.69	-1.71	-1.73	-1.73
1.18	-1.52	-1.56	-1.59	-1.62	-1.6	-1.63	-1.66	-1.68	-1.7	-1.71
1.19	-1.52	-1.55	-1.58	-1.6	-1.6	-1.62	-1.66	-1.68	-1.7	-1.7
1.2	-1.53	-1.56	-1.59	-1.62	-1.62	-1.64	-1.68	-1.7	-1.72	-1.72
1.21	-1.56	-1.6	-1.62	-1.65	-1.65	-1.67	-1.72	-1.74	-1.76	-1.76
1.22	-1.61	-1.65	-1.67	-1.69	-1.7	-1.72	-1.78	-1.8	-1.81	-1.81
1.23	-1.65	-1.68	-1.7	-1.73	-1.74	-1.76	-1.82	-1.83	-1.86	-1.85
1.24	-1.7	-1.73	-1.74	-1.75	-1.79	-1.8	-1.86	-1.89	-1.9	-1.9
1.25	-1.74	-1.77	-1.78	-1.8	-1.83	-1.84	-1.91	-1.94	-1.95	-1.95
1.26	-1.77	-1.79	-1.8	-1.82	-1.84	-1.86	-1.93	-1.96	-1.96	-1.97
1.27	-1.79	-1.8	-1.82	-1.82	-1.87	-1.89	-1.95	-1.99	-1.99	-2
1.28	-1.79	-1.8	-1.82	-1.83	-1.87	-1.89	-1.96	-2	-2	-2
1.29	-1.78	-1.78	-1.8	-1.83	-1.85	-1.88	-1.95	-1.99	-1.99	-1.99
1.3	-1.76	-1.76	-1.79	-1.82	-1.83	-1.86	-1.94	-1.98	-1.97	-1.98
1.31	-1.75	-1.75	-1.79	-1.81	-1.82	-1.85	-1.93	-1.96	-1.97	-1.97
1.32	-1.74	-1.75	-1.78	-1.8	-1.82	-1.85	-1.92	-1.95	-1.96	-1.97
1.33	-1.75	-1.75	-1.78	-1.8	-1.82	-1.85	-1.92	-1.96	-1.96	-1.97
1.34	-1.75	-1.77	-1.79	-1.8	-1.82	-1.85	-1.92	-1.95	-1.96	-1.97
1.35	-1.75	-1.76	-1.77	-1.79	-1.81	-1.83	-1.9	-1.94	-1.94	-1.94
1.36	-1.72	-1.73	-1.74	-1.75	-1.77	-1.79	-1.86	-1.9	-1.9	-1.91
1.37	-1.66	-1.67	-1.68	-1.69	-1.71	-1.73	-1.79	-1.83	-1.83	-1.84
1.38	-1.6	-1.6	-1.62	-1.62	-1.64	-1.66	-1.72	-1.75	-1.75	-1.76
1.39	-1.53	-1.54	-1.56	-1.56	-1.58	-1.59	-1.65	-1.68	-1.68	-1.69
1.4	-1.5	-1.5	-1.52	-1.52	-1.53	-1.55	-1.6	-1.64	-1.64	-1.65
1.41	-1.49	-1.5	-1.51	-1.52	-1.53	-1.54	-1.59	-1.62	-1.62	-1.63
1.42	-1.53	-1.53	-1.54	-1.55	-1.56	-1.57	-1.61	-1.64	-1.64	-1.65
1.43	-1.58	-1.59	-1.59	-1.6	-1.61	-1.62	-1.66	-1.68	-1.68	-1.69
1.44	-1.65	-1.65	-1.65	-1.66	-1.66	-1.67	-1.7	-1.73	-1.73	-1.73
1.45	-1.71	-1.7	-1.71	-1.71	-1.72	-1.73	-1.76	-1.77	-1.77	-1.77
1.46	-1.75	-1.75	-1.75	-1.75	-1.76	-1.76	-1.79	-1.8	-1.8	-1.81
1.47	-1.79	-1.79	-1.78	-1.78	-1.79	-1.79	-1.81	-1.82	-1.82	-1.83
1.48	-1.83	-1.83	-1.82	-1.82	-1.83	-1.83	-1.84	-1.86	-1.85	-1.86
1.49	-1.89	-1.87	-1.87	-1.86	-1.87	-1.88	-1.88	-1.9	-1.89	-1.9
1.5	-1.96	-1.94	-1.94	-1.92	-1.94	-1.94	-1.94	-1.96	-1.95	-1.95
1.51	-2.05	-2.02	-2.03	-2	-2.02	-2.02	-2.02	-2.03	-2.02	-2.03
1.52	-2.15	-2.11	-2.13	-2.09	-2.11	-2.11	-2.1	-2.12	-2.11	-2.12
1.53	-2.22	-2.2	-2.22	-2.18	-2.18	-2.19	-2.18	-2.19	-2.19	-2.19
1.54	-2.27	-2.26	-2.28	-2.25	-2.24	-2.24	-2.24	-2.25	-2.25	-2.25
1.55	-2.3	-2.29	-2.31	-2.3	-2.27	-2.28	-2.28	-2.28	-2.29	-2.29
1.56	-2.3	-2.29	-2.31	-2.31	-2.28	-2.28	-2.29	-2.28	-2.29	-2.28
1.57	-2.26	-2.25	-2.26	-2.28	-2.24	-2.25	-2.26	-2.24	-2.25	-2.25
1.58	-2.19	-2.19	-2.19	-2.22	-2.18	-2.18	-2.19	-2.17	-2.18	-2.18
1.59	-2.12	-2.12	-2.12	-2.14	-2.11	-2.1	-2.12	-2.1	-2.11	-2.1
1.6	-2.04	-2.04	-2.03	-2.06	-2.03	-2.02	-2.04	-2.02	-2.03	-2.03
1.61	-1.97	-1.97	-1.96	-1.99	-1.96	-1.95	-1.96	-1.95	-1.96	-1.96
1.62	-1.91	-1.92	-1.9	-1.93	-1.91	-1.9	-1.91	-1.9	-1.9	-1.9
1.63	-1.88	-1.89	-1.88	-1.9	-1.89	-1.87	-1.88	-1.87	-1.88	-1.88
1.64	-1.88	-1.88	-1.87	-1.91	-1.89	-1.88	-1.88	-1.87	-1.88	-1.88
1.65	-1.91	-1.9	-1.89	-1.93	-1.92	-1.9	-1.89	-1.89	-1.9	-1.9
1.66	-1.93	-1.91	-1.91	-1.94	-1.94	-1.93	-1.91	-1.92	-1.92	-1.92
1.67	-1.95	-1.93	-1.93	-1.96	-1.96	-1.95	-1.93	-1.94	-1.94	-1.94
1.68	-1.97	-1.95	-1.95	-1.97	-1.98	-1.97	-1.95	-1.96	-1.96	-1.96
1.69	-1.99	-1.96	-1.97	-1.98	-2	-1.99	-1.97	-1.98	-1.97	-1.98
1.7	-1.99	-1.97	-1.97	-1.98	-1.99	-1.99	-1.97	-1.98	-1.97	-1.98
1.71	-1.99	-1.96	-1.97	-1.97	-1.99	-1.99	-1.96	-1.98	-1.97	-1.97
1.72	-1.99	-1.96	-1.96	-1.96	-1.97	-1.98	-1.95	-1.97	-1.96	-1.96
1.73	-1.99	-1.96	-1.96	-1.96	-1.96	-1.97	-1.95	-1.96	-1.95	-1.96
1.74	-2	-1.97	-1.96	-1.96	-1.97	-1.98	-1.97	-1.97	-1.96	-1.96
1.75	-2.01	-1.99	-1.98	-1.98	-1.98	-1.99	-1.98	-1.98	-1.98	-1.98
1.76	-2.04	-2.02	-2.01	-2.01	-2	-2.01	-2.01	-2.01	-2.01	-2
1.77	-2.09	-2.07	-2.05	-2.04	-2.04	-2.05	-2.05	-2.04	-2.04	-2.03
1.78	-2.16	-2.14	-2.11	-2.1	-2.1	-2.1	-2.11	-2.1	-2.09	-2.09
1.79	-2.25	-2.24	-2.2	-2.17	-2.18	-2.17	-2.18	-2.17	-2.17	-2.16
1.8	-2.34	-2.34	-2.31	-2.25	-2.28	-2.26	-2.26	-2.25	-2.25	-2.25
1.81	-2.41	-2.42	-2.4	-2.33	-2.36	-2.34	-2.34	-2.33	-2.32	-2.32
1.82	-2.47	-2.48	-2.46	-2.4	-2.42	-2.41	-2.4	-2.38	-2.38	-2.38
1.83	-2.5	-2.5	-2.5	-2.45	-2.45	-2.45	-2.44	-2.42	-2.42	-2.42
1.84	-2.49	-2.49	-2.51	-2.48	-2.46	-2.48	-2.46	-2.43	-2.44	-2.44
1.85	-2.46	-2.48	-2.49	-2.49	-2.45	-2.48	-2.47	-2.43	-2.46	-2.44
1.86	-2.44	-2.47	-2.46	-2.47	-2.44	-2.47	-2.44	-2.41	-2.46	-2.43
1.87	-2.43	-2.47	-2.45	-2.46	-2.44	-2.44	-2.43	-2.39	-2.44	-2.42
1.88	-2.46	-2.49	-2.46	-2.48	-2.46	-2.44	-2.43	-2.4	-2.44	-2.43
1.89	-2.48	-2.51	-2.48	-2.5	-2.5	-2.46	-2.44	-2.43	-2.45	-2.45
1.9	-2.55	-2.56	-2.55	-2.54	-2.56	-2.51	-2.49	-2.48	-2.48	-2.5
1.91	-2.62	-2.62	-2.62	-2.61	-2.64	-2.58	-2.55	-2.56	-2.53	-2.56
1.92	-2.7	-2.66	-2.69	-2.68	-2.7	-2.65	-2.62	-2.63	-2.58	-2.62
1.93	-2.77	-2.72	-2.75	-2.74	-2.75	-2.72	-2.68	-2.69	-2.64	-2.67
1.94	-2.83	-2.75	-2.79	-2.79	-2.78	-2.77	-2.73	-2.74	-2.7	-2.72
1.95	-2.82	-2.74	-2.77	-2.78	-2.76	-2.77	-2.73	-2.73	-2.71	-2.71
1.96	-2.76	-2.71	-2.72	-2.73	-2.7	-2.72	-2.68	-2.68	-2.67	-2.66
1.97	-2.67	-2.64	-2.62	-2.63	-2.6	-2.62	-2.59	-2.59	-2.59	-2.57
1.98	-2.54	-2.54	-2.5	-2.5	-2.48	-2.49	-2.47	-2.47	-2.48	-2.46
1.99	-2.4	-2.41	-2.36	-2.36	-2.35	-2.35	-2.34	-2.33	-2.35	-2.33
2	-2.24	-2.27	-2.22	-2.2	-2.21	-2.2	-2.2	-2.19	-2.21	-2.19
2.01	-2.07	-2.1	-2.06	-2.06	-2.06	-2.05	-2.06	-2.05	-2.06	-2.05
2.02	-1.91	-1.93	-1.92	-1.91	-1.91	-1.9	-1.91	-1.91	-1.92	-1.91
2.03	-1.76	-1.77	-1.77	-1.78	-1.77	-1.76	-1.78	-1.77	-1.77	-1.78
2.04	-1.63	-1.63	-1.64	-1.64	-1.64	-1.64	-1.65	-1.65	-1.65	-1.65
2.05	-1.52	-1.52	-1.52	-1.53	-1.53	-1.53	-1.54	-1.54	-1.54	-1.54
2.06	-1.42	-1.42	-1.43	-1.43	-1.44	-1.43	-1.44	-1.44	-1.45	-1.45
2.07	-1.35	-1.35	-1.35	-1.36	-1.36	-1.36	-1.37	-1.37	-1.37	-1.37
2.08	-1.3	-1.3	-1.3	-1.3	-1.3	-1.31	-1.31	-1.32	-1.32	-1.32
2.09	-1.27	-1.27	-1.27	-1.27	-1.27	-1.28	-1.28	-1.29	-1.28	-1.29
2.1	-1.26	-1.26	-1.27	-1.27	-1.27	-1.27	-1.28	-1.28	-1.28	-1.28
2.11	-1.28	-1.28	-1.28	-1.28	-1.28	-1.29	-1.29	-1.3	-1.3	-1.3
2.12	-1.32	-1.32	-1.32	-1.32	-1.32	-1.32	-1.33	-1.33	-1.34	-1.33
2.13	-1.37	-1.38	-1.38	-1.37	-1.37	-1.38	-1.39	-1.38	-1.39	-1.39
2.14	-1.45	-1.46	-1.46	-1.45	-1.45	-1.45	-1.46	-1.45	-1.46	-1.46
2.15	-1.54	-1.55	-1.55	-1.54	-1.54	-1.54	-1.55	-1.53	-1.54	-1.55
2.16	-1.65	-1.66	-1.66	-1.66	-1.65	-1.65	-1.65	-1.64	-1.64	-1.66
2.17	-1.79	-1.79	-1.79	-1.8	-1.79	-1.78	-1.78	-1.77	-1.77	-1.78
2.18	-1.93	-1.93	-1.94	-1.95	-1.94	-1.93	-1.93	-1.92	-1.91	-1.92
2.19	-2.08	-2.06	-2.08	-2.1	-2.08	-2.08	-2.07	-2.06	-2.05	-2.06
2.2	-2.21	-2.19	-2.2	-2.23	-2.21	-2.2	-2.2	-2.19	-2.2	-2.18
2.21	-2.3	-2.28	-2.29	-2.32	-2.3	-2.3	-2.29	-2.29	-2.29	-2.27
2.22	-2.36	-2.34	-2.35	-2.36	-2.36	-2.35	-2.33	-2.34	-2.34	-2.33
2.23	-2.38	-2.37	-2.37	-2.38	-2.39	-2.37	-2.35	-2.37	-2.36	-2.35
2.24	-2.36	-2.36	-2.36	-2.36	-2.37	-2.35	-2.34	-2.36	-2.34	-2.35
2.25	-2.33	-2.33	-2.32	-2.32	-2.34	-2.31	-2.3	-2.32	-2.29	-2.31
2.26	-2.3	-2.3	-2.29	-2.29	-2.31	-2.28	-2.26	-2.29	-2.25	-2.28
2.27	-2.29	-2.29	-2.28	-2.27	-2.29	-2.26	-2.25	-2.27	-2.23	-2.26
2.28	-2.3	-2.27	-2.27	-2.27	-2.27	-2.26	-2.24	-2.25	-2.22	-2.25
2.29	-2.33	-2.31	-2.3	-2.31	-2.29	-2.28	-2.26	-2.27	-2.25	-2.27
2.3	-2.38	-2.37	-2.35	-2.36	-2.33	-2.34	-2.32	-2.32	-2.31	-2.31
2.31	-2.44	-2.42	-2.41	-2.42	-2.38	-2.39	-2.38	-2.36	-2.37	-2.37
2.32	-2.51	-2.5	-2.49	-2.49	-2.45	-2.48	-2.46	-2.44	-2.46	-2.44
2.33	-2.57	-2.56	-2.56	-2.56	-2.52	-2.55	-2.53	-2.51	-2.53	-2.51
2.34	-2.6	-2.61	-2.61	-2.61	-2.57	-2.59	-2.58	-2.56	-2.59	-2.56
2.35	-2.62	-2.63	-2.63	-2.62	-2.6	-2.61	-2.61	-2.59	-2.62	-2.59
2.36	-2.6	-2.62	-2.62	-2.6	-2.59	-2.6	-2.6	-2.59	-2.61	-2.59
2.37	-2.56	-2.59	-2.58	-2.57	-2.57	-2.57	-2.58	-2.57	-2.59	-2.57
2.38	-2.5	-2.53	-2.53	-2.52	-2.52	-2.52	-2.52	-2.51	-2.53	-2.52
2.39	-2.43	-2.45	-2.45	-2.44	-2.46	-2.45	-2.46	-2.45	-2.46	-2.46
2.4	-2.36	-2.39	-2.39	-2.38	-2.4	-2.39	-2.4	-2.38	-2.39	-2.4
2.41	-2.31	-2.33	-2.33	-2.32	-2.35	-2.34	-2.35	-2.33	-2.34	-2.35
2.42	-2.28	-2.29	-2.29	-2.28	-2.31	-2.31	-2.31	-2.3	-2.3	-2.32
2.43	-2.27	-2.28	-2.28	-2.27	-2.31	-2.31	-2.31	-2.29	-2.29	-2.31
2.44	-2.28	-2.29	-2.29	-2.28	-2.32	-2.32	-2.32	-2.31	-2.31	-2.32
2.45	-2.32	-2.32	-2.32	-2.3	-2.34	-2.36	-2.35	-2.35	-2.34	-2.35
2.46	-2.37	-2.36	-2.37	-2.35	-2.38	-2.4	-2.38	-2.4	-2.37	-2.38
2.47	-2.43	-2.41	-2.42	-2.41	-2.43	-2.44	-2.43	-2.45	-2.42	-2.43
2.48	-2.47	-2.45	-2.46	-2.45	-2.47	-2.47	-2.47	-2.49	-2.47	-2.47
2.49	-2.48	-2.47	-2.49	-2.47	-2.49	-2.48	-2.49	-2.5	-2.49	-2.49
2.5	-2.48	-2.47	-2.49	-2.47	-2.49	-2.48	-2.49	-2.5	-2.49	-2.49
2.51	-2.45	-2.44	-2.46	-2.45	-2.46	-2.46	-2.46	-2.47	-2.47	-2.47
2.52	-2.42	-2.42	-2.42	-2.42	-2.43	-2.43	-2.43	-2.44	-2.44	-2.44
2.53	-2.38	-2.38	-2.38	-2.39	-2.39	-2.38	-2.39	-2.39	-2.4	-2.4
2.54	-2.35	-2.34	-2.34	-2.36	-2.36	-2.36	-2.36	-2.36	-2.37	-2.37
2.55	-2.32	-2.32	-2.31	-2.33	-2.33	-2.32	-2.33	-2.34	-2.34	-2.34
2.56	-2.31	-2.31	-2.3	-2.32	-2.31	-2.31	-2.32	-2.32	-2.33	-2.33
2.57	-2.32	-2.31	-2.3	-2.32	-2.31	-2.31	-2.33	-2.33	-2.34	-2.33
2.58	-2.33	-2.33	-2.32	-2.34	-2.33	-2.34	-2.35	-2.36	-2.36	-2.35
2.59	-2.36	-2.35	-2.34	-2.36	-2.35	-2.36	-2.38	-2.38	-2.38	-2.37
2.6	-2.36	-2.37	-2.36	-2.38	-2.36	-2.38	-2.4	-2.4	-2.4	-2.4
2.61	-2.37	-2.37	-2.38	-2.39	-2.38	-2.39	-2.41	-2.41	-2.41	-2.41
2.62	-2.35	-2.36	-2.37	-2.38	-2.37	-2.38	-2.4	-2.41	-2.4	-2.41
2.63	-2.31	-2.33	-2.34	-2.35	-2.35	-2.36	-2.37	-2.38	-2.38	-2.38
2.64	-2.26	-2.28	-2.3	-2.3	-2.31	-2.31	-2.32	-2.33	-2.33	-2.34
2.65	-2.21	-2.23	-2.26	-2.25	-2.26	-2.26	-2.28	-2.29	-2.29	-2.29
2.66	-2.16	-2.19	-2.22	-2.21	-2.23	-2.23	-2.24	-2.25	-2.25	-2.25
2.67	-2.11	-2.15	-2.18	-2.16	-2.19	-2.18	-2.2	-2.21	-2.21	-2.21
2.68	-2.09	-2.12	-2.15	-2.14	-2.16	-2.16	-2.17	-2.18	-2.18	-2.19
2.69	-2.09	-2.12	-2.14	-2.14	-2.16	-2.16	-2.17	-2.18	-2.18	-2.19
2.7	-2.12	-2.13	-2.16	-2.16	-2.18	-2.18	-2.19	-2.19	-2.2	-2.21
2.71	-2.15	-2.15	-2.17	-2.17	-2.19	-2.21	-2.21	-2.21	-2.23	-2.23
2.72	-2.19	-2.19	-2.2	-2.2	-2.22	-2.24	-2.24	-2.24	-2.26	-2.27
2.73	-2.21	-2.21	-2.22	-2.22	-2.23	-2.26	-2.26	-2.26	-2.28	-2.28
2.74	-2.23	-2.23	-2.23	-2.24	-2.24	-2.27	-2.27	-2.27	-2.29	-2.29
2.75	-2.24	-2.23	-2.22	-2.23	-2.23	-2.25	-2.25	-2.25	-2.27	-2.27
2.76	-2.22	-2.2	-2.19	-2.19	-2.19	-2.21	-2.22	-2.22	-2.23	-2.23
2.77	-2.18	-2.15	-2.15	-2.15	-2.15	-2.16	-2.17	-2.18	-2.18	-2.17
2.78	-2.13	-2.11	-2.1	-2.1	-2.1	-2.11	-2.12	-2.13	-2.12	-2.12
2.79	-2.08	-2.06	-2.05	-2.05	-2.05	-2.05	-2.07	-2.08	-2.07	-2.06
2.8	-2.03	-2.02	-2.01	-2.01	-2	-2.01	-2.02	-2.04	-2.02	-2.02
2.81	-2	-1.99	-1.99	-1.99	-1.98	-1.98	-2	-2.01	-1.99	-1.99
2.82	-1.99	-1.98	-1.98	-1.99	-1.98	-1.97	-1.99	-2.01	-1.99	-1.98
2.83	-2	-1.99	-2	-2	-1.99	-1.99	-2.01	-2.02	-2	-2
2.84	-2.01	-2.01	-2.02	-2.03	-2.02	-2.02	-2.04	-2.05	-2.03	-2.03
2.85	-2.03	-2.03	-2.04	-2.05	-2.04	-2.04	-2.06	-2.07	-2.06	-2.06
2.86	-2.04	-2.06	-2.07	-2.08	-2.07	-2.07	-2.09	-2.09	-2.09	-2.09
2.87	-2.04	-2.06	-2.07	-2.08	-2.08	-2.08	-2.1	-2.1	-2.1	-2.1
2.88	-2.02	-2.04	-2.05	-2.06	-2.06	-2.06	-2.08	-2.08	-2.08	-2.09
2.89	-1.98	-2	-2.01	-2.02	-2.03	-2.03	-2.04	-2.04	-2.05	-2.04
2.9	-1.93	-1.95	-1.96	-1.97	-1.97	-1.98	-1.99	-1.99	-1.99	-1.99
2.91	-1.87	-1.89	-1.9	-1.91	-1.91	-1.91	-1.92	-1.92	-1.93	-1.92
2.92	-1.82	-1.84	-1.84	-1.86	-1.85	-1.86	-1.86	-1.87	-1.87	-1.86
2.93	-1.78	-1.79	-1.8	-1.81	-1.81	-1.82	-1.82	-1.82	-1.82	-1.82
2.94	-1.76	-1.77	-1.78	-1.79	-1.79	-1.79	-1.8	-1.8	-1.8	-1.8
2.95	-1.76	-1.77	-1.77	-1.78	-1.78	-1.79	-1.79	-1.79	-1.79	-1.79
2.96	-1.77	-1.77	-1.78	-1.79	-1.79	-1.79	-1.8	-1.8	-1.8	-1.8
2.97	-1.8	-1.8	-1.81	-1.82	-1.82	-1.82	-1.82	-1.83	-1.83	-1.83
2.98	-1.84	-1.84	-1.84	-1.85	-1.85	-1.86	-1.86	-1.86	-1.87	-1.87
2.99	-1.87	-1.87	-1.88	-1.88	-1.89	-1.89	-1.89	-1.89	-1.89	-1.9
3	-1.89	-1.89	-1.89	-1.9	-1.9	-1.91	-1.91	-1.91	-1.91	-1.91
3.01	-1.89	-1.88	-1.89	-1.89	-1.89	-1.9	-1.9	-1.9	-1.9	-1.9
3.02	-1.85	-1.85	-1.86	-1.86	-1.86	-1.87	-1.87	-1.87	-1.87	-1.87
3.03	-1.81	-1.8	-1.81	-1.81	-1.81	-1.82	-1.82	-1.82	-1.82	-1.82
3.04	-1.75	-1.74	-1.74	-1.74	-1.75	-1.75	-1.75	-1.75	-1.75	-1.76
3.05	-1.68	-1.67	-1.68	-1.68	-1.68	-1.68	-1.69	-1.69	-1.69	-1.69
3.06	-1.63	-1.62	-1.62	-1.62	-1.63	-1.63	-1.63	-1.63	-1.63	-1.63
3.07	-1.6	-1.59	-1.59	-1.59	-1.59	-1.59	-1.6	-1.59	-1.6	-1.6
3.08	-1.59	-1.58	-1.58	-1.58	-1.58	-1.58	-1.59	-1.59	-1.59	-1.59
3.09	-1.61	-1.61	-1.6	-1.6	-1.6	-1.6	-1.6	-1.6	-1.61	-1.61
3.1	-1.65	-1.65	-1.64	-1.64	-1.64	-1.64	-1.64	-1.64	-1.64	-1.65
3.11	-1.7	-1.7	-1.69	-1.69	-1.69	-1.69	-1.69	-1.7	-1.69	-1.7
3.12	-1.75	-1.76	-1.75	-1.75	-1.74	-1.75	-1.75	-1.75	-1.75	-1.75
3.13	-1.79	-1.79	-1.79	-1.79	-1.78	-1.79	-1.79	-1.79	-1.79	-1.79
3.14	-1.79	-1.8	-1.8	-1.8	-1.79	-1.79	-1.8	-1.8	-1.8	-1.8
3.15	-1.78	-1.78	-1.79	-1.78	-1.78	-1.78	-1.79	-1.79	-1.79	-1.79
3.16	-1.74	-1.74	-1.75	-1.74	-1.74	-1.74	-1.75	-1.75	-1.75	-1.75
3.17	-1.68	-1.68	-1.68	-1.68	-1.68	-1.68	-1.68	-1.69	-1.68	-1.68
3.18	-1.6	-1.61	-1.61	-1.61	-1.61	-1.61	-1.61	-1.62	-1.61	-1.61
3.19	-1.54	-1.55	-1.55	-1.55	-1.55	-1.55	-1.55	-1.56	-1.56	-1.56
3.2	-1.51	-1.51	-1.51	-1.51	-1.51	-1.51	-1.52	-1.52	-1.52	-1.52
3.21	-1.5	-1.51	-1.51	-1.51	-1.51	-1.51	-1.52	-1.52	-1.52	-1.52
3.22	-1.53	-1.53	-1.53	-1.53	-1.54	-1.54	-1.54	-1.54	-1.54	-1.54
3.23	-1.58	-1.58	-1.58	-1.58	-1.59	-1.59	-1.59	-1.6	-1.6	-1.59
3.24	-1.65	-1.65	-1.66	-1.66	-1.66	-1.66	-1.66	-1.67	-1.67	-1.67
3.25	-1.74	-1.74	-1.74	-1.74	-1.74	-1.74	-1.75	-1.75	-1.75	-1.75
3.26	-1.81	-1.81	-1.81	-1.81	-1.81	-1.81	-1.82	-1.82	-1.82	-1.82
3.27	-1.85	-1.85	-1.85	-1.86	-1.85	-1.86	-1.87	-1.87	-1.87	-1.87
3.28	-1.86	-1.86	-1.86	-1.86	-1.86	-1.86	-1.87	-1.87	-1.88	-1.87
3.29	-1.82	-1.82	-1.82	-1.83	-1.83	-1.83	-1.84	-1.84	-1.84	-1.84
3.3	-1.76	-1.76	-1.76	-1.76	-1.77	-1.77	-1.78	-1.78	-1.78	-1.78
3.31	-1.68	-1.69	-1.69	-1.69	-1.69	-1.69	-1.7	-1.71	-1.71	-1.71
3.32	-1.63	-1.63	-1.63	-1.63	-1.63	-1.63	-1.64	-1.65	-1.65	-1.65
3.33	-1.59	-1.59	-1.59	-1.6	-1.6	-1.6	-1.61	-1.62	-1.62	-1.62
3.34	-1.6	-1.59	-1.6	-1.6	-1.6	-1.61	-1.62	-1.63	-1.63	-1.63
3.35	-1.64	-1.64	-1.64	-1.64	-1.65	-1.65	-1.67	-1.68	-1.68	-1.68
3.36	-1.71	-1.71	-1.71	-1.72	-1.72	-1.72	-1.74	-1.75	-1.75	-1.76
3.37	-1.82	-1.82	-1.83	-1.83	-1.83	-1.84	-1.86	-1.87	-1.87	-1.87
3.38	-1.95	-1.95	-1.95	-1.96	-1.96	-1.97	-1.99	-2.01	-2.01	-2.01
3.39	-2.07	-2.08	-2.09	-2.09	-2.1	-2.1	-2.13	-2.15	-2.14	-2.15
3.4	-2.19	-2.2	-2.21	-2.21	-2.21	-2.23	-2.26	-2.27	-2.27	-2.27
3.41	-2.28	-2.29	-2.3	-2.3	-2.31	-2.32	-2.36	-2.38	-2.37	-2.38
3.42	-2.34	-2.36	-2.37	-2.37	-2.38	-2.39	-2.43	-2.45	-2.45	-2.45
3.43	-2.38	-2.4	-2.42	-2.43	-2.43	-2.45	-2.49	-2.51	-2.51	-2.52
3.44	-2.42	-2.45	-2.47	-2.48	-2.48	-2.5	-2.55	-2.57	-2.57	-2.57
3.45	-2.48	-2.52	-2.55	-2.56	-2.56	-2.58	-2.64	-2.67	-2.66	-2.67
3.46	-2.59	-2.64	-2.68	-2.68	-2.69	-2.71	-2.78	-2.81	-2.8	-2.81
3.47	-2.75	-2.81	-2.86	-2.87	-2.88	-2.91	-2.97	-3.01	-3	-3.02
3.48	-2.98	-3.05	-3.1	-3.13	-3.13	-3.16	-3.24	-3.28	-3.28	-3.29
3.49	-3.31	-3.38	-3.44	-3.47	-3.48	-3.52	-3.6	-3.64	-3.65	-3.66
3.5	-3.7	-3.77	-3.84	-3.89	-3.89	-3.95	-4.04	-4.08	-4.09	-4.1
3.51	-4.16	-4.22	-4.28	-4.37	-4.37	-4.43	-4.53	-4.57	-4.59	-4.61
3.52	-4.67	-4.73	-4.8	-4.91	-4.91	-4.99	-5.09	-5.13	-5.16	-5.19
3.53	-5.24	-5.27	-5.36	-5.49	-5.5	-5.6	-5.71	-5.72	-5.78	-5.82
3.54	-5.82	-5.83	-5.92	-6.08	-6.11	-6.21	-6.31	-6.32	-6.4	-6.46
3.55	-6.42	-6.39	-6.49	-6.67	-6.7	-6.8	-6.92	-6.92	-7.02	-7.08
3.56	-7.04	-6.97	-7.05	-7.25	-7.3	-7.41	-7.52	-7.51	-7.64	-7.7
3.57	-7.61	-7.49	-7.56	-7.77	-7.84	-7.94	-8.06	-8.05	-8.17	-8.25
3.58	-8.39	-8.19	-8.25	-8.44	-8.54	-8.64	-8.77	-8.77	-8.86	-8.97
3.59	-9.3	-9.08	-9.11	-9.28	-9.42	-9.51	-9.63	-9.67	-9.72	-9.83
3.6	-10.5	-10.2	-10.2	-10.3	-10.5	-10.6	-10.7	-10.8	-10.8	-10.9
3.61	-11.9	-11.6	-11.6	-11.6	-11.8	-11.9	-12.1	-12.2	-12.1	-12.2
3.62	-13.8	-13.5	-13.4	-13.4	-13.6	-13.6	-13.9	-14	-13.9	-13.9
3.63	-16.3	-16	-16	-15.8	-16	-16	-16.3	-16.6	-16.3	-16.2
3.64	-19.5	-19.5	-19.5	-19.2	-19.3	-19.3	-19.8	-20.1	-19.6	-19.4
3.65	-24.8	-25.5	-25.4	-24.5	-24.7	-24.7	-25.3	-25.6	-24.6	-24.2
3.66	-36.1	-48.5	-46.6	-38.3	-36.6	-36.1	-33.7	-33.1	-32.5	-31.2
3.67	-30.3	-28.2	-28.4	-29.5	-29.9	-29.5	-28	-27.2	-28.1	-28.7
3.68	-23.9	-22.3	-22.4	-23	-23.3	-23.1	-22.7	-22.2	-22.9	-23.3
3.69	-20.6	-19.3	-19.3	-19.9	-20	-19.9	-19.7	-19.5	-20	-20.2
3.7	-18.4	-17.3	-17.3	-17.9	-17.9	-17.8	-17.7	-17.5	-17.9	-18.1
3.71	-16.4	-15.6	-15.6	-16.1	-16.1	-16	-16	-15.9	-16.2	-16.3
3.72	-14.8	-14.2	-14.1	-14.5	-14.5	-14.5	-14.6	-14.4	-14.6	-14.7
3.73	-13.4	-12.9	-12.8	-13.2	-13.2	-13.1	-13.2	-13.2	-13.3	-13.4
3.74	-12	-11.8	-11.6	-12	-11.9	-11.9	-12	-12	-12.1	-12.2
3.75	-10.9	-10.8	-10.6	-10.9	-10.8	-10.8	-11	-10.9	-11	-11
3.76	-9.85	-9.81	-9.67	-9.87	-9.81	-9.84	-9.98	-10	-10	-10
3.77	-9.01	-9.05	-8.94	-9.08	-9.02	-9.07	-9.22	-9.29	-9.26	-9.27
3.78	-8.43	-8.54	-8.46	-8.55	-8.48	-8.55	-8.71	-8.81	-8.75	-8.75
3.79	-7.89	-8.03	-8.01	-8.05	-7.97	-8.01	-8.2	-8.33	-8.24	-8.24
3.8	-7.49	-7.68	-7.67	-7.69	-7.62	-7.68	-7.86	-8	-7.9	-7.89
3.81	-7.18	-7.37	-7.42	-7.42	-7.35	-7.43	-7.59	-7.75	-7.64	-7.62
3.82	-6.94	-7.13	-7.22	-7.2	-7.14	-7.23	-7.4	-7.54	-7.43	-7.41
3.83	-6.72	-6.91	-7.03	-6.99	-6.94	-7.05	-7.21	-7.35	-7.24	-7.22
3.84	-6.49	-6.67	-6.81	-6.77	-6.73	-6.83	-7	-7.11	-7.03	-7
3.85	-6.25	-6.4	-6.54	-6.53	-6.49	-6.61	-6.76	-6.85	-6.79	-6.76
3.86	-5.96	-6.1	-6.25	-6.23	-6.23	-6.35	-6.48	-6.55	-6.52	-6.5
3.87	-5.65	-5.78	-5.93	-5.92	-5.93	-6.04	-6.17	-6.21	-6.21	-6.18
3.88	-5.33	-5.44	-5.58	-5.59	-5.61	-5.71	-5.81	-5.85	-5.87	-5.85
3.89	-5.05	-5.14	-5.24	-5.29	-5.31	-5.39	-5.49	-5.52	-5.55	-5.55
3.9	-4.81	-4.88	-4.97	-5.01	-5.06	-5.13	-5.21	-5.24	-5.27	-5.28
3.91	-4.63	-4.67	-4.75	-4.8	-4.86	-4.91	-4.98	-5	-5.05	-5.07
3.92	-4.5	-4.53	-4.6	-4.64	-4.71	-4.75	-4.8	-4.84	-4.88	-4.91
3.93	-4.44	-4.43	-4.49	-4.53	-4.61	-4.64	-4.69	-4.72	-4.76	-4.8
3.94	-4.39	-4.38	-4.43	-4.48	-4.55	-4.57	-4.62	-4.65	-4.69	-4.74
3.95	-4.35	-4.33	-4.37	-4.43	-4.5	-4.52	-4.56	-4.59	-4.63	-4.67
3.96	-4.33	-4.31	-4.34	-4.39	-4.46	-4.48	-4.52	-4.54	-4.59	-4.63
3.97	-4.28	-4.25	-4.27	-4.32	-4.4	-4.41	-4.45	-4.48	-4.52	-4.55
3.98	-4.2	-4.17	-4.19	-4.24	-4.31	-4.31	-4.35	-4.38	-4.43	-4.45
3.99	-4.11	-4.08	-4.1	-4.14	-4.21	-4.22	-4.26	-4.29	-4.33	-4.35
4	-3.98	-3.95	-3.97	-4.01	-4.06	-4.08	-4.13	-4.15	-4.19	-4.2
4.01	-3.83	-3.81	-3.81	-3.84	-3.89	-3.9	-3.97	-3.99	-4.02	-4.02
4.02	-3.69	-3.67	-3.67	-3.69	-3.74	-3.76	-3.82	-3.84	-3.86	-3.86
4.03	-3.56	-3.56	-3.55	-3.57	-3.61	-3.63	-3.7	-3.72	-3.73	-3.73
4.04	-3.46	-3.48	-3.48	-3.47	-3.52	-3.54	-3.61	-3.64	-3.63	-3.63
4.05	-3.4	-3.43	-3.42	-3.41	-3.45	-3.47	-3.54	-3.58	-3.56	-3.55
4.06	-3.36	-3.41	-3.4	-3.39	-3.43	-3.45	-3.52	-3.55	-3.53	-3.52
4.07	-3.36	-3.41	-3.41	-3.4	-3.43	-3.45	-3.52	-3.55	-3.54	-3.54
4.08	-3.36	-3.41	-3.42	-3.41	-3.43	-3.46	-3.53	-3.55	-3.54	-3.54
4.09	-3.36	-3.42	-3.43	-3.41	-3.44	-3.46	-3.53	-3.56	-3.54	-3.54
4.1	-3.33	-3.4	-3.41	-3.39	-3.42	-3.44	-3.51	-3.53	-3.51	-3.52
4.11	-3.28	-3.34	-3.36	-3.34	-3.36	-3.39	-3.45	-3.48	-3.46	-3.46
4.12	-3.21	-3.27	-3.29	-3.27	-3.29	-3.31	-3.38	-3.39	-3.38	-3.38
4.13	-3.12	-3.17	-3.19	-3.18	-3.19	-3.22	-3.28	-3.29	-3.28	-3.28
4.14	-3.01	-3.06	-3.08	-3.08	-3.09	-3.11	-3.17	-3.19	-3.18	-3.18
4.15	-2.92	-2.97	-2.98	-2.99	-2.99	-3.01	-3.07	-3.09	-3.08	-3.08
4.16	-2.84	-2.88	-2.9	-2.91	-2.91	-2.93	-2.98	-3	-2.99	-2.99
4.17	-2.79	-2.82	-2.84	-2.85	-2.85	-2.87	-2.91	-2.93	-2.93	-2.93
4.18	-2.77	-2.8	-2.82	-2.83	-2.83	-2.86	-2.89	-2.91	-2.91	-2.91
4.19	-2.79	-2.81	-2.83	-2.85	-2.85	-2.87	-2.91	-2.92	-2.92	-2.92
4.2	-2.82	-2.83	-2.86	-2.87	-2.88	-2.89	-2.92	-2.95	-2.95	-2.95
4.21	-2.86	-2.87	-2.89	-2.91	-2.91	-2.93	-2.96	-2.98	-2.98	-2.99
4.22	-2.89	-2.89	-2.92	-2.94	-2.94	-2.96	-2.99	-3.01	-3.01	-3.02
4.23	-2.9	-2.91	-2.93	-2.95	-2.95	-2.97	-3	-3.02	-3.03	-3.03
4.24	-2.88	-2.88	-2.91	-2.93	-2.94	-2.96	-2.98	-3.01	-3.01	-3.01
4.25	-2.83	-2.83	-2.86	-2.88	-2.89	-2.91	-2.93	-2.96	-2.96	-2.96
4.26	-2.75	-2.75	-2.77	-2.8	-2.81	-2.83	-2.85	-2.87	-2.87	-2.88
4.27	-2.66	-2.66	-2.68	-2.71	-2.71	-2.73	-2.76	-2.78	-2.78	-2.78
4.28	-2.57	-2.57	-2.59	-2.62	-2.62	-2.64	-2.67	-2.69	-2.69	-2.69
4.29	-2.49	-2.5	-2.51	-2.54	-2.55	-2.57	-2.59	-2.6	-2.61	-2.61
4.3	-2.45	-2.45	-2.47	-2.49	-2.5	-2.52	-2.55	-2.56	-2.56	-2.56
4.31	-2.44	-2.44	-2.45	-2.48	-2.49	-2.5	-2.53	-2.54	-2.55	-2.55
4.32	-2.46	-2.46	-2.47	-2.5	-2.51	-2.52	-2.55	-2.55	-2.56	-2.56
4.33	-2.5	-2.51	-2.52	-2.54	-2.55	-2.56	-2.59	-2.59	-2.6	-2.61
4.34	-2.56	-2.57	-2.58	-2.6	-2.61	-2.62	-2.65	-2.65	-2.65	-2.66
4.35	-2.61	-2.62	-2.63	-2.65	-2.66	-2.67	-2.7	-2.7	-2.7	-2.71
4.36	-2.64	-2.65	-2.66	-2.68	-2.68	-2.69	-2.72	-2.72	-2.73	-2.73
4.37	-2.64	-2.65	-2.66	-2.67	-2.68	-2.69	-2.72	-2.73	-2.73	-2.73
4.38	-2.6	-2.61	-2.62	-2.63	-2.64	-2.65	-2.68	-2.68	-2.69	-2.69
4.39	-2.53	-2.54	-2.55	-2.56	-2.58	-2.58	-2.61	-2.61	-2.61	-2.62
4.4	-2.45	-2.46	-2.47	-2.49	-2.49	-2.5	-2.53	-2.53	-2.53	-2.54
4.41	-2.39	-2.4	-2.41	-2.42	-2.42	-2.44	-2.46	-2.46	-2.46	-2.46
4.42	-2.32	-2.33	-2.34	-2.35	-2.35	-2.36	-2.39	-2.39	-2.39	-2.39
4.43	-2.28	-2.29	-2.3	-2.31	-2.31	-2.32	-2.34	-2.34	-2.35	-2.35
4.44	-2.28	-2.29	-2.3	-2.3	-2.3	-2.31	-2.33	-2.33	-2.34	-2.34
4.45	-2.31	-2.32	-2.32	-2.32	-2.33	-2.34	-2.36	-2.36	-2.36	-2.36
4.46	-2.37	-2.38	-2.38	-2.38	-2.38	-2.39	-2.42	-2.41	-2.42	-2.42
4.47	-2.44	-2.45	-2.45	-2.45	-2.46	-2.46	-2.48	-2.48	-2.49	-2.49
4.48	-2.5	-2.51	-2.51	-2.51	-2.52	-2.52	-2.55	-2.55	-2.55	-2.55
4.49	-2.54	-2.55	-2.55	-2.55	-2.55	-2.56	-2.58	-2.59	-2.58	-2.59
4.5	-2.53	-2.55	-2.55	-2.55	-2.55	-2.56	-2.58	-2.58	-2.59	-2.59
4.51	-2.49	-2.5	-2.51	-2.5	-2.51	-2.52	-2.54	-2.54	-2.54	-2.54
4.52	-2.42	-2.43	-2.43	-2.43	-2.44	-2.45	-2.47	-2.47	-2.47	-2.47
4.53	-2.33	-2.34	-2.34	-2.35	-2.35	-2.36	-2.37	-2.38	-2.39	-2.38
4.54	-2.24	-2.25	-2.26	-2.25	-2.26	-2.26	-2.28	-2.29	-2.29	-2.29
4.55	-2.18	-2.18	-2.19	-2.19	-2.19	-2.2	-2.22	-2.22	-2.22	-2.22
4.56	-2.15	-2.15	-2.15	-2.15	-2.16	-2.16	-2.18	-2.19	-2.19	-2.18
4.57	-2.14	-2.15	-2.15	-2.15	-2.16	-2.17	-2.18	-2.19	-2.19	-2.18
4.58	-2.18	-2.19	-2.19	-2.19	-2.2	-2.2	-2.22	-2.22	-2.22	-2.22
4.59	-2.25	-2.25	-2.26	-2.26	-2.26	-2.27	-2.29	-2.29	-2.29	-2.29
4.6	-2.34	-2.34	-2.35	-2.34	-2.35	-2.36	-2.37	-2.38	-2.37	-2.37
4.61	-2.41	-2.42	-2.42	-2.42	-2.43	-2.44	-2.45	-2.46	-2.45	-2.45
4.62	-2.45	-2.46	-2.46	-2.46	-2.47	-2.48	-2.49	-2.5	-2.49	-2.49
4.63	-2.48	-2.48	-2.48	-2.49	-2.49	-2.5	-2.51	-2.53	-2.52	-2.51
4.64	-2.46	-2.47	-2.47	-2.47	-2.48	-2.49	-2.5	-2.51	-2.51	-2.5
4.65	-2.4	-2.41	-2.41	-2.41	-2.42	-2.43	-2.44	-2.45	-2.45	-2.44
4.66	-2.33	-2.34	-2.34	-2.34	-2.35	-2.36	-2.37	-2.38	-2.37	-2.37
4.67	-2.24	-2.25	-2.26	-2.27	-2.27	-2.28	-2.29	-2.29	-2.29	-2.29
4.68	-2.18	-2.19	-2.19	-2.2	-2.2	-2.21	-2.22	-2.23	-2.22	-2.22
4.69	-2.14	-2.15	-2.15	-2.16	-2.16	-2.16	-2.18	-2.18	-2.18	-2.18
4.7	-2.13	-2.14	-2.15	-2.15	-2.15	-2.15	-2.17	-2.17	-2.17	-2.17
4.71	-2.17	-2.17	-2.18	-2.18	-2.19	-2.19	-2.2	-2.2	-2.2	-2.2
4.72	-2.23	-2.23	-2.24	-2.24	-2.25	-2.25	-2.26	-2.26	-2.26	-2.26
4.73	-2.31	-2.31	-2.32	-2.32	-2.32	-2.33	-2.34	-2.34	-2.34	-2.34
4.74	-2.38	-2.38	-2.39	-2.4	-2.4	-2.4	-2.41	-2.41	-2.41	-2.41
4.75	-2.44	-2.44	-2.45	-2.45	-2.45	-2.46	-2.48	-2.47	-2.47	-2.47
4.76	-2.48	-2.48	-2.48	-2.49	-2.49	-2.5	-2.51	-2.5	-2.51	-2.51
4.77	-2.48	-2.48	-2.48	-2.49	-2.49	-2.49	-2.51	-2.5	-2.5	-2.5
4.78	-2.44	-2.43	-2.43	-2.44	-2.44	-2.45	-2.46	-2.46	-2.46	-2.46
4.79	-2.36	-2.36	-2.36	-2.36	-2.36	-2.37	-2.39	-2.38	-2.38	-2.38
4.8	-2.29	-2.28	-2.28	-2.29	-2.29	-2.29	-2.31	-2.3	-2.31	-2.31
4.81	-2.22	-2.22	-2.22	-2.22	-2.22	-2.23	-2.24	-2.24	-2.23	-2.23
4.82	-2.17	-2.17	-2.16	-2.17	-2.17	-2.17	-2.19	-2.18	-2.18	-2.18
4.83	-2.15	-2.15	-2.15	-2.15	-2.15	-2.15	-2.17	-2.16	-2.17	-2.16
4.84	-2.16	-2.16	-2.16	-2.16	-2.16	-2.16	-2.18	-2.18	-2.17	-2.17
4.85	-2.2	-2.2	-2.2	-2.19	-2.2	-2.2	-2.21	-2.21	-2.21	-2.21
4.86	-2.25	-2.25	-2.25	-2.25	-2.25	-2.26	-2.27	-2.27	-2.26	-2.26
4.87	-2.32	-2.33	-2.32	-2.32	-2.32	-2.33	-2.34	-2.33	-2.33	-2.33
4.88	-2.38	-2.38	-2.39	-2.38	-2.39	-2.39	-2.39	-2.4	-2.39	-2.39
4.89	-2.43	-2.43	-2.44	-2.43	-2.43	-2.43	-2.44	-2.44	-2.44	-2.44
4.9	-2.45	-2.45	-2.45	-2.45	-2.45	-2.45	-2.46	-2.47	-2.46	-2.46
4.91	-2.43	-2.44	-2.43	-2.43	-2.43	-2.44	-2.45	-2.45	-2.44	-2.44
4.92	-2.39	-2.39	-2.39	-2.39	-2.39	-2.4	-2.4	-2.41	-2.4	-2.4
4.93	-2.33	-2.34	-2.34	-2.34	-2.34	-2.34	-2.35	-2.35	-2.34	-2.34
4.94	-2.28	-2.28	-2.28	-2.28	-2.28	-2.29	-2.29	-2.29	-2.29	-2.28
4.95	-2.24	-2.24	-2.24	-2.24	-2.24	-2.24	-2.25	-2.25	-2.24	-2.24
4.96	-2.22	-2.22	-2.22	-2.22	-2.22	-2.23	-2.23	-2.23	-2.22	-2.22
4.97	-2.23	-2.23	-2.23	-2.23	-2.23	-2.24	-2.24	-2.24	-2.23	-2.23
4.98	-2.27	-2.27	-2.27	-2.27	-2.28	-2.28	-2.27	-2.28	-2.27	-2.27
4.99	-2.33	-2.33	-2.33	-2.33	-2.34	-2.34	-2.33	-2.33	-2.33	-2.33
5	-2.4	-2.4	-2.4	-2.4	-2.4	-2.41	-2.4	-2.4	-2.4	-2.4
5.01	-2.47	-2.47	-2.47	-2.47	-2.47	-2.47	-2.47	-2.46	-2.46	-2.46
5.02	-2.52	-2.51	-2.51	-2.51	-2.52	-2.52	-2.51	-2.51	-2.51	-2.51
5.03	-2.53	-2.53	-2.53	-2.54	-2.53	-2.53	-2.53	-2.52	-2.53	-2.52
5.04	-2.53	-2.52	-2.53	-2.53	-2.53	-2.53	-2.52	-2.51	-2.52	-2.51
5.05	-2.49	-2.49	-2.49	-2.49	-2.49	-2.49	-2.48	-2.48	-2.48	-2.48
5.06	-2.43	-2.43	-2.43	-2.43	-2.43	-2.43	-2.42	-2.41	-2.41	-2.42
5.07	-2.38	-2.38	-2.37	-2.37	-2.38	-2.38	-2.36	-2.36	-2.35	-2.35
5.08	-2.34	-2.33	-2.33	-2.33	-2.33	-2.33	-2.32	-2.31	-2.31	-2.31
5.09	-2.32	-2.31	-2.31	-2.31	-2.31	-2.31	-2.29	-2.29	-2.29	-2.29
5.1	-2.33	-2.32	-2.32	-2.32	-2.32	-2.32	-2.3	-2.3	-2.3	-2.3
5.11	-2.37	-2.36	-2.36	-2.36	-2.36	-2.35	-2.34	-2.33	-2.33	-2.33
5.12	-2.43	-2.42	-2.42	-2.42	-2.42	-2.42	-2.4	-2.39	-2.39	-2.39
5.13	-2.5	-2.49	-2.5	-2.49	-2.49	-2.49	-2.47	-2.46	-2.46	-2.46
5.14	-2.57	-2.57	-2.57	-2.57	-2.56	-2.55	-2.55	-2.54	-2.53	-2.54
5.15	-2.63	-2.63	-2.63	-2.62	-2.62	-2.62	-2.61	-2.6	-2.6	-2.59
5.16	-2.67	-2.66	-2.67	-2.66	-2.66	-2.66	-2.64	-2.63	-2.63	-2.63
5.17	-2.67	-2.67	-2.67	-2.66	-2.66	-2.66	-2.65	-2.64	-2.64	-2.63
5.18	-2.65	-2.65	-2.65	-2.64	-2.64	-2.64	-2.63	-2.62	-2.62	-2.61
5.19	-2.61	-2.6	-2.6	-2.6	-2.6	-2.6	-2.59	-2.58	-2.57	-2.57
5.2	-2.56	-2.56	-2.56	-2.55	-2.55	-2.55	-2.55	-2.53	-2.53	-2.53
5.21	-2.53	-2.52	-2.52	-2.51	-2.52	-2.52	-2.51	-2.5	-2.49	-2.49
5.22	-2.51	-2.5	-2.5	-2.49	-2.5	-2.49	-2.49	-2.48	-2.48	-2.48
5.23	-2.52	-2.51	-2.51	-2.51	-2.51	-2.51	-2.5	-2.5	-2.49	-2.49
5.24	-2.55	-2.55	-2.55	-2.54	-2.55	-2.55	-2.54	-2.54	-2.53	-2.53
5.25	-2.6	-2.6	-2.6	-2.59	-2.6	-2.59	-2.6	-2.58	-2.58	-2.58
5.26	-2.65	-2.64	-2.64	-2.63	-2.64	-2.64	-2.64	-2.63	-2.62	-2.62
5.27	-2.7	-2.69	-2.69	-2.68	-2.69	-2.69	-2.69	-2.68	-2.67	-2.67
5.28	-2.73	-2.73	-2.73	-2.72	-2.73	-2.73	-2.73	-2.72	-2.71	-2.72
5.29	-2.76	-2.75	-2.75	-2.74	-2.75	-2.75	-2.75	-2.74	-2.73	-2.73
5.3	-2.76	-2.75	-2.74	-2.74	-2.75	-2.75	-2.75	-2.74	-2.73	-2.74
5.31	-2.74	-2.73	-2.72	-2.72	-2.73	-2.73	-2.74	-2.73	-2.72	-2.72
5.32	-2.71	-2.71	-2.7	-2.7	-2.71	-2.71	-2.71	-2.71	-2.7	-2.7
5.33	-2.69	-2.69	-2.68	-2.68	-2.68	-2.69	-2.69	-2.69	-2.68	-2.68
5.34	-2.68	-2.67	-2.66	-2.67	-2.67	-2.67	-2.68	-2.67	-2.66	-2.67
5.35	-2.69	-2.68	-2.68	-2.68	-2.68	-2.68	-2.69	-2.69	-2.68	-2.68
5.36	-2.72	-2.72	-2.71	-2.72	-2.72	-2.72	-2.73	-2.73	-2.72	-2.72
5.37	-2.77	-2.77	-2.77	-2.77	-2.77	-2.77	-2.78	-2.78	-2.77	-2.77
5.38	-2.84	-2.83	-2.83	-2.84	-2.84	-2.84	-2.85	-2.85	-2.84	-2.84
5.39	-2.91	-2.9	-2.9	-2.92	-2.9	-2.91	-2.92	-2.92	-2.92	-2.91
5.4	-2.97	-2.97	-2.97	-2.98	-2.97	-2.97	-2.99	-2.98	-2.98	-2.98
5.41	-3.03	-3.03	-3.02	-3.04	-3.02	-3.03	-3.05	-3.05	-3.04	-3.04
5.42	-3.07	-3.07	-3.07	-3.09	-3.07	-3.08	-3.1	-3.1	-3.09	-3.09
5.43	-3.1	-3.1	-3.11	-3.12	-3.11	-3.11	-3.13	-3.13	-3.13	-3.12
5.44	-3.13	-3.13	-3.13	-3.15	-3.13	-3.15	-3.16	-3.17	-3.16	-3.15
5.45	-3.16	-3.16	-3.16	-3.18	-3.16	-3.17	-3.19	-3.19	-3.19	-3.18
5.46	-3.19	-3.18	-3.19	-3.2	-3.18	-3.19	-3.22	-3.22	-3.22	-3.21
5.47	-3.22	-3.21	-3.22	-3.23	-3.22	-3.22	-3.26	-3.25	-3.26	-3.24
5.48	-3.27	-3.26	-3.27	-3.28	-3.26	-3.28	-3.31	-3.31	-3.31	-3.3
5.49	-3.34	-3.32	-3.34	-3.34	-3.34	-3.35	-3.39	-3.37	-3.38	-3.37
5.5	-3.42	-3.4	-3.41	-3.41	-3.42	-3.43	-3.47	-3.46	-3.46	-3.45
5.51	-3.51	-3.49	-3.49	-3.5	-3.5	-3.52	-3.56	-3.55	-3.55	-3.54
5.52	-3.6	-3.58	-3.57	-3.57	-3.59	-3.6	-3.64	-3.64	-3.64	-3.64
5.53	-3.7	-3.67	-3.67	-3.67	-3.69	-3.69	-3.74	-3.74	-3.74	-3.74
5.54	-3.8	-3.77	-3.77	-3.76	-3.79	-3.79	-3.83	-3.84	-3.83	-3.84
5.55	-3.89	-3.87	-3.87	-3.85	-3.89	-3.89	-3.93	-3.94	-3.93	-3.95
5.56	-3.99	-3.97	-3.97	-3.95	-3.99	-3.99	-4.03	-4.04	-4.03	-4.06
5.57	-4.1	-4.07	-4.08	-4.05	-4.09	-4.08	-4.13	-4.14	-4.13	-4.16
5.58	-4.19	-4.17	-4.17	-4.16	-4.17	-4.18	-4.22	-4.24	-4.22	-4.26
5.59	-4.27	-4.26	-4.26	-4.24	-4.26	-4.27	-4.3	-4.32	-4.3	-4.34
5.6	-4.35	-4.34	-4.35	-4.34	-4.34	-4.35	-4.38	-4.4	-4.39	-4.41
5.61	-4.41	-4.39	-4.4	-4.4	-4.4	-4.41	-4.44	-4.45	-4.44	-4.46
5.62	-4.45	-4.42	-4.42	-4.44	-4.43	-4.45	-4.47	-4.48	-4.48	-4.49
5.63	-4.47	-4.43	-4.44	-4.46	-4.44	-4.46	-4.48	-4.49	-4.49	-4.49
5.64	-4.48	-4.44	-4.45	-4.48	-4.46	-4.47	-4.5	-4.5	-4.51	-4.49
5.65	-4.49	-4.45	-4.45	-4.48	-4.46	-4.49	-4.51	-4.5	-4.52	-4.48
5.66	-4.48	-4.46	-4.45	-4.48	-4.47	-4.49	-4.52	-4.51	-4.52	-4.49
5.67	-4.49	-4.47	-4.46	-4.49	-4.48	-4.51	-4.53	-4.53	-4.53	-4.5
5.68	-4.5	-4.49	-4.47	-4.5	-4.49	-4.52	-4.55	-4.54	-4.54	-4.52
5.69	-4.51	-4.51	-4.49	-4.51	-4.52	-4.54	-4.57	-4.57	-4.56	-4.54
5.7	-4.53	-4.53	-4.52	-4.53	-4.53	-4.56	-4.58	-4.58	-4.58	-4.56
5.71	-4.56	-4.57	-4.56	-4.57	-4.57	-4.6	-4.62	-4.63	-4.61	-4.6
5.72	-4.59	-4.61	-4.61	-4.62	-4.62	-4.64	-4.67	-4.67	-4.65	-4.65
5.73	-4.62	-4.65	-4.66	-4.66	-4.67	-4.69	-4.72	-4.71	-4.7	-4.7
5.74	-4.67	-4.7	-4.72	-4.71	-4.73	-4.74	-4.77	-4.77	-4.75	-4.75
5.75	-4.73	-4.76	-4.77	-4.77	-4.79	-4.8	-4.84	-4.83	-4.82	-4.82
5.76	-4.78	-4.81	-4.83	-4.82	-4.84	-4.85	-4.89	-4.88	-4.87	-4.87
5.77	-4.84	-4.86	-4.89	-4.89	-4.9	-4.91	-4.95	-4.94	-4.93	-4.93
5.78	-4.92	-4.94	-4.97	-4.97	-4.98	-5	-5.04	-5.02	-5.01	-5.01
5.79	-5.02	-5.03	-5.06	-5.07	-5.08	-5.1	-5.14	-5.12	-5.12	-5.12
5.8	-5.14	-5.14	-5.18	-5.19	-5.21	-5.23	-5.26	-5.25	-5.24	-5.25
5.81	-5.26	-5.26	-5.31	-5.32	-5.33	-5.36	-5.4	-5.38	-5.38	-5.39
5.82	-5.38	-5.38	-5.42	-5.45	-5.46	-5.49	-5.53	-5.52	-5.51	-5.52
5.83	-5.51	-5.5	-5.55	-5.57	-5.59	-5.62	-5.66	-5.65	-5.65	-5.65
5.84	-5.64	-5.65	-5.69	-5.71	-5.74	-5.77	-5.82	-5.8	-5.8	-5.8
5.85	-5.79	-5.79	-5.85	-5.86	-5.89	-5.93	-5.98	-5.96	-5.96	-5.96
5.86	-5.92	-5.92	-5.97	-6	-6.03	-6.06	-6.11	-6.11	-6.1	-6.11
5.87	-6.01	-6	-6.06	-6.08	-6.12	-6.15	-6.2	-6.2	-6.19	-6.2
5.88	-6.08	-6.07	-6.12	-6.14	-6.19	-6.22	-6.27	-6.27	-6.26	-6.27
5.89	-6.11	-6.12	-6.17	-6.19	-6.23	-6.27	-6.32	-6.32	-6.31	-6.31
5.9	-6.18	-6.19	-6.24	-6.27	-6.31	-6.34	-6.39	-6.41	-6.39	-6.4
5.91	-6.27	-6.3	-6.35	-6.38	-6.43	-6.45	-6.5	-6.52	-6.51	-6.52
5.92	-6.39	-6.43	-6.49	-6.52	-6.56	-6.59	-6.65	-6.67	-6.66	-6.66
5.93	-6.58	-6.63	-6.7	-6.73	-6.77	-6.8	-6.86	-6.89	-6.88	-6.89
5.94	-6.85	-6.91	-6.98	-7.02	-7.05	-7.09	-7.16	-7.17	-7.18	-7.19
5.95	-7.15	-7.22	-7.3	-7.34	-7.38	-7.41	-7.5	-7.52	-7.52	-7.53
5.96	-7.51	-7.59	-7.68	-7.72	-7.75	-7.79	-7.89	-7.91	-7.92	-7.93
5.97	-7.94	-8.02	-8.12	-8.15	-8.19	-8.24	-8.33	-8.37	-8.38	-8.39
5.98	-8.34	-8.45	-8.54	-8.57	-8.62	-8.67	-8.77	-8.82	-8.83	-8.85
5.99	-8.71	-8.84	-8.94	-8.95	-9.01	-9.06	-9.17	-9.23	-9.23	-9.25
6	-9.03	-9.18	-9.28	-9.3	-9.35	-9.4	-9.52	-9.58	-9.57	-9.59
6.01	-9.27	-9.4	-9.52	-9.55	-9.59	-9.66	-9.77	-9.84	-9.82	-9.84
6.02	-9.36	-9.5	-9.63	-9.64	-9.7	-9.77	-9.89	-9.97	-9.94	-9.96
6.03	-9.43	-9.59	-9.71	-9.7	-9.78	-9.86	-9.98	-10.1	-10	-10.1
6.04	-9.57	-9.7	-9.83	-9.84	-9.91	-10	-10.1	-10.2	-10.2	-10.2
6.05	-9.78	-9.89	-10	-10	-10.1	-10.2	-10.3	-10.4	-10.4	-10.4
6.06	-10.1	-10.2	-10.3	-10.3	-10.4	-10.6	-10.7	-10.8	-10.8	-10.8
6.07	-10.5	-10.6	-10.7	-10.8	-10.8	-11	-11.1	-11.2	-11.2	-11.3
6.08	-11	-11.1	-11.3	-11.4	-11.5	-11.6	-11.8	-11.9	-11.9	-11.9
6.09	-11.7	-11.8	-12	-12.1	-12.2	-12.4	-12.6	-12.7	-12.7	-12.7
6.1	-12.4	-12.5	-12.7	-12.8	-12.9	-13.2	-13.4	-13.5	-13.5	-13.5
6.11	-13.2	-13.4	-13.7	-13.7	-13.9	-14.2	-14.4	-14.5	-14.5	-14.6
6.12	-14.1	-14.3	-14.7	-14.7	-14.9	-15.2	-15.5	-15.6	-15.6	-15.7
6.13	-15	-15.3	-15.6	-15.6	-15.9	-16.2	-16.5	-16.6	-16.7	-16.7
6.14	-15.8	-16.1	-16.4	-16.5	-16.7	-17.1	-17.4	-17.5	-17.6	-17.7
6.15	-16.4	-16.7	-17.2	-17.1	-17.5	-17.7	-18.1	-18.3	-18.3	-18.4
6.16	-16.9	-17.2	-17.7	-17.7	-18.1	-18.3	-18.8	-18.9	-19	-19
6.17	-17.5	-17.9	-18.4	-18.4	-18.8	-19.1	-19.5	-19.7	-19.7	-19.8
6.18	-18.4	-18.7	-19.3	-19.2	-19.8	-20	-20.5	-20.7	-20.7	-20.9
6.19	-19.4	-19.7	-20.5	-20.3	-21	-21.3	-21.9	-22	-22.1	-22.4
6.2	-20.8	-21.3	-22.2	-21.9	-22.9	-23.1	-24	-24.1	-24.3	-24.5
6.21	-22.9	-23.5	-24.7	-24.3	-25.5	-25.8	-26.8	-26.8	-27.1	-27.1
6.22	-25.7	-26.4	-28	-27.4	-29	-29.2	-29.9	-29.7	-29.8	-29.3
6.23	-28.5	-29.1	-30.6	-29.7	-30.8	-30.6	-30	-29.3	-29	-28.3
6.24	-29.3	-29	-29.3	-28.3	-28.4	-27.9	-26.8	-26.1	-25.9	-25.3
6.25	-27.2	-26.5	-26.3	-25.6	-25.4	-25	-24.1	-23.5	-23.4	-22.9
6.26	-25	-24.3	-24	-23.4	-23.2	-22.7	-22.1	-21.6	-21.5	-21.1
6.27	-23.3	-22.9	-22.6	-22	-21.9	-21.5	-20.9	-20.5	-20.4	-20.1
6.28	-22.4	-21.9	-21.6	-21.1	-21.1	-20.7	-20.1	-19.8	-19.8	-19.5
6.29	-22	-21.5	-21.2	-20.7	-20.7	-20.3	-19.8	-19.5	-19.5	-19.2
6.3	-21.9	-21.5	-21.1	-20.6	-20.6	-20.2	-19.7	-19.3	-19.3	-19.1
6.31	-22.1	-21.6	-21.1	-20.6	-20.7	-20.2	-19.7	-19.3	-19.3	-19
6.32	-22	-21.4	-20.9	-20.4	-20.4	-19.9	-19.4	-19.1	-19	-18.8
6.33	-21.1	-20.6	-20.1	-19.7	-19.6	-19.2	-18.7	-18.4	-18.3	-18.1
6.33	-20.9	-20.4	-19.9	-19.5	-19.5	-19	-18.6	-18.3	-18.2	-18
6.34	-20	-19.6	-19.1	-18.7	-18.6	-18.2	-17.8	-17.5	-17.4	-17.3
6.35	-18.9	-18.4	-18.1	-17.7	-17.6	-17.2	-16.9	-16.6	-16.6	-16.4
6.36	-17.8	-17.5	-17.1	-16.8	-16.8	-16.4	-16	-15.9	-15.8	-15.7
6.37	-16.9	-16.5	-16.2	-16	-16	-15.7	-15.4	-15.2	-15.1	-15
6.38	-16	-15.7	-15.4	-15.2	-15.2	-15	-14.7	-14.5	-14.4	-14.3
6.39	-15.3	-15.1	-14.8	-14.6	-14.7	-14.4	-14.2	-14	-13.9	-13.9
6.4	-14.8	-14.6	-14.3	-14.2	-14.3	-14	-13.8	-13.6	-13.6	-13.5
6.41	-14.5	-14.3	-14	-13.9	-13.9	-13.8	-13.5	-13.4	-13.3	-13.3
6.42	-14.3	-14.1	-13.8	-13.7	-13.7	-13.6	-13.3	-13.2	-13.2	-13.1
6.44	-13.7	-13.5	-13.3	-13.2	-13.2	-13.1	-12.9	-12.7	-12.7	-12.7
6.45	-13.3	-13	-12.8	-12.8	-12.8	-12.7	-12.5	-12.3	-12.3	-12.3
6.46	-12.7	-12.5	-12.2	-12.2	-12.2	-12.1	-11.9	-11.8	-11.8	-11.8
6.47	-12	-11.9	-11.7	-11.6	-11.6	-11.6	-11.4	-11.3	-11.2	-11.2
6.48	-11.5	-11.3	-11.1	-11.1	-11.1	-11.1	-10.9	-10.8	-10.8	-10.7
6.49	-11.1	-10.9	-10.7	-10.7	-10.7	-10.7	-10.5	-10.4	-10.4	-10.4
6.5	-10.8	-10.6	-10.5	-10.4	-10.4	-10.3	-10.2	-10.1	-10.1	-10.1
6.51	-10.6	-10.4	-10.3	-10.2	-10.2	-10.1	-10	-9.89	-9.88	-9.86
6.52	-10.5	-10.3	-10.2	-10.1	-10.1	-10	-9.91	-9.8	-9.79	-9.77
6.53	-10.5	-10.3	-10.2	-10	-10.1	-10	-9.89	-9.79	-9.78	-9.77
6.54	-10.5	-10.4	-10.3	-10.1	-10.2	-10.1	-9.97	-9.87	-9.86	-9.85
6.55	-10.7	-10.5	-10.4	-10.3	-10.3	-10.3	-10.1	-10	-10	-10
6.56	-10.9	-10.7	-10.6	-10.5	-10.5	-10.5	-10.3	-10.2	-10.2	-10.2
6.57	-11.1	-10.9	-10.8	-10.7	-10.7	-10.6	-10.5	-10.4	-10.4	-10.3
6.58	-11.1	-10.9	-10.8	-10.7	-10.7	-10.6	-10.5	-10.4	-10.4	-10.4
6.59	-10.9	-10.8	-10.7	-10.6	-10.6	-10.5	-10.4	-10.3	-10.3	-10.3
6.6	-10.7	-10.6	-10.5	-10.4	-10.4	-10.3	-10.2	-10.1	-10.1	-10
6.61	-10.5	-10.4	-10.2	-10.1	-10.1	-10.1	-9.94	-9.87	-9.85	-9.81
6.62	-10.2	-10.1	-9.98	-9.88	-9.87	-9.8	-9.68	-9.62	-9.6	-9.54
6.63	-9.92	-9.84	-9.75	-9.67	-9.63	-9.57	-9.47	-9.41	-9.39	-9.33
6.64	-9.77	-9.71	-9.62	-9.52	-9.5	-9.43	-9.33	-9.28	-9.27	-9.2
6.65	-9.69	-9.66	-9.56	-9.47	-9.45	-9.4	-9.28	-9.25	-9.24	-9.17
6.66	-9.7	-9.69	-9.59	-9.5	-9.49	-9.43	-9.31	-9.28	-9.27	-9.21
6.67	-9.78	-9.78	-9.68	-9.59	-9.58	-9.52	-9.41	-9.38	-9.36	-9.3
6.68	-9.92	-9.93	-9.83	-9.75	-9.72	-9.68	-9.57	-9.52	-9.5	-9.46
6.68	-10.1	-10.1	-9.98	-9.91	-9.86	-9.84	-9.72	-9.68	-9.65	-9.61
6.7	-10.3	-10.3	-10.2	-10.1	-10.1	-10	-9.89	-9.85	-9.83	-9.8
6.71	-10.3	-10.3	-10.2	-10.2	-10.1	-10.1	-9.95	-9.9	-9.89	-9.86
6.72	-10.3	-10.2	-10.2	-10.1	-10.1	-10	-9.89	-9.85	-9.83	-9.82
6.73	-10.2	-10.1	-10	-10	-9.95	-9.93	-9.79	-9.74	-9.72	-9.74
6.74	-9.99	-9.95	-9.9	-9.87	-9.8	-9.77	-9.62	-9.57	-9.56	-9.59
6.75	-9.79	-9.75	-9.69	-9.67	-9.59	-9.57	-9.42	-9.38	-9.37	-9.38
6.76	-9.64	-9.58	-9.51	-9.51	-9.44	-9.39	-9.25	-9.2	-9.2	-9.22
6.77	-9.54	-9.47	-9.4	-9.41	-9.32	-9.27	-9.14	-9.09	-9.09	-9.11
6.78	-9.49	-9.42	-9.34	-9.35	-9.28	-9.23	-9.1	-9.03	-9.04	-9.06
6.79	-9.5	-9.43	-9.34	-9.36	-9.28	-9.22	-9.09	-9.02	-9.03	-9.05
6.8	-9.57	-9.49	-9.4	-9.42	-9.35	-9.27	-9.15	-9.08	-9.1	-9.11
6.81	-9.69	-9.59	-9.49	-9.52	-9.45	-9.37	-9.25	-9.17	-9.18	-9.19
6.82	-9.83	-9.71	-9.61	-9.64	-9.56	-9.48	-9.36	-9.28	-9.29	-9.3
6.83	-9.93	-9.82	-9.72	-9.74	-9.66	-9.59	-9.43	-9.37	-9.38	-9.38
6.84	-9.97	-9.86	-9.76	-9.79	-9.71	-9.64	-9.49	-9.41	-9.43	-9.42
6.85	-9.93	-9.82	-9.73	-9.77	-9.67	-9.59	-9.45	-9.39	-9.39	-9.37
6.86	-9.78	-9.69	-9.61	-9.64	-9.55	-9.46	-9.32	-9.27	-9.26	-9.25
6.87	-9.64	-9.55	-9.47	-9.5	-9.39	-9.34	-9.2	-9.14	-9.13	-9.12
6.88	-9.45	-9.38	-9.29	-9.32	-9.21	-9.15	-9.03	-8.96	-8.95	-8.93
6.89	-9.29	-9.23	-9.13	-9.16	-9.04	-8.98	-8.86	-8.82	-8.79	-8.78
6.9	-9.17	-9.13	-9.01	-9.03	-8.92	-8.87	-8.75	-8.72	-8.68	-8.68
6.91	-9.09	-9.06	-8.96	-8.96	-8.85	-8.8	-8.69	-8.66	-8.61	-8.61
6.92	-9.07	-9.05	-8.97	-8.94	-8.85	-8.79	-8.67	-8.66	-8.62	-8.6
6.93	-9.11	-9.08	-9.02	-8.97	-8.89	-8.83	-8.72	-8.72	-8.67	-8.64
6.94	-9.17	-9.11	-9.1	-9.04	-8.97	-8.91	-8.78	-8.79	-8.74	-8.71
6.95	-9.27	-9.2	-9.2	-9.14	-9.07	-9.02	-8.89	-8.89	-8.85	-8.82
6.96	-9.33	-9.27	-9.29	-9.22	-9.16	-9.09	-8.97	-8.98	-8.94	-8.91
6.97	-9.37	-9.32	-9.32	-9.27	-9.23	-9.16	-9.03	-9.04	-9.01	-8.97
6.98	-9.37	-9.33	-9.31	-9.29	-9.23	-9.17	-9.04	-9.05	-9.02	-8.99
6.99	-9.34	-9.33	-9.28	-9.26	-9.21	-9.15	-9.03	-9.03	-9.01	-8.98
7	-9.26	-9.24	-9.2	-9.19	-9.15	-9.1	-8.96	-8.95	-8.94	-8.92
7.01	-9.17	-9.14	-9.09	-9.1	-9.06	-9	-8.88	-8.86	-8.86	-8.85
7.02	-9.07	-9.05	-8.99	-9.03	-8.98	-8.92	-8.8	-8.78	-8.78	-8.79
7.03	-9.02	-8.98	-8.91	-8.97	-8.91	-8.85	-8.72	-8.71	-8.72	-8.73
7.04	-9	-8.95	-8.88	-8.93	-8.88	-8.82	-8.7	-8.68	-8.69	-8.71
7.05	-8.99	-8.94	-8.87	-8.91	-8.85	-8.79	-8.67	-8.66	-8.68	-8.7
7.06	-8.99	-8.94	-8.85	-8.89	-8.83	-8.78	-8.67	-8.65	-8.67	-8.69
7.07	-9	-8.95	-8.85	-8.87	-8.81	-8.77	-8.66	-8.64	-8.67	-8.69
7.08	-8.99	-8.94	-8.83	-8.85	-8.79	-8.73	-8.64	-8.63	-8.65	-8.66
7.09	-8.94	-8.87	-8.78	-8.79	-8.73	-8.67	-8.59	-8.58	-8.6	-8.62
7.1	-8.88	-8.79	-8.7	-8.71	-8.64	-8.59	-8.51	-8.51	-8.54	-8.53
7.11	-8.78	-8.71	-8.62	-8.61	-8.54	-8.49	-8.43	-8.42	-8.45	-8.44
7.12	-8.67	-8.58	-8.52	-8.5	-8.43	-8.38	-8.33	-8.33	-8.36	-8.33
7.13	-8.57	-8.46	-8.41	-8.41	-8.34	-8.27	-8.24	-8.24	-8.27	-8.24
7.14	-8.51	-8.38	-8.31	-8.32	-8.26	-8.2	-8.16	-8.17	-8.19	-8.17
7.15	-8.46	-8.32	-8.26	-8.26	-8.2	-8.15	-8.11	-8.13	-8.15	-8.12
7.16	-8.41	-8.3	-8.22	-8.24	-8.17	-8.12	-8.09	-8.1	-8.12	-8.1
7.17	-8.39	-8.29	-8.2	-8.22	-8.16	-8.11	-8.1	-8.09	-8.11	-8.09
7.18	-8.38	-8.31	-8.18	-8.25	-8.17	-8.14	-8.14	-8.11	-8.13	-8.12
7.19	-8.4	-8.34	-8.23	-8.29	-8.21	-8.18	-8.16	-8.15	-8.17	-8.17
7.2	-8.42	-8.35	-8.25	-8.31	-8.24	-8.21	-8.2	-8.18	-8.2	-8.2
7.21	-8.45	-8.37	-8.29	-8.32	-8.26	-8.23	-8.22	-8.21	-8.22	-8.23
7.22	-8.43	-8.36	-8.28	-8.29	-8.24	-8.21	-8.21	-8.2	-8.21	-8.21
7.23	-8.33	-8.32	-8.22	-8.21	-8.18	-8.14	-8.13	-8.14	-8.14	-8.15
7.24	-8.23	-8.23	-8.13	-8.11	-8.1	-8.07	-8.05	-8.06	-8.06	-8.07
7.25	-8.14	-8.15	-8.06	-8.03	-8.01	-7.98	-7.96	-7.99	-7.97	-7.97
7.26	-8.05	-8.05	-7.99	-7.95	-7.92	-7.91	-7.88	-7.9	-7.9	-7.9
7.27	-7.95	-7.93	-7.9	-7.86	-7.84	-7.82	-7.8	-7.82	-7.81	-7.8
7.28	-7.88	-7.85	-7.83	-7.78	-7.77	-7.75	-7.73	-7.75	-7.75	-7.75
7.29	-7.85	-7.82	-7.79	-7.75	-7.75	-7.74	-7.71	-7.73	-7.73	-7.73
7.3	-7.84	-7.84	-7.8	-7.75	-7.77	-7.75	-7.71	-7.74	-7.74	-7.74
7.31	-7.89	-7.9	-7.85	-7.8	-7.82	-7.8	-7.76	-7.79	-7.8	-7.79
7.32	-7.96	-7.96	-7.91	-7.86	-7.87	-7.86	-7.82	-7.84	-7.86	-7.85
7.33	-8.05	-8.04	-7.99	-7.93	-7.94	-7.94	-7.88	-7.92	-7.94	-7.93
7.34	-8.13	-8.11	-8.07	-8	-8.02	-8.01	-7.96	-8	-8.01	-8
7.35	-8.16	-8.14	-8.1	-8.02	-8.05	-8.03	-7.99	-8.02	-8.04	-8.03
7.36	-8.16	-8.13	-8.08	-8.01	-8.04	-8.02	-7.99	-8	-8.03	-8.02
7.37	-8.11	-8.09	-8.03	-7.95	-7.98	-7.97	-7.93	-7.95	-7.97	-7.95
7.38	-8.05	-8.01	-7.97	-7.88	-7.92	-7.89	-7.86	-7.88	-7.9	-7.89
7.39	-7.95	-7.88	-7.86	-7.78	-7.82	-7.77	-7.75	-7.78	-7.79	-7.77
7.4	-7.82	-7.75	-7.72	-7.65	-7.67	-7.64	-7.61	-7.63	-7.64	-7.63
7.41	-7.7	-7.62	-7.59	-7.53	-7.55	-7.51	-7.5	-7.53	-7.52	-7.5
7.42	-7.59	-7.52	-7.48	-7.44	-7.45	-7.41	-7.4	-7.43	-7.42	-7.4
7.43	-7.51	-7.44	-7.39	-7.37	-7.38	-7.34	-7.32	-7.35	-7.34	-7.33
7.44	-7.48	-7.39	-7.36	-7.35	-7.35	-7.31	-7.29	-7.32	-7.31	-7.3
7.45	-7.48	-7.39	-7.37	-7.36	-7.36	-7.32	-7.29	-7.32	-7.31	-7.3
7.46	-7.5	-7.42	-7.39	-7.39	-7.37	-7.34	-7.32	-7.34	-7.32	-7.32
7.47	-7.52	-7.47	-7.42	-7.41	-7.41	-7.38	-7.35	-7.37	-7.35	-7.34
7.48	-7.54	-7.51	-7.45	-7.43	-7.44	-7.4	-7.37	-7.39	-7.37	-7.37
7.49	-7.53	-7.51	-7.45	-7.44	-7.43	-7.4	-7.35	-7.38	-7.38	-7.36
7.5	-7.49	-7.49	-7.42	-7.4	-7.4	-7.37	-7.31	-7.34	-7.34	-7.33
7.51	-7.42	-7.41	-7.35	-7.32	-7.32	-7.3	-7.25	-7.26	-7.27	-7.26
7.52	-7.34	-7.32	-7.28	-7.24	-7.25	-7.22	-7.16	-7.18	-7.19	-7.18
7.53	-7.24	-7.23	-7.19	-7.16	-7.16	-7.13	-7.07	-7.09	-7.09	-7.08
7.54	-7.16	-7.14	-7.11	-7.09	-7.07	-7.04	-6.99	-7	-7	-6.99
7.55	-7.08	-7.08	-7.05	-7.02	-7	-6.98	-6.93	-6.94	-6.95	-6.94
7.56	-7.03	-7.05	-7	-6.99	-6.97	-6.95	-6.9	-6.91	-6.91	-6.91
7.57	-7.05	-7.05	-7.01	-7	-6.98	-6.95	-6.92	-6.92	-6.92	-6.92
7.58	-7.09	-7.09	-7.05	-7.05	-7.02	-7	-6.96	-6.96	-6.96	-6.96
7.59	-7.17	-7.16	-7.12	-7.13	-7.1	-7.08	-7.03	-7.04	-7.04	-7.04
7.6	-7.26	-7.25	-7.22	-7.25	-7.21	-7.19	-7.12	-7.13	-7.14	-7.13
7.61	-7.34	-7.32	-7.29	-7.33	-7.29	-7.26	-7.21	-7.21	-7.21	-7.21
7.62	-7.39	-7.38	-7.33	-7.38	-7.35	-7.32	-7.26	-7.26	-7.27	-7.27
7.63	-7.38	-7.38	-7.33	-7.38	-7.34	-7.32	-7.25	-7.26	-7.26	-7.26
7.64	-7.33	-7.33	-7.27	-7.31	-7.27	-7.25	-7.18	-7.2	-7.19	-7.19
7.65	-7.22	-7.22	-7.16	-7.2	-7.15	-7.13	-7.06	-7.08	-7.07	-7.07
7.66	-7.09	-7.08	-7.02	-7.06	-7.01	-6.99	-6.91	-6.94	-6.93	-6.92
7.67	-6.94	-6.93	-6.87	-6.89	-6.84	-6.83	-6.76	-6.79	-6.77	-6.77
7.68	-6.78	-6.76	-6.71	-6.73	-6.69	-6.67	-6.62	-6.64	-6.62	-6.62
7.69	-6.66	-6.62	-6.58	-6.6	-6.55	-6.53	-6.49	-6.51	-6.5	-6.49
7.7	-6.6	-6.54	-6.52	-6.51	-6.46	-6.45	-6.41	-6.44	-6.43	-6.42
7.71	-6.58	-6.5	-6.5	-6.47	-6.42	-6.39	-6.39	-6.4	-6.4	-6.38
7.72	-6.59	-6.5	-6.5	-6.48	-6.43	-6.41	-6.39	-6.4	-6.41	-6.38
7.73	-6.64	-6.56	-6.55	-6.53	-6.47	-6.45	-6.45	-6.46	-6.46	-6.43
7.74	-6.7	-6.61	-6.6	-6.6	-6.54	-6.52	-6.52	-6.52	-6.52	-6.49
7.75	-6.76	-6.66	-6.66	-6.65	-6.6	-6.57	-6.57	-6.57	-6.58	-6.56
7.76	-6.79	-6.68	-6.68	-6.69	-6.63	-6.6	-6.6	-6.6	-6.61	-6.59
7.77	-6.8	-6.67	-6.69	-6.69	-6.63	-6.6	-6.59	-6.59	-6.61	-6.59
7.78	-6.76	-6.65	-6.64	-6.66	-6.59	-6.56	-6.56	-6.55	-6.57	-6.56
7.79	-6.68	-6.58	-6.56	-6.6	-6.54	-6.5	-6.5	-6.48	-6.5	-6.49
7.8	-6.57	-6.5	-6.45	-6.51	-6.45	-6.41	-6.39	-6.38	-6.4	-6.39
7.81	-6.45	-6.41	-6.35	-6.4	-6.35	-6.32	-6.29	-6.29	-6.3	-6.3
7.82	-6.34	-6.31	-6.24	-6.3	-6.26	-6.22	-6.2	-6.19	-6.19	-6.19
7.83	-6.26	-6.23	-6.17	-6.22	-6.18	-6.15	-6.12	-6.11	-6.12	-6.12
7.84	-6.21	-6.18	-6.12	-6.18	-6.13	-6.1	-6.07	-6.07	-6.07	-6.07
7.85	-6.19	-6.17	-6.1	-6.16	-6.12	-6.09	-6.06	-6.05	-6.05	-6.05
7.86	-6.2	-6.2	-6.12	-6.17	-6.15	-6.12	-6.09	-6.09	-6.08	-6.07
7.87	-6.25	-6.25	-6.18	-6.22	-6.21	-6.18	-6.14	-6.15	-6.14	-6.13
7.88	-6.32	-6.33	-6.25	-6.29	-6.28	-6.25	-6.22	-6.22	-6.21	-6.21
7.89	-6.39	-6.4	-6.33	-6.36	-6.35	-6.32	-6.28	-6.29	-6.28	-6.28
7.9	-6.46	-6.46	-6.39	-6.42	-6.41	-6.4	-6.34	-6.35	-6.34	-6.34
7.91	-6.49	-6.49	-6.43	-6.45	-6.45	-6.43	-6.37	-6.38	-6.37	-6.38
7.92	-6.49	-6.49	-6.42	-6.44	-6.44	-6.42	-6.36	-6.38	-6.36	-6.37
7.93	-6.45	-6.46	-6.39	-6.39	-6.4	-6.39	-6.32	-6.34	-6.32	-6.33
7.94	-6.38	-6.39	-6.32	-6.31	-6.31	-6.31	-6.24	-6.26	-6.25	-6.25
7.95	-6.28	-6.28	-6.23	-6.22	-6.2	-6.21	-6.15	-6.17	-6.15	-6.16
7.96	-6.16	-6.17	-6.13	-6.1	-6.09	-6.09	-6.03	-6.06	-6.05	-6.05
7.97	-6.05	-6.06	-6.03	-5.99	-5.97	-5.99	-5.93	-5.97	-5.95	-5.95
7.98	-5.96	-5.96	-5.95	-5.89	-5.88	-5.87	-5.85	-5.88	-5.86	-5.86
7.99	-5.89	-5.89	-5.88	-5.82	-5.82	-5.81	-5.78	-5.82	-5.8	-5.79
8	-5.83	-5.82	-5.83	-5.75	-5.75	-5.76	-5.73	-5.76	-5.75	-5.74
8.01	-5.8	-5.78	-5.79	-5.71	-5.72	-5.72	-5.71	-5.74	-5.73	-5.71
8.02	-5.78	-5.75	-5.77	-5.69	-5.7	-5.7	-5.7	-5.73	-5.71	-5.69
8.03	-5.77	-5.73	-5.75	-5.68	-5.68	-5.69	-5.69	-5.72	-5.7	-5.69
8.04	-5.75	-5.7	-5.73	-5.67	-5.68	-5.68	-5.69	-5.71	-5.7	-5.68
8.05	-5.74	-5.68	-5.71	-5.65	-5.67	-5.66	-5.67	-5.69	-5.69	-5.67
8.06	-5.7	-5.65	-5.67	-5.62	-5.64	-5.63	-5.64	-5.67	-5.66	-5.64
8.07	-5.68	-5.61	-5.63	-5.59	-5.6	-5.59	-5.61	-5.64	-5.63	-5.61
8.08	-5.63	-5.57	-5.58	-5.55	-5.56	-5.55	-5.57	-5.59	-5.59	-5.58
8.09	-5.57	-5.52	-5.52	-5.5	-5.51	-5.49	-5.51	-5.53	-5.54	-5.52
8.1	-5.51	-5.45	-5.45	-5.44	-5.45	-5.43	-5.45	-5.47	-5.48	-5.46
8.11	-5.43	-5.39	-5.38	-5.37	-5.38	-5.36	-5.39	-5.4	-5.41	-5.41
8.12	-5.38	-5.33	-5.33	-5.33	-5.34	-5.32	-5.33	-5.35	-5.37	-5.35
8.13	-5.34	-5.3	-5.29	-5.3	-5.3	-5.29	-5.31	-5.31	-5.33	-5.32
8.14	-5.32	-5.28	-5.27	-5.28	-5.29	-5.27	-5.29	-5.3	-5.31	-5.31
8.15	-5.32	-5.28	-5.27	-5.29	-5.3	-5.27	-5.29	-5.29	-5.31	-5.31
8.16	-5.32	-5.29	-5.27	-5.3	-5.31	-5.3	-5.31	-5.31	-5.33	-5.33
8.17	-5.34	-5.31	-5.29	-5.33	-5.33	-5.31	-5.32	-5.33	-5.34	-5.35
8.18	-5.36	-5.34	-5.31	-5.35	-5.36	-5.34	-5.34	-5.35	-5.36	-5.37
8.19	-5.37	-5.36	-5.33	-5.37	-5.37	-5.36	-5.36	-5.37	-5.37	-5.4
8.2	-5.38	-5.37	-5.34	-5.38	-5.38	-5.37	-5.37	-5.38	-5.38	-5.4
8.21	-5.36	-5.37	-5.33	-5.38	-5.38	-5.37	-5.37	-5.37	-5.38	-5.4
8.22	-5.35	-5.36	-5.33	-5.36	-5.36	-5.36	-5.35	-5.36	-5.36	-5.38
8.23	-5.3	-5.32	-5.28	-5.32	-5.31	-5.31	-5.31	-5.32	-5.32	-5.33
8.24	-5.22	-5.24	-5.21	-5.23	-5.23	-5.23	-5.23	-5.24	-5.24	-5.25
8.25	-5.13	-5.15	-5.12	-5.14	-5.13	-5.14	-5.15	-5.15	-5.15	-5.16
8.26	-5.03	-5.06	-5.03	-5.05	-5.04	-5.05	-5.06	-5.07	-5.07	-5.07
8.27	-4.94	-4.97	-4.94	-4.95	-4.95	-4.95	-4.97	-4.99	-4.97	-4.98
8.28	-4.86	-4.89	-4.86	-4.87	-4.86	-4.87	-4.89	-4.91	-4.9	-4.9
8.29	-4.79	-4.81	-4.8	-4.8	-4.79	-4.81	-4.82	-4.84	-4.84	-4.84
8.3	-4.75	-4.77	-4.76	-4.75	-4.75	-4.76	-4.79	-4.81	-4.8	-4.8
8.31	-4.74	-4.75	-4.75	-4.74	-4.74	-4.75	-4.77	-4.79	-4.8	-4.79
8.32	-4.75	-4.75	-4.77	-4.74	-4.74	-4.75	-4.78	-4.8	-4.8	-4.79
8.33	-4.77	-4.78	-4.79	-4.77	-4.77	-4.77	-4.81	-4.83	-4.84	-4.83
8.34	-4.8	-4.81	-4.84	-4.8	-4.8	-4.81	-4.85	-4.86	-4.87	-4.87
8.35	-4.84	-4.84	-4.86	-4.84	-4.84	-4.85	-4.89	-4.9	-4.91	-4.9
8.36	-4.86	-4.86	-4.89	-4.86	-4.86	-4.87	-4.91	-4.92	-4.93	-4.93
8.37	-4.85	-4.84	-4.88	-4.86	-4.86	-4.86	-4.91	-4.92	-4.93	-4.93
8.38	-4.83	-4.82	-4.85	-4.83	-4.83	-4.84	-4.88	-4.89	-4.9	-4.9
8.39	-4.79	-4.77	-4.8	-4.79	-4.79	-4.8	-4.84	-4.85	-4.86	-4.86
8.4	-4.73	-4.72	-4.75	-4.74	-4.73	-4.75	-4.79	-4.79	-4.8	-4.8

## Sheet: Figure S6
Figure S6a																																																Figure S6b
	5.9 mmHg	7.2 mmHg	8.1 mmHg	9.0 mmHg	10.5 mmHg	11.4 mmHg	12.1 mmHg	13.3 mmHg	14.4 mmHg	14.9 mmHg	16.4 mmHg	17.1 mmHg	18.3 mmHg	18.6 mmHg	19.1 mmHg	20.0 mmHg	21 mmHg	22.3 mmHg	23.1 mmHg	24.4 mmHg	25.1 mmHg	26.4 mmHg	27.2 mmHg	28.0 mmHg	29.1 mmHg	30.1 mmHg	31.5 mmHg	32.7 mmHg	33.2 mmHg	33.0 mmHg	34.5 mmHg	35.7 mmHg	36.1 mmHg	37.4 mmHg	38.4 mmHg	39.6 mmHg	40.0 mmHg	41.5 mmHg	42.9 mmHg	43.2 mmHg	44.3 mmHg	45.6 mmHg	45.9 mmHg	46.2 mmHg	47.4 mmHg	48.7 mmHg		Time (s)	Capacitance (pF)
Frequency (GHz)	S11 (dB)	S11 (dB)	S11 (dB)	S11 (dB)	S11 (dB)	S11 (dB)	S11 (dB)	S11 (dB)	S11 (dB)	S11 (dB)	S11 (dB)	S11 (dB)	S11 (dB)	S11 (dB)	S11 (dB)	S11 (dB)	S11 (dB)	S11 (dB)	S11 (dB)	S11 (dB)	S11 (dB)	S11 (dB)	S11 (dB)	S11 (dB)	S11 (dB)	S11 (dB)	S11 (dB)	S11 (dB)	S11 (dB)	S11 (dB)	S11 (dB)	S11 (dB)	S11 (dB)	S11 (dB)	S11 (dB)	S11 (dB)	S11 (dB)	S11 (dB)	S11 (dB)	S11 (dB)	S11 (dB)	S11 (dB)	S11 (dB)	S11 (dB)	S11 (dB)	S11 (dB)		0.083	2.49308
3.7	-4.89348	-5.05302	-5.21574	-5.39471	-5.6379	-5.85464	-5.97236	-6.19908	-6.37524	-6.50259	-6.70933	-6.88773	-7.02201	-7.07337	-7.16724	-7.29805	-7.38059	-7.52386	-7.60585	-7.71515	-7.82815	-7.94653	-8.04711	-8.12615	-8.28727	-8.35404	-8.48159	-8.55863	-8.66283	-8.59186	-8.69587	-8.79909	-8.81365	-8.94551	-9.08288	-9.17811	-9.29219	-9.36023	-9.43537	-9.47525	-9.56112	-9.63184	-9.64131	-9.70081	-9.76196	-9.90912		0.241	2.49353
3.7025	-4.98984	-5.13715	-5.30249	-5.4856	-5.74395	-5.96805	-6.08468	-6.30994	-6.49298	-6.61676	-6.82883	-7.00552	-7.14634	-7.20923	-7.28844	-7.43036	-7.52668	-7.67397	-7.7528	-7.86484	-7.98499	-8.10871	-8.21046	-8.2844	-8.43948	-8.51791	-8.65393	-8.73263	-8.83242	-8.78269	-8.87687	-8.97014	-8.98254	-9.11531	-9.25632	-9.3682	-9.47635	-9.55937	-9.63665	-9.66876	-9.75891	-9.83197	-9.83485	-9.898	-9.96846	-10.125		0.395	2.49399
3.705	-5.08184	-5.23553	-5.41186	-5.58859	-5.84626	-6.07395	-6.20771	-6.43017	-6.62483	-6.7458	-6.95889	-7.1527	-7.29243	-7.36634	-7.43783	-7.5764	-7.67462	-7.82438	-7.90116	-8.03499	-8.14273	-8.27877	-8.38739	-8.45065	-8.62113	-8.69444	-8.84176	-8.92051	-9.02254	-8.97523	-9.07282	-9.16174	-9.16997	-9.31811	-9.44484	-9.57983	-9.67365	-9.76704	-9.85018	-9.87633	-9.95971	-10.0644	-10.0636	-10.1148	-10.1851	-10.3459		0.546	2.49361
3.7075	-5.1703	-5.32776	-5.51912	-5.69044	-5.95349	-6.18881	-6.31783	-6.54671	-6.74565	-6.87459	-7.09275	-7.28736	-7.42112	-7.48833	-7.57478	-7.72909	-7.82681	-7.96786	-8.06139	-8.17495	-8.29523	-8.428	-8.53864	-8.62565	-8.78438	-8.86969	-9.0215	-9.06857	-9.20581	-9.13757	-9.25113	-9.34229	-9.36006	-9.50152	-9.63509	-9.7716	-9.86795	-9.96048	-10.0465	-10.0782	-10.1601	-10.2555	-10.2629	-10.3296	-10.3947	-10.5361		0.701	2.49438
3.71	-5.27454	-5.4335	-5.61647	-5.80888	-6.07788	-6.30025	-6.44098	-6.68338	-6.87766	-6.99958	-7.22296	-7.43148	-7.57116	-7.65245	-7.73648	-7.87801	-7.9697	-8.11471	-8.21257	-8.3331	-8.46648	-8.59596	-8.71622	-8.77995	-8.94592	-9.04084	-9.19375	-9.26862	-9.38568	-9.31508	-9.43878	-9.53656	-9.55649	-9.69963	-9.83005	-9.96065	-10.0744	-10.1595	-10.2354	-10.2756	-10.3711	-10.4664	-10.4703	-10.5282	-10.6137	-10.7499		0.855	2.4945
3.7125	-5.3694	-5.53973	-5.72204	-5.9234	-6.19362	-6.43675	-6.56593	-6.80732	-7.01174	-7.1441	-7.37919	-7.56776	-7.71378	-7.79408	-7.87822	-8.02976	-8.13059	-8.2882	-8.38221	-8.50816	-8.62701	-8.76879	-8.87782	-8.97731	-9.13882	-9.22252	-9.38352	-9.45653	-9.5673	-9.50545	-9.6329	-9.73333	-9.73581	-9.91177	-10.0495	-10.174	-10.2913	-10.3608	-10.4531	-10.4938	-10.5819	-10.6888	-10.6938	-10.7493	-10.8239	-10.9714		1.009	2.49378
3.715	-5.47642	-5.65234	-5.83584	-6.03013	-6.31496	-6.55731	-6.6989	-6.94647	-7.14216	-7.28485	-7.51863	-7.72134	-7.87627	-7.95443	-8.03281	-8.20465	-8.29508	-8.46143	-8.55694	-8.67599	-8.8151	-8.93946	-9.06553	-9.16426	-9.32277	-9.4139	-9.57353	-9.65156	-9.76935	-9.70721	-9.82958	-9.93228	-9.93988	-10.1058	-10.2304	-10.3942	-10.5088	-10.5823	-10.6768	-10.7315	-10.8156	-10.8927	-10.9268	-10.9809	-11.0679	-11.2128		1.16	2.49475
3.7175	-5.58473	-5.74362	-5.94166	-6.14168	-6.4365	-6.67612	-6.83805	-7.07341	-7.28353	-7.4273	-7.65676	-7.85585	-8.03865	-8.10409	-8.19995	-8.35261	-8.46106	-8.61287	-8.71827	-8.84888	-8.98386	-9.12082	-9.24925	-9.33201	-9.50425	-9.59012	-9.77935	-9.84363	-9.97371	-9.90463	-10.0421	-10.1382	-10.1579	-10.3192	-10.4681	-10.6099	-10.7166	-10.8129	-10.9003	-10.9558	-11.0431	-11.1329	-11.1656	-11.2144	-11.2875	-11.4632		1.31	2.49612
3.72	-5.67702	-5.85835	-6.06377	-6.261	-6.56223	-6.80105	-6.96088	-7.20589	-7.42421	-7.57522	-7.81868	-8.01869	-8.19488	-8.26965	-8.36485	-8.52644	-8.63497	-8.79167	-8.89013	-9.02134	-9.16563	-9.3042	-9.4419	-9.53435	-9.69447	-9.81477	-9.97422	-10.0654	-10.1977	-10.123	-10.2615	-10.3564	-10.3641	-10.5462	-10.6885	-10.8324	-10.9367	-11.0536	-11.1425	-11.1913	-11.2742	-11.3774	-11.3942	-11.4543	-11.5535	-11.6914		1.46	2.49566
3.7225	-5.80068	-5.9733	-6.17379	-6.38451	-6.69331	-6.94158	-7.10192	-7.35908	-7.57819	-7.72841	-7.97894	-8.19725	-8.35876	-8.44579	-8.53979	-8.70595	-8.82087	-8.99132	-9.08492	-9.21861	-9.36433	-9.50669	-9.6514	-9.73656	-9.91068	-10.0242	-10.1952	-10.283	-10.4204	-10.3432	-10.4875	-10.5971	-10.6131	-10.7878	-10.9443	-11.0734	-11.1923	-11.3031	-11.3883	-11.4382	-11.534	-11.6562	-11.6699	-11.7268	-11.8128	-11.9719		1.611	2.4941
3.725	-5.9146	-6.10259	-6.31889	-6.52832	-6.8372	-7.09468	-7.25735	-7.52227	-7.74477	-7.90528	-8.15413	-8.37221	-8.55456	-8.64117	-8.72737	-8.88915	-9.00894	-9.18001	-9.29222	-9.43387	-9.57924	-9.73133	-9.8619	-9.9509	-10.1458	-10.26	-10.4286	-10.5217	-10.6622	-10.589	-10.7209	-10.8465	-10.8685	-11.0402	-11.1852	-11.3448	-11.4641	-11.5676	-11.6779	-11.7224	-11.8149	-11.9356	-11.9448	-11.9955	-12.0868	-12.2583		1.766	2.49587
3.7275	-6.05551	-6.2441	-6.45238	-6.67137	-6.98147	-7.25866	-7.42413	-7.70606	-7.92071	-8.08508	-8.3487	-8.566	-8.74754	-8.82958	-8.92604	-9.11556	-9.22552	-9.40312	-9.51216	-9.64967	-9.81361	-9.96131	-10.0914	-10.2104	-10.3994	-10.5096	-10.6869	-10.7705	-10.9159	-10.8501	-10.9865	-11.118	-11.1035	-11.3166	-11.4617	-11.6305	-11.7553	-11.875	-11.9612	-12.0181	-12.125	-12.2071	-12.2301	-12.3102	-12.3996	-12.5812		1.92	2.4942
3.73	-6.19673	-6.39234	-6.60884	-6.84167	-7.1686	-7.43663	-7.60785	-7.89265	-8.10481	-8.27902	-8.55228	-8.77007	-8.9632	-9.05086	-9.15314	-9.33389	-9.44572	-9.64334	-9.74658	-9.89495	-10.0495	-10.2122	-10.3478	-10.4708	-10.6478	-10.7798	-10.9529	-11.0502	-11.201	-11.1168	-11.2662	-11.3944	-11.4092	-11.5959	-11.7581	-11.9229	-12.0309	-12.1582	-12.2657	-12.306	-12.4195	-12.5419	-12.5419	-12.6286	-12.708	-12.9009		2.075	2.49466
3.7325	-6.35348	-6.55003	-6.7666	-7.00731	-7.33999	-7.62101	-7.80066	-8.07196	-8.30801	-8.48019	-8.75898	-8.99017	-9.17595	-9.27747	-9.36819	-9.56088	-9.69179	-9.87096	-9.98751	-10.13	-10.3008	-10.4574	-10.6123	-10.7185	-10.9194	-11.0413	-11.2368	-11.3178	-11.4869	-11.4017	-11.5596	-11.6874	-11.6843	-11.8897	-12.057	-12.2229	-12.3538	-12.4813	-12.5791	-12.6501	-12.7433	-12.8548	-12.8558	-12.9562	-13.0458	-13.2344		2.23	2.49451
3.735	-6.50644	-6.70538	-6.93782	-7.18622	-7.51735	-7.80284	-7.9844	-8.2695	-8.51582	-8.68357	-8.97053	-9.21132	-9.41495	-9.50354	-9.59885	-9.79104	-9.92636	-10.1321	-10.2431	-10.3892	-10.5706	-10.7293	-10.894	-10.9899	-11.2158	-11.317	-11.5074	-11.618	-11.776	-11.7112	-11.8489	-11.9823	-11.9868	-12.2102	-12.3814	-12.5631	-12.6773	-12.8346	-12.8974	-12.9771	-13.0899	-13.1955	-13.2136	-13.2918	-13.4057	-13.5655		2.38	2.49494
3.7375	-6.66795	-6.87296	-7.1092	-7.36474	-7.70357	-7.9908	-8.18203	-8.48584	-8.73361	-8.91999	-9.20459	-9.44793	-9.65431	-9.74873	-9.84588	-10.0536	-10.1823	-10.3699	-10.5098	-10.6692	-10.8468	-11.0114	-11.1816	-11.2871	-11.5109	-11.6236	-11.8214	-11.9325	-12.0987	-11.9978	-12.1773	-12.3145	-12.3173	-12.5464	-12.7144	-12.8985	-13.0332	-13.1641	-13.2803	-13.331	-13.469	-13.5678	-13.5647	-13.6595	-13.7721	-13.964		2.531	2.49522
3.74	-6.83024	-7.03141	-7.27463	-7.52936	-7.88658	-8.18842	-8.38717	-8.68231	-8.94111	-9.11699	-9.42073	-9.68058	-9.88317	-9.9938	-10.0825	-10.2971	-10.4355	-10.6403	-10.7557	-10.9199	-11.1041	-11.2815	-11.4559	-11.5766	-11.7848	-11.9231	-12.1322	-12.2198	-12.3858	-12.3371	-12.5018	-12.6273	-12.6389	-12.8522	-13.0376	-13.2251	-13.3665	-13.4942	-13.6432	-13.6751	-13.7944	-13.896	-13.9463	-14.0062	-14.1282	-14.2904		2.685	2.49566
3.7425	-6.9868	-7.2082	-7.44401	-7.71359	-8.07387	-8.38248	-8.57844	-8.88542	-9.16957	-9.34779	-9.65403	-9.91495	-10.1166	-10.2327	-10.3451	-10.5577	-10.6912	-10.896	-11.0285	-11.2095	-11.3828	-11.5668	-11.7462	-11.8705	-12.0838	-12.2118	-12.439	-12.5533	-12.7171	-12.6366	-12.8256	-12.9607	-12.9649	-13.1919	-13.3839	-13.5564	-13.7008	-13.8635	-13.9813	-14.0365	-14.1226	-14.2772	-14.3081	-14.3753	-14.5001	-14.6729		2.835	2.49377
3.745	-7.17054	-7.386	-7.64225	-7.91176	-8.26901	-8.60486	-8.79264	-9.11914	-9.39277	-9.57122	-9.90427	-10.1782	-10.3872	-10.4964	-10.6042	-10.8169	-10.9606	-11.1768	-11.3145	-11.4868	-11.6738	-11.865	-12.0444	-12.1757	-12.4078	-12.5535	-12.7653	-12.8799	-13.0501	-12.9578	-13.1449	-13.2878	-13.3103	-13.5369	-13.7273	-13.9372	-14.0795	-14.246	-14.3416	-14.4114	-14.5226	-14.6623	-14.697	-14.7506	-14.8786	-15.0723		2.99	2.49302
3.7475	-7.34307	-7.57811	-7.8348	-8.10732	-8.48576	-8.82829	-9.03828	-9.35335	-9.61084	-9.83981	-10.1588	-10.4294	-10.6822	-10.7661	-10.8875	-11.1095	-11.2701	-11.4743	-11.6323	-11.8003	-11.9907	-12.1868	-12.372	-12.5064	-12.7428	-12.888	-13.1121	-13.2279	-13.4299	-13.3145	-13.5124	-13.674	-13.6863	-13.9037	-14.1366	-14.3312	-14.4911	-14.6232	-14.7375	-14.8103	-14.9487	-15.0591	-15.0776	-15.1818	-15.2824	-15.4984		3.14	2.49479
3.75	-7.5417	-7.77524	-8.05161	-8.32616	-8.72056	-9.06156	-9.27458	-9.6168	-9.88569	-10.1041	-10.4525	-10.7319	-10.9697	-11.0571	-11.1805	-11.4125	-11.5702	-11.7995	-11.9467	-12.1377	-12.3271	-12.5229	-12.7255	-12.856	-13.1118	-13.2623	-13.4972	-13.6282	-13.8279	-13.7153	-13.907	-14.0551	-14.0743	-14.3171	-14.5332	-14.7523	-14.9029	-15.0388	-15.1825	-15.2275	-15.39	-15.4788	-15.5144	-15.6204	-15.7282	-15.925		3.297	2.49471
3.7525	-7.73972	-7.99396	-8.25967	-8.55767	-8.96991	-9.30765	-9.52232	-9.86934	-10.153	-10.3878	-10.738	-11.0252	-11.2599	-11.3685	-11.4829	-11.7304	-11.893	-12.1291	-12.2817	-12.4691	-12.6754	-12.8857	-13.0943	-13.2327	-13.4915	-13.6298	-13.8736	-14.0242	-14.2222	-14.1248	-14.3082	-14.4732	-14.4875	-14.7383	-14.9502	-15.1779	-15.3421	-15.4865	-15.6431	-15.6526	-15.8212	-15.9524	-16.0032	-16.0713	-16.1669	-16.3965		3.45	2.49592
3.755	-7.94697	-8.21199	-8.49722	-8.79004	-9.20216	-9.55913	-9.79989	-10.1447	-10.4351	-10.6742	-11.0355	-11.3315	-11.576	-11.6782	-11.8187	-12.0597	-12.2186	-12.474	-12.6241	-12.8373	-13.0346	-13.2546	-13.4891	-13.6029	-13.8864	-14.0289	-14.298	-14.4148	-14.6327	-14.5304	-14.7366	-14.8953	-14.9159	-15.1636	-15.4143	-15.6324	-15.7778	-15.93	-16.094	-16.1421	-16.286	-16.4077	-16.4264	-16.5097	-16.6497	-16.8536		3.6	2.49376
3.7575	-8.17295	-8.4369	-8.71635	-9.02787	-9.46285	-9.82696	-10.0642	-10.4281	-10.7099	-10.9635	-11.3444	-11.6534	-11.903	-12.0255	-12.1512	-12.4089	-12.5813	-12.8211	-12.996	-13.1927	-13.4101	-13.6399	-13.847	-14.0024	-14.2853	-14.448	-14.6861	-14.8361	-15.0421	-14.9613	-15.1859	-15.3488	-15.3507	-15.6047	-15.8642	-16.1034	-16.2692	-16.3944	-16.5548	-16.6405	-16.7232	-16.8984	-16.9282	-17.019	-17.1238	-17.3382		3.752	2.4944
3.76	-8.38911	-8.6571	-8.95822	-9.26301	-9.70844	-10.089	-10.3444	-10.7151	-11.0026	-11.285	-11.6537	-11.9733	-12.2369	-12.3736	-12.5022	-12.7655	-12.9385	-13.197	-13.3732	-13.5785	-13.8138	-14.0292	-14.2578	-14.4168	-14.706	-14.875	-15.1619	-15.2801	-15.5264	-15.4062	-15.631	-15.7967	-15.818	-16.1032	-16.3469	-16.594	-16.7393	-16.9212	-17.0399	-17.1254	-17.2511	-17.39	-17.4189	-17.5121	-17.6471	-17.8348		3.906	2.49599
3.7625	-8.61041	-8.88749	-9.19017	-9.53041	-9.98091	-10.373	-10.6196	-11.0178	-11.3155	-11.586	-11.9864	-12.2983	-12.584	-12.7174	-12.8552	-13.1255	-13.3166	-13.585	-13.764	-13.9798	-14.2161	-14.4471	-14.6919	-14.8917	-15.1574	-15.32	-15.6022	-15.7597	-15.9895	-15.891	-16.1219	-16.2875	-16.3152	-16.6262	-16.85	-17.0726	-17.2678	-17.4161	-17.6043	-17.6472	-17.7619	-17.9085	-17.9417	-18.0194	-18.1578	-18.3311		4.058	2.49411
3.765	-8.84498	-9.11646	-9.44424	-9.78249	-10.2508	-10.6534	-10.9235	-11.3205	-11.6275	-11.9176	-12.3376	-12.6624	-12.9477	-13.0795	-13.2213	-13.5098	-13.7068	-13.9982	-14.1631	-14.3976	-14.6451	-14.9088	-15.12	-15.3118	-15.6251	-15.7844	-16.0993	-16.2492	-16.4914	-16.3673	-16.6287	-16.7838	-16.8274	-17.1221	-17.3891	-17.6252	-17.8052	-17.9825	-18.1165	-18.1883	-18.3141	-18.4536	-18.4981	-18.559	-18.6608	-18.8574		4.213	2.49413
3.7675	-9.08163	-9.36423	-9.7057	-10.0551	-10.5399	-10.9586	-11.2264	-11.6472	-11.9729	-12.2603	-12.707	-13.0205	-13.3407	-13.4793	-13.6248	-13.9223	-14.131	-14.4297	-14.6182	-14.8394	-15.0918	-15.366	-15.622	-15.8012	-16.1151	-16.3125	-16.6344	-16.7897	-17.0227	-16.9146	-17.1654	-17.3411	-17.3981	-17.6658	-17.9361	-18.2071	-18.3757	-18.5388	-18.7159	-18.7609	-18.8859	-19.0335	-19.056	-19.1373	-19.2674	-19.4385		4.37	2.49458
3.77	-9.32895	-9.62516	-9.96533	-10.3278	-10.8335	-11.2792	-11.5435	-11.9813	-12.3182	-12.6291	-13.0737	-13.4275	-13.7645	-13.9048	-14.0398	-14.364	-14.5763	-14.8764	-15.0703	-15.3168	-15.609	-15.8768	-16.1241	-16.317	-16.6655	-16.8459	-17.1759	-17.3627	-17.6364	-17.4973	-17.7633	-17.9669	-17.9947	-18.2986	-18.5556	-18.8064	-19.0023	-19.1283	-19.2806	-19.3852	-19.4777	-19.667	-19.6727	-19.7393	-19.8489	-20.0487		4.526	2.49571
3.7725	-9.64877	-9.95878	-10.3281	-10.6923	-11.2363	-11.6886	-11.961	-12.419	-12.7757	-13.0832	-13.581	-13.9371	-14.2777	-14.4229	-14.5836	-14.9105	-15.1411	-15.4639	-15.6558	-15.9404	-16.2182	-16.5203	-16.7715	-16.9726	-17.329	-17.5266	-17.862	-18.0401	-18.3204	-18.1807	-18.4632	-18.6684	-18.6934	-18.9952	-19.3076	-19.584	-19.6935	-19.8154	-20.0055	-20.0528	-20.2039	-20.3122	-20.3531	-20.4007	-20.478	-20.6014		4.68	2.49459
[truncated: 1,369 more rows]

## Sheet: Figure S7
Device-I			Device-II			Device-III			Device-IV			Device-V			Device-VI
IOP (mmHg)	Frequency (GHz)		IOP (mmHg)	Frequency (GHz)		IOP (mmHg)	Frequency (GHz)		IOP (mmHg)	Frequency (GHz)		IOP (mmHg)	Frequency (GHz)		IOP (mmHg)	Frequency (GHz)
5.9	3.845		5	3.838		4.9	3.84		5	3.84		4.7	3.838		4.9	3.852
7.2	3.8425		10	3.836		9.9	3.836		10.1	3.836		10	3.834		10	3.84
[truncated: 44 more rows]

## Sheet: Figure S8
Figure S8e												Figure S8f					Figure S8g			Figure S8h
[truncated: 103 more rows]

[truncated: 20 more sheets: Figure S9, Figure S10, Figure S11, Figure S14, Figure S15, Figure S16, Figure S17, Figure S18, Figure S19, Figure S20, Figure S22, Figure S23, Figure S29, Figure S30, Figure S31, Figure S32, Figure S33, Figure S34, Figure S35, Figure S36]
